# Supplementary material for: Crystal structure of the non-steroidal anti-inflammatory drug (NSAID) tolmetin sodium
Source: Acta Crystallogr E Crystallogr Commun. 2021 Jan 19;77(Pt 2):134–7. doi: 10.1107/S2056989021000414 (PMC7869531; doi:10.1107/S2056989021000414)
Supplement: Supplementary file 1 [file e-77-00134-sup1.cif]

##############################################################################
#                                                                            #
# This CIF contains the data in a paper accepted for publication in          #
# Acta Crystallographica Section E. It conforms to the requirements of       #
# Notes for Authors for Acta Crystallographica Section E, and has been       #
# peer reviewed under the auspices of the IUCr Commission on Journals.       #
#                                                                            #
# Full details of the Crystallographic Information File format               #
# are given in the paper "The Crystallographic Information File (CIF):       #
# a New Standard Archive File for Crystallography" by S. R. Hall, F. H.      #
# Allen and I. D. Brown [Acta Cryst. (1991), A47, 655-685].                  #
#                                                                            #
# The current version of the core CIF dictionary is obtainable from          #
# ftp://ftp.iucr.org/pub/cif_core.dic.                                       #
#                                                                            #
# Software is freely available for graphical display of the structure(s)     #
# in this CIF. For information consult the CIF software page                 #
# http://www.iucr.org/resources/cif/software.                                #
#                                                                            #
# This file may be used for bona fide research purposes within the           #
# scientific community so long as proper attribution is given to the journal # 
# article from which it was obtained.                                        #
#                                                                            #
##############################################################################
data_I
_audit_creation_method
;
Olex2 1.2
(compiled 2018.05.29 svn.r3508 for OlexSys, GUI svn.r5506)
;
_journal_date_recd_electronic     2020-12-10
_journal_date_accepted     2021-01-12
_journal_name_full     'Acta Crystallographica, Section E'
_journal_year     2021
_journal_volume     77
_journal_issue      2
_journal_page_first     134
_journal_page_last     137
_journal_paper_category     GM
_journal_paper_doi     10.1107/S2056989021000414
_journal_coeditor_code     ZQ2259
_publ_contact_author_name     'Irina S. Konovalova'
_publ_contact_author_address
;
SSI Institute for Single Crystals of the National Academy of Sciences of
Ukraine, 61001, Kharkov, Ukraine
;
_publ_contact_author_email     'ikonovalova0210@gmail.com'
_publ_contact_author_fax     ?
_publ_contact_author_phone     ?
_publ_section_title
;
Crystal structure of the non-steroidal anti-inflammatory drug (NSAID) tolmetin
sodium
;
loop_
    _publ_author_name
    _publ_author_footnote
    _publ_author_address
    'Konovalova, Irina S.' .
;
SSI Institute for Single Crystals of the National \
Academy of Sciences of Ukraine, 61001, Kharkov,
Ukraine
;
    'Kovalenko, Sergiy M.' .
;
V.N. Karazin Kharkiv National University, 4 Svobody Aq., Kharkiv, 61077,
Ukraine
;
    'Kravchenko, Dmitry V.' .
;
Chemical Diversity Research Institute, 2A Rabochaya St, Khimki, Moscow Region,
141400, Russian Federation
;
    'Chuev, Vladimir P.' .
;
Federal State Autonomous Educational Institution of Higher Education
Belgorod State University, 85, Pobedy St, Belgorod, 308015,
Russian Federation
Experimental Plant for Dental Materials "VladmiVa", 81d, Michurin St,
Belgorod, 308015, Russian Federation
;
_publ_section_synopsis
;
The asymmetric unit of the title two-dimensional polymer, sodium
2-[1-methyl-5-(4-methylbenzoyl)-1<i>H</i>-pyrrol-2-yl]acetate dihydrate,
Na^+^\\cdotC~15~H~14~NO~3~^-^\\cdot2H~2~O, contains two sodium cations, two
organic anions and two water molecules.   The title compound exhibits
analgesic, anti-inflammatory and antipyretic activities.
;
_chemical_name_systematic
;
Sodium
2-[1-methyl-5-(4-methylbenzoyl)-1<i>H</i>-pyrrol-2-yl]acetate dihydrate
;
_chemical_name_common     ?
_chemical_formula_moiety     '2(Na +), 2(C15 H14 N1 O3 -), 4(H2 O1)'
_chemical_formula_sum     'C30 H36 N2 Na2 O10'
_chemical_formula_iupac     '2Na +, 2C15 H14 N1 O3 -, 4H2 O1'
_chemical_formula_weight     630.59
_chemical_melting_point     ?
_space_group_crystal_system     triclinic
_space_group_name_H-M_alt     'P -1'
_space_group_name_Hall     '-P 1'
loop_
    _space_group_symop_operation_xyz
    'x, y, z'
    '-x, -y, -z'
_cell_length_a     8.5404(8)
_cell_length_b     9.0144(9)
_cell_length_c     21.6217(19)
_cell_angle_alpha     92.922(8)
_cell_angle_beta     98.873(7)
_cell_angle_gamma     113.038(9)
_cell_volume     1502.1(3)
_cell_formula_units_Z     2
_cell_measurement_reflns_used     1420
_cell_measurement_theta_min     3.1
_cell_measurement_theta_max     24.2
_cell_measurement_temperature     293(2)
_exptl_crystal_description     block
_exptl_crystal_colour     colourless
_exptl_crystal_size_max     0.4
_exptl_crystal_size_mid     0.2
_exptl_crystal_size_min     0.1
_exptl_crystal_density_diffrn     1.394
_exptl_crystal_density_meas     ?
_exptl_crystal_density_method     ?
_exptl_crystal_F_000     664
_exptl_absorpt_coefficient_mu     0.128
_exptl_absorpt_correction_type     multi-scan
_exptl_absorpt_process_details
;
(CrysAlisPro; Rigaku OD, 2018)
;
_exptl_absorpt_correction_T_min     0.73720
_exptl_absorpt_correction_T_max     1.00000
_diffrn_ambient_temperature     293.15
_diffrn_source     'fine-focus sealed X-ray tube'
_diffrn_radiation_type     MoK\a
_diffrn_radiation_wavelength     0.71073
_diffrn_radiation_monochromator     graphite
_diffrn_measurement_device_type
                                 'Rigaku Oxford Diffraction Xcalibur, Sapphire3'
_diffrn_measurement_device     'four-circle diffractometer'
_diffrn_measurement_method     'phi and omega scans'
_diffrn_detector     'CCD plate'
_diffrn_detector_area_resol_mean     16.1827
_diffrn_reflns_number     11985
_diffrn_reflns_av_R_equivalents     0.0599
_diffrn_reflns_av_unetI/netI     0.0789
_diffrn_reflns_theta_min     2.882
_diffrn_reflns_theta_max     24.996
_diffrn_reflns_theta_full     24.996
_diffrn_measured_fraction_theta_max     0.998
_diffrn_measured_fraction_theta_full     0.998
_diffrn_reflns_limit_h_min     -10
_diffrn_reflns_limit_h_max     10
_diffrn_reflns_limit_k_min     -10
_diffrn_reflns_limit_k_max     10
_diffrn_reflns_limit_l_min     -25
_diffrn_reflns_limit_l_max     25
_diffrn_radiation_probe     x-ray
loop_
    _refln_index_h
    _refln_index_k
    _refln_index_l
    _refln_F_squared_meas
    _refln_F_squared_sigma
    0 0 3 44.18 3.75
    0 0 -4 1850.8 70.04
    0 0 4 1862.36 70.35
    0 0 -4 1795.92 70.91
    0 0 4 1649.44 70.26
    0 0 5 12.96 2.43
    0 0 -5 18.71 3.3
    0 0 5 25.19 3.68
    0 0 -5 26.5 3.17
    0 0 6 682.24 33.1
    0 0 -6 639.18 32.2
    0 0 6 590.61 31.18
    0 0 -6 713.9 31.45
    0 0 7 312.59 19.47
    0 0 7 304.71 18.25
    0 0 -7 301.71 18.76
    0 0 8 4.81 2.89
    0 0 9 176.6 15.09
    0 0 10 447.78 28.53
    0 0 11 919.82 49.43
    0 0 12 241.7 20.65
    0 0 13 134.28 15.12
    0 0 14 53.82 9.53
    0 0 15 0.33 1.21
    0 0 15 -1.67 1.46
    0 0 16 677.97 45.06
    0 0 16 678.33 43.02
    0 0 17 87.38 14.24
    0 0 17 96.04 14.29
    0 0 18 468.85 36.32
    0 0 18 492.08 38.92
    0 0 19 96.48 16.08
    0 0 19 105.53 15.82
    0 0 20 21.96 7.27
    0 0 20 20.51 8.06
    0 0 21 61.37 12.95
    0 0 21 63.38 14.19
    0 0 22 20.6 8.44
    0 0 22 18.61 6.88
    0 0 23 55.53 12.6
    0 0 23 60.48 14.56
    0 0 24 27.46 10.86
    0 0 24 19.03 7.31
    0 0 25 57.04 13.33
    0 0 25 68.55 16.66
    0 0 26 7.04 6.05
    0 0 26 11.34 6.53
    0 0 27 8.12 6.71
    0 0 28 -5.81 6.8
    0 0 29 -1.13 3.79
    0 0 30 6.45 6.32
    0 -1 30 0.27 2.57
    0 -1 29 -0.74 1.01
    0 -1 28 5.69 4.53
    0 -1 28 -3.12 3.09
    0 -1 27 8.49 5.58
    0 -1 27 -6.52 5.36
    0 -1 26 3.8 5.07
    0 -1 26 4.39 4.28
    0 -1 25 11.71 6.35
    0 -1 25 19.47 9.25
    0 -1 24 59.89 14.53
    0 -1 24 37.55 10.7
    0 -1 23 5.92 5.95
    0 -1 23 6.31 3.69
    0 -1 22 0.55 3.55
    0 -1 22 5.9 5.22
    0 -1 21 1.77 1.8
    0 -1 21 0.15 1.51
    0 -1 20 1.49 3.58
    0 -1 20 2.06 1.28
    0 -1 19 25.73 7.46
    0 -1 19 18.45 7.54
    0 -1 18 1.55 2.94
    0 -1 18 1.71 2.56
    0 -1 17 73.88 12.6
    0 -1 17 69.45 12.88
    0 -1 16 35.21 8.92
    0 -1 16 26.85 7.18
    0 -1 15 -0.14 2.05
    0 1 -15 -0.05 0.99
    0 -1 15 4.42 3.56
    0 -1 14 -0.59 0.77
    0 1 -14 -0.6 1.12
    0 -1 14 1.47 2.23
    0 1 -13 -0.94 1.37
    0 -1 13 -1 2.63
    0 -1 13 0.79 1.88
    0 -1 12 -0.15 1.05
    0 1 -12 0.44 0.55
    0 -1 12 1.72 2.73
    0 1 -12 2.11 2.6
    0 -1 11 61.22 9.36
    0 1 -11 56.25 7.04
    0 1 -11 56.12 8.3
    0 -1 11 57.47 8.88
    0 1 -10 77.6 8.11
    0 1 -10 68.61 8.88
    0 -1 10 83.08 10.21
    0 -1 10 71.19 10.1
    0 1 -9 53.5 6.18
    0 -1 9 55.08 8.19
    0 -1 9 52.36 7.53
    0 1 -9 45.67 6.97
    0 1 -8 49.22 6.8
    0 -1 8 56.06 7.62
    0 1 -8 55.44 6
    0 -1 8 56.65 7.97
    0 1 -7 11.24 3.31
    0 -1 7 14.43 3.48
    0 -1 7 11.03 3.28
    0 -1 6 34.24 5.12
    0 -1 6 32.48 5.24
    0 1 -6 21.73 4.04
    0 -1 5 149.51 8.08
    0 -1 5 125.13 10.68
    0 1 -5 129.8 10.11
    0 -1 5 157.31 11.63
    0 1 -4 12.8 2.34
    0 -1 4 12.67 2.64
    0 -1 4 11.74 1.76
    0 -1 4 14.06 2.89
    0 -1 4 7.93 2.05
    0 -1 4 11.63 1.51
    0 1 -3 26.79 3.11
    0 -1 3 27.85 3.74
    0 1 -3 25.2 3.87
    0 1 -3 21.06 3.54
    0 1 2 61.78 5.26
    0 1 2 47.64 4.41
    0 -1 -2 66.64 5.32
    0 -1 -3 63.21 5.4
    0 1 3 59.71 5.74
    0 -1 -3 51.32 5.68
    0 -1 -4 16.62 2.69
    0 1 4 17.64 3.19
    0 1 4 10.32 2.06
    0 -1 -5 2.01 0.77
    0 1 5 2.68 1.68
    0 1 6 27.1 4.57
    0 -1 -6 28.34 3.88
    0 -1 -7 126.49 9.58
    0 1 7 133.63 11.82
    0 -1 -8 250.92 15.68
    0 1 8 285.8 19.97
    0 -1 -9 283.62 16.71
    0 1 9 241.9 19.53
    0 -1 -10 91.54 8.54
    0 1 10 96.76 11.51
    0 -1 -11 25.43 4.2
    0 1 11 32.46 6.71
    0 1 12 30.9 6.81
    0 1 13 14.85 4.84
    0 1 14 1.51 1.36
    0 1 15 0.04 1.06
    0 1 16 2.04 2.54
    0 1 17 379.86 32.28
    0 1 18 15.98 7.36
    0 1 18 11.75 5.34
    0 1 19 3.87 2.57
    0 1 19 -0.76 0.26
    0 1 20 3.76 2.71
    0 1 20 2.97 3.71
    0 1 21 21.62 7.4
    0 1 21 25.24 7.97
    0 1 22 68.97 14.63
    0 1 22 44.77 10.86
    0 1 23 18.99 7.89
    0 1 23 2.7 2.82
    0 1 24 13.73 6.24
    0 1 24 17.44 8.64
    0 1 25 2.48 3.35
    0 1 26 5.26 6.5
    0 1 27 1.72 2.02
    0 1 28 0.74 3.07
    0 1 29 -2.25 5.93
    0 -2 30 0.57 2.81
    0 -2 29 0.1 0.84
    0 -2 29 -0.5 3.27
    0 -2 28 5.23 5.34
    0 -2 28 4.77 4
    0 -2 27 1.36 5.22
    0 -2 27 6.34 4.88
    0 -2 26 17.4 9.21
    0 -2 26 11.56 5.8
    0 -2 25 9.58 6.82
    0 -2 25 9.63 5.6
    0 -2 24 2.02 2.96
    0 -2 24 1.63 5.64
    0 -2 23 -0.68 3.16
    0 -2 23 1.21 2.01
    0 -2 22 4.3 3.9
    0 -2 22 7.78 4.95
    0 -2 21 7.92 4.7
    0 -2 21 8.77 4.24
    0 -2 21 8 5.69
    0 -2 20 16.85 8.05
    0 -2 20 14.48 6.35
    0 2 -19 54.97 8.68
    0 -2 19 63.46 12.99
    0 -2 19 73.47 14.59
    0 -2 18 279.3 28.32
    0 2 -18 184.08 17.29
    0 -2 18 265.05 26.28
    0 2 -17 530.01 33.09
    0 -2 17 625.49 44.28
    0 -2 17 541.7 41.05
    0 -2 16 24.3 7.74
    0 -2 16 4.16 3.54
    0 2 -16 12.16 3.66
    0 -2 15 55.3 10.99
    0 2 -15 62.51 8.56
    0 -2 15 64.86 11.25
    0 2 -14 56.86 10.07
    0 -2 14 63.44 10.91
    0 -2 14 77.7 12.69
    0 2 -14 59.29 8.18
    0 -2 13 43.91 8.85
    0 2 -13 39.2 6.18
    0 -2 13 40.78 9.01
    0 2 -13 28.73 6.82
    0 -2 12 35.53 7.61
    0 -2 12 27.95 7.32
    0 2 -12 22.12 5.46
    0 -2 11 39.22 7.82
    0 2 -11 24.99 5.68
    0 -2 11 30.45 4.65
    0 -2 11 36.46 7.31
    0 -2 10 416.66 28.62
    0 2 -10 343.68 25.14
    0 -2 10 439.3 28.78
    0 -2 10 383.51 21.48
    0 -2 9 58.19 5.83
    0 -2 9 75.36 9.86
    0 -2 9 61.52 9.3
    0 2 -9 58.81 8.36
    0 -2 8 428.31 20.73
    0 -2 8 352.24 18.57
    0 -2 8 382.67 25.39
    0 2 -8 325.29 22.89
    0 -2 7 2164.46 88.38
    0 -2 7 2184.72 91.52
    0 -2 7 2269.14 97.67
    0 2 -7 2074.32 94.56
    0 -2 6 5699.94 229.22
    0 2 -6 5600.98 231.18
    0 -2 6 5488.49 224.86
    0 -2 6 5788.63 234.08
    0 -2 5 46.56 7.93
    0 -2 5 50.01 6.4
    0 -2 5 39.92 3.1
    0 2 -5 49.54 6.91
    0 2 -5 37.54 3.1
    0 2 -4 12.8 3.76
    0 -2 4 21.9 4.99
    0 2 -4 13.51 1.66
    0 -2 4 21.17 2.14
    0 -2 4 18.73 3.81
    0 -2 4 11.87 2.68
    0 -2 3 1098.79 47.03
    0 -2 3 1098.01 47.62
    0 -2 3 1139.52 46.13
    0 -2 3 1121.28 46.61
    0 -2 3 975.97 43.69
    0 2 -3 1050.82 43.85
    0 -2 2 5171.94 212.96
    0 2 -2 5319.09 212.61
    0 -2 2 5530.88 216.79
    0 -2 2 5355.54 215.76
    0 -2 2 5210.01 216
    0 -2 2 5445.63 216.37
    0 -2 1 2935.93 129.7
    0 -2 1 3171.58 130.05
    0 -2 1 3140.68 130.21
    0 2 -1 3173.78 126.14
    0 -2 1 3193.24 130.25
    0 -2 0 6271.77 243.33
    0 -2 0 6365.43 243.39
    0 -2 0 6408.73 244.27
    0 2 1 518.54 28.86
    0 -2 -1 687.86 32
    0 -2 -1 641.48 30.53
    0 -2 -1 620.54 30.4
    0 -2 -2 4.27 2.33
    0 -2 -2 8.96 3.42
    0 -2 -2 3.35 1.68
    0 -2 -3 2747.6 118.31
    0 -2 -3 2849.88 117.16
    0 -2 -4 3556.14 151.47
    0 2 4 3742.01 153
    0 -2 -4 3629.74 150.02
    0 -2 -5 1153.31 53.53
    0 -2 -5 1078.99 51.43
    0 2 5 1165.17 54.6
    0 -2 -6 1622.18 73.97
    0 2 6 1740.64 77.46
    0 -2 -6 1693.07 75.8
    0 2 7 2330.6 100.51
    0 -2 -7 2150.28 97.45
    0 -2 -8 282.44 19.86
    0 2 8 316.22 22.47
    0 -2 -9 400.35 24.97
    0 2 9 376.93 26.75
    0 2 10 2.1 2.09
    0 -2 -10 5.58 2.65
    0 2 11 0.58 0.4
    0 -2 -11 0.02 1.11
    0 -2 -12 98.78 11.2
    0 2 12 115.06 14.68
    0 2 13 -1.17 1.71
    0 -2 -13 1.34 1.37
    0 2 14 4.9 3.51
    0 2 15 9.08 4
    0 2 16 1305.58 73.82
    0 2 17 12.41 5.53
    0 2 18 46.33 11.1
    0 2 19 2.4 3.94
    0 2 20 17.54 7.12
    0 2 20 21.07 6.6
    0 2 21 71.23 14.64
    0 2 21 50.94 10.53
    0 2 22 40.14 11.76
    0 2 23 27.59 9.75
    0 2 24 -10.69 6.25
    0 2 25 4.32 4.41
    0 2 26 26.8 10.63
    0 2 27 -1.54 4.16
    0 2 28 3.47 4.68
    0 2 29 2.35 4.33
    0 -3 31 -3.67 4.16
    0 -3 30 -0.26 1.09
    0 -3 29 2.5 3.25
    0 -3 28 5.86 5.32
    0 -3 27 23.4 9.52
    0 -3 26 1.51 0.74
    0 -3 25 -2.02 1.75
    0 -3 25 7.28 5.87
    0 -3 24 -3.14 4.28
    0 -3 24 9.26 6.44
    0 -3 23 4.78 4.97
    0 -3 23 -4.4 6
    0 -3 22 1.87 2.98
    0 -3 22 10.57 4.98
    0 -3 21 16.47 8.34
    0 -3 21 8.07 5.27
    0 -3 20 25.15 8.16
    0 -3 20 20.32 7.17
    0 -3 19 8.58 5.17
    0 -3 19 3.71 4.28
    0 3 -19 5.32 2.59
    0 3 -18 147.92 14.9
    0 -3 18 117.03 18.3
    0 -3 18 104.01 11.81
    0 -3 18 133.75 18.78
    0 -3 17 35.88 6.39
    0 3 -17 66.71 9.36
    0 -3 17 62.75 12.53
    0 3 -16 28.86 5.95
    0 -3 16 31.5 8.45
    0 3 -16 26.67 7.12
    0 -3 16 13.83 3.49
    0 3 -15 25.15 6.94
    0 -3 15 23.64 4.25
    0 -3 15 31.75 8.1
    0 3 -14 33.86 7.97
    0 -3 14 29.12 4.59
    0 -3 14 32.95 7.87
    0 -3 13 25.78 4.1
    0 -3 13 38.59 8.39
    0 3 -13 32.47 7.48
    0 -3 12 37.68 4.54
    0 -3 12 39.38 8
    0 3 -12 36.01 7.66
    0 -3 11 15.18 2.48
    0 3 -11 14.3 4.5
    0 -3 11 17.82 5.46
    0 -3 10 -0.24 1.1
    0 -3 10 0.28 0.49
    0 3 -10 -0.23 1.32
    0 -3 10 -1.48 0.6
    0 -3 9 2.37 1
    0 -3 9 2.04 2.74
    0 -3 9 1.48 0.62
    0 3 -9 1.76 1.93
    0 -3 8 21.02 5.54
    0 -3 8 21.41 2.45
    0 -3 8 20.85 4.37
    0 3 -8 19.06 4.5
    0 -3 7 109.28 11.61
    0 -3 7 106.05 6.27
    0 -3 7 117.97 10.86
    0 3 -7 87.36 6.12
    0 3 -7 99.82 10.38
    0 -3 7 102.11 11.83
    0 -3 6 222.59 17.56
    0 3 -6 160.96 9.98
    0 -3 6 243.36 16.54
    0 3 -6 233.19 15.67
    0 -3 6 244.53 17.65
    0 3 -5 100.14 7.56
    0 -3 5 172.87 14.4
    0 -3 5 164.85 13.67
    0 -3 5 184.72 13.81
    0 3 -5 168.41 12.04
    0 -3 4 194.29 16
    0 -3 4 202.42 15.06
    0 -3 4 208.89 15.96
    0 3 -4 129.51 10.05
    0 -3 4 196.74 15.25
    0 3 -4 197.5 12.87
    0 3 -3 469.92 22.55
    0 -3 3 479.25 26.47
    0 -3 3 538.13 28.14
    0 -3 3 419.4 26.34
    0 -3 3 465.54 26.64
    0 -3 2 608.79 33.93
    0 3 -2 598.29 29.01
    0 -3 2 658.11 34.29
    0 -3 2 678.81 34.76
    0 -3 2 584.38 33.32
    0 -3 2 597.31 29.36
    0 -3 1 465.23 28.17
    0 -3 1 520.23 28.96
    0 3 -1 499.51 23.76
    0 -3 1 500.59 28.51
    0 -3 1 474.91 28.65
    0 -3 0 565.7 32.83
    0 -3 0 612.98 34.02
    0 -3 0 607.09 33.29
    0 3 0 639.99 28.48
    0 -3 -1 447.9 26.13
    0 -3 -1 406.53 25.45
    0 -3 -1 447.72 26.92
    0 -3 -2 468.61 28.6
    0 -3 -2 509.69 28.44
    0 -3 -2 457.2 27.72
    0 -3 -3 246.54 18.81
    0 -3 -3 244.02 17.89
    0 -3 -3 252.19 17.97
    0 -3 -4 58.06 8.16
    0 -3 -4 55.24 7.23
    0 3 5 33.03 6.8
    0 -3 -5 35.53 5.8
    0 -3 -5 41.59 6.89
    0 -3 -6 26.38 5.25
    0 3 6 24.41 5.74
    0 -3 -6 24.59 5.25
    0 -3 -7 0.78 1.63
    0 -3 -7 -0.99 1.32
    0 3 7 0.69 2.01
    0 3 8 66.54 10.01
    0 -3 -8 60.21 9.34
    0 -3 -8 61.43 8.21
    0 -3 -9 5.86 2.74
    0 3 9 -0.4 1.69
    0 -3 -9 2.86 2.75
    0 -3 -10 0.56 1.57
    0 3 10 0.14 1.18
    0 -3 -10 0.32 1.25
    0 -3 -11 23.03 5.3
    0 3 11 34.47 7.96
    0 -3 -11 23.1 5.86
    0 3 12 3.39 3.18
    0 -3 -12 3.89 1.81
    0 -3 -12 1.12 2.01
    0 -3 -13 1.47 1.26
    0 3 13 -0.12 1.82
    0 -3 -13 -0.28 0.92
    0 -3 -14 48.78 8.81
    0 3 14 49.66 10.61
    0 -3 -14 48.84 8.55
    0 3 15 36.18 9.58
    0 -3 -15 23.08 6.16
    0 3 16 4.9 4.3
    0 -3 -16 0.48 1.38
    0 3 17 30.46 8.62
    0 3 18 2.98 1.8
    0 3 19 0.8 0.35
    0 3 20 8.3 5.48
    0 3 21 5.41 3.57
    0 -3 -22 9.55 5.32
    0 3 22 -2.26 3.91
    0 3 23 5.83 5.51
    0 3 24 1.05 2.02
    0 3 25 -3.2 3.43
    0 3 26 -0.62 1.99
    0 3 27 1.16 3.84
    0 3 28 3.79 3.98
    0 -4 31 0.36 1.36
    0 -4 30 17.55 9.37
    0 -4 29 1.96 3.06
    0 -4 28 1.53 1.99
    0 -4 27 2.19 3.04
    0 -4 26 3.91 4.78
    0 -4 25 1.42 2.32
    0 -4 24 -2.61 4.53
    0 -4 23 -0.45 1.89
    0 -4 22 20.83 8.18
    0 -4 21 5.44 3.91
    0 -4 20 82.33 15.91
    0 -4 19 214.01 25.5
    0 -4 18 68.81 13.68
    0 -4 17 55.05 12.04
    0 4 -16 0.59 1.4
    0 -4 16 1.92 2.57
    0 4 -15 8.01 4.15
    0 -4 15 7.28 4.01
    0 4 -14 7.19 3.89
    0 -4 14 1.66 0.76
    0 -4 14 11.19 4.89
    0 4 -13 -1.22 2.25
    0 -4 13 1.1 2.07
    0 -4 13 0.05 0.3
    0 4 -12 92.06 12.21
    0 -4 12 89.86 12.84
    0 -4 12 63.13 4.65
    0 -4 11 19.55 5.85
    0 -4 11 6.83 2.38
    0 -4 11 11.52 4.67
    0 4 -11 11.76 4.23
    0 -4 10 1.61 1.92
    0 4 -10 1.55 1.8
    0 -4 10 0.95 1.08
    0 -4 10 2.32 2.04
    0 -4 9 40.14 8.33
    0 -4 9 34.51 7.44
    0 4 -9 35.02 6.64
    0 -4 9 40.76 6.96
    0 -4 8 9.56 3.6
    0 -4 8 9.16 4.91
    0 4 -8 3.47 0.98
    0 -4 8 8.78 3.55
    0 4 -8 10.14 3.76
    0 -4 7 903.28 41.6
    0 -4 7 893.9 42.29
    0 -4 7 888.36 39.99
    0 4 -7 818.08 36.32
    0 -4 6 393.18 26.55
    0 -4 6 393.68 25.17
    0 -4 6 341.39 24.74
    0 4 -6 261.34 16.68
    0 4 -6 424.94 23.26
    0 4 -5 62.68 7.39
    0 -4 5 58.79 8.76
    0 4 -5 49.13 5.79
    0 -4 5 49.19 8.27
    0 -4 5 56.95 9.21
    0 -4 4 404.85 27.27
    0 -4 4 409.88 28.1
    0 4 -4 396.23 22.93
    0 -4 4 375.74 27.4
    0 -4 4 401.19 27.52
    0 -4 3 3115.94 132.67
    0 -4 3 3149.96 133.13
    0 -4 3 2790.21 131.8
    0 4 -3 2964.24 124.85
    0 -4 3 2981.41 132.16
    0 -4 2 44.44 7.26
    0 -4 2 53.06 8.06
    0 -4 2 45.06 7.58
    0 4 -2 32.39 4.4
    0 -4 2 37.5 6.63
    0 -4 1 2269.51 98.08
    0 4 -1 2141.09 89.15
    0 -4 1 2106.72 98.01
    0 -4 1 1971.43 96.17
    0 -4 0 580.49 34.02
    0 -4 0 544.18 33.61
    0 -4 0 538.22 34.26
    0 4 0 565.35 27.31
    0 -4 -1 332.67 23.87
    0 -4 -1 320.88 24.49
    0 -4 -1 347.53 23.81
    0 -4 -2 40.97 7.54
    0 -4 -2 38.04 6.91
    0 -4 -2 39.59 6.77
    0 -4 -3 131.87 14.6
    0 -4 -3 150.82 14.4
    0 -4 -3 134.21 13.94
    0 -4 -4 156.53 15.51
    0 -4 -4 157.66 16.21
    0 -4 -4 148.71 14.61
    0 -4 -5 342.79 25.97
    0 -4 -5 317.99 23.69
    0 -4 -6 15.58 5.15
    0 -4 -6 23.64 5.55
    0 4 6 18.66 5.63
    0 -4 -7 163.59 17.54
    0 -4 -7 163.93 15.82
    0 4 7 201.53 19.58
    0 -4 -8 236.33 19.8
    0 4 8 239.4 22.43
    0 -4 -8 247.7 22.36
    0 -4 -9 13.15 4.94
    0 -4 -9 10.22 3.38
    0 4 9 9.38 4.45
    0 4 10 201.1 21.3
    0 -4 -10 196.06 18.3
    0 -4 -10 208.71 20.9
    0 -4 -11 160.91 18.32
    0 4 11 155.77 18.72
    0 -4 -11 127.26 14.59
    0 -4 -12 0.92 0.55
    0 -4 -12 7.04 3.64
    0 4 12 5.86 4.88
    0 -4 -13 332.7 25.93
    0 4 13 299.95 28.99
    0 -4 -13 294.62 27.07
    0 -4 -14 55.21 10.71
    0 -4 -14 47.45 8.92
    0 4 14 48.46 10.41
    0 4 15 29.22 8.19
    0 -4 -15 15.73 5.63
    0 -4 -15 22.87 6.47
    0 4 16 74.38 14.31
    0 -4 -16 55.12 10.28
    0 -4 -17 12.48 4.68
    0 4 17 11.83 5.91
    0 -4 -18 0.63 1.98
    0 4 18 -1.12 2.87
    0 4 19 2.74 3.96
    0 -4 -19 -0.23 1.97
    0 -4 -20 17.77 5.99
    0 4 20 16.16 7.58
    0 4 21 18.58 8.43
    0 -4 -21 7.96 4.15
    0 4 22 3.11 3.32
    0 4 23 10.46 7.22
    0 4 24 0.5 2.74
    0 4 25 -1.57 2.61
    0 4 26 1.55 3.72
    0 4 27 -7.02 5.82
    0 -5 29 -6.19 5.59
    0 -5 28 1.43 4.48
    0 -5 27 3.92 4.21
    0 -5 26 0.87 2.43
    0 -5 25 2.98 1.36
    0 -5 24 10.76 6.46
    0 -5 23 0.54 4.02
    0 -5 22 -1.92 2.52
    0 -5 21 -2.78 4.47
    0 -5 20 20.91 8.14
    0 -5 19 3.76 1.94
    0 -5 18 9.47 5.98
    0 -5 17 2.62 3.87
    0 5 -17 -0.36 2.97
    0 -5 17 4.22 3.2
    0 -5 16 10.48 5.16
    0 5 -16 5.55 3.3
    0 -5 16 4.41 2.96
    0 -5 15 17.33 6.4
    0 -5 15 13.98 5.51
    0 5 -15 14.46 5.48
    0 -5 14 2.14 0.57
    0 5 -14 8.66 4.63
    0 -5 14 4.54 5.15
    0 -5 13 0.37 1.59
    0 -5 13 0.09 1.97
    0 5 -13 4.28 2.26
    0 -5 12 6.15 3.1
    0 -5 12 13.98 5.9
    0 5 -12 12.35 4.46
    0 -5 11 5 2.54
    0 -5 11 5.93 2.69
    0 -5 11 5.39 3.7
    0 5 -11 4.6 3.42
    0 -5 10 6.18 3.22
    0 5 -10 0.16 0.67
    0 -5 10 7.79 4.28
    0 -5 10 4.78 4.14
    0 -5 9 1.15 1.33
    0 -5 9 1.22 1.5
    0 -5 9 2.4 1.1
    0 5 -9 3.25 1.89
    0 5 -9 0.76 0.56
    0 5 -8 -0.27 0.61
    0 5 -8 0.28 1.58
    0 -5 8 -1.86 2.34
    0 -5 8 -0.68 2.06
    0 -5 8 -0.01 0.63
    0 -5 7 0.82 1.75
    0 -5 7 0.04 0.97
    0 5 -7 1.54 1.35
    0 -5 7 2.96 3.37
    0 5 -6 0.16 0.88
    0 -5 6 1.39 0.69
    0 -5 6 1.33 0.37
    0 -5 6 3.42 2.71
    0 -5 5 4.87 2.87
    0 -5 5 5.89 3.5
    0 -5 5 7.82 3.74
    0 -5 5 9.63 4.36
    0 5 -5 5.28 2.29
    0 -5 4 5.24 2.78
    0 -5 4 5.56 3.3
    0 5 -4 6.42 2.31
    0 -5 4 7.23 3.38
    0 -5 4 1.65 0.9
    0 -5 3 -0.52 0.88
    0 -5 3 0.44 1.38
    0 -5 3 0.89 1.68
    0 -5 3 3.31 3.34
    0 5 -3 0.44 1.2
    0 -5 2 -2.07 1.85
    0 -5 2 2.98 2.44
    0 -5 2 2.23 2.5
    0 5 -2 1.33 0.64
    0 -5 1 4.17 3.07
    0 -5 1 2.32 2.58
    0 -5 1 -1.39 1.77
    0 5 -1 0.26 0.81
    0 -5 0 5.08 2.88
    0 -5 0 4.61 2.44
    0 5 0 6.99 2.04
    0 -5 0 7.03 3.19
    0 5 1 22.42 3.67
    0 -5 -1 18.92 5.42
    0 -5 -1 24.46 6.84
    0 -5 -1 25.62 6.24
    0 -5 -2 50.61 9.24
    0 -5 -2 40.26 7.53
    0 -5 -2 48.91 9.5
    0 -5 -3 98.61 13.67
    0 -5 -3 87.22 11.71
    0 -5 -3 77.74 11.84
    0 -5 -4 110 14.23
    0 -5 -4 108.53 14.58
    0 -5 -4 118.13 14.21
    0 -5 -5 146.36 17.68
    0 -5 -5 148.43 16.07
    0 -5 -6 56.79 10.57
    0 -5 -6 58.63 9.99
    0 -5 -7 66.33 10.65
    0 5 7 69.5 12.3
    0 -5 -7 65.82 11.82
    0 -5 -8 -0.05 2.39
    0 5 8 -2.3 1.14
    0 -5 -8 4.26 2.13
    0 -5 -9 29.82 7.45
    0 5 9 31 7.85
    0 -5 -9 31.41 7.13
    0 5 10 91.58 14.77
    0 -5 -10 67.01 12.35
    0 -5 -10 79.54 11.87
    0 -5 -11 5.49 3.67
    0 5 11 6.91 4.43
    0 -5 -11 9.39 4.88
    0 -5 -12 1.35 0.86
    0 -5 -12 6.81 3.51
    0 5 12 3.28 4
    0 -5 -13 62.71 11.1
    0 -5 -13 54.77 11.58
    0 5 13 57.76 12.41
    0 -5 -14 78.87 14.38
    0 5 14 84.17 15.51
    0 -5 -14 62.75 11.11
    0 5 15 6.59 4.49
    0 -5 -15 2.08 1.99
    0 -5 -15 9.78 5.69
    0 -5 -16 4.41 3.33
    0 5 16 7.29 5.42
    0 5 17 4.82 2.61
    0 -5 -17 2.91 1.78
    0 5 18 -2.73 4.07
    0 -5 -18 -2.58 2.4
    0 5 19 -2.84 3.24
    0 -5 -19 3.9 2.48
    0 5 20 3.79 5.02
    0 5 21 -4.59 5.67
    0 5 22 3.08 4.36
    0 5 23 1.57 1.75
    0 5 24 3.96 4.86
    0 5 25 6.12 5.85
    0 -6 28 -0.69 2.72
    0 -6 27 -2.1 3.26
    0 -6 26 -0.57 2.47
    0 -6 26 -0.85 2.98
    0 -6 25 4.48 3.46
    0 -6 25 17.27 8.76
    0 -6 24 4.48 5.4
    0 -6 24 -1.71 1.9
    0 -6 23 2.03 3.23
    0 -6 23 -3.12 3.35
    0 -6 22 -0.48 1.34
    0 -6 22 4.21 3.33
    0 -6 21 10.07 4.96
    0 -6 21 16.03 6.43
    0 -6 20 24.6 9.43
    0 -6 20 16.75 7.12
    0 -6 19 20.4 7.86
    0 -6 19 19.57 7.46
    0 -6 18 1.03 1.51
    0 -6 18 1.05 2.74
    0 -6 17 -3.43 4.08
    0 -6 17 6.14 3.95
    0 -6 16 0.24 1.59
    0 6 -16 0.14 2.31
    0 -6 16 0.87 1.98
    0 -6 15 12.05 5.88
    0 6 -15 9.23 4.81
    0 -6 15 12.49 6.08
    0 -6 14 185.91 22.35
    0 6 -14 149.78 18.86
    0 -6 14 155.18 21.51
    0 -6 13 87.59 15.89
    0 6 -13 76.14 12.93
    0 -6 13 93.96 15
    0 -6 12 45.36 9.59
    0 -6 12 38.92 9.98
    0 6 -12 49.72 9.81
    0 -6 12 45.62 11.08
    0 -6 11 78.26 12.59
    0 -6 11 92.82 15.67
    0 -6 11 78.29 13.57
    0 6 -11 67.14 11.03
    0 6 -10 -1.17 1.05
    0 -6 10 3.43 1.82
    0 -6 10 0.57 0.6
    0 -6 10 1 2.08
    0 -6 9 431.85 34.1
    0 -6 9 467.51 35.85
    0 -6 9 438.07 32.91
    0 -6 8 9.24 4.69
    0 6 -8 9.78 2.94
    0 -6 8 11.79 5.84
    0 -6 8 15.09 5.37
    0 -6 7 129.34 17.03
    0 -6 7 124.37 16.32
    0 6 -7 111.8 12.48
    0 -6 7 134.82 17.55
    0 -6 6 105.89 15.41
    0 -6 6 115.67 16
    0 -6 6 101.49 14.9
    0 6 -6 93.37 10.84
    0 -6 5 2.22 1.91
    0 -6 5 0.79 1.66
    0 -6 5 -0.67 2.7
    0 6 -5 -0.2 1.23
    0 -6 5 2.5 2.28
    0 -6 4 262 24.63
    0 6 -4 224.45 16.67
    0 -6 4 217.42 22.58
    0 -6 4 252.98 24.47
    0 -6 3 0.64 2.37
    0 -6 3 2.18 2.3
    0 6 -3 1.74 1.21
    0 -6 3 4.03 3.01
    0 6 -2 88.74 8.53
    0 -6 2 91.51 13.63
    0 -6 2 85.09 13.9
    0 -6 2 113.19 15.23
    0 -6 1 4.86 2.77
    0 -6 1 5.76 3.37
    0 6 -1 5.69 1.84
    0 -6 1 5.37 3.35
    0 -6 0 -1.47 2.55
    0 -6 0 -0.87 1.63
    0 6 0 0.21 0.46
    0 -6 0 0.46 1.17
    0 -6 -1 188.75 20.14
    0 6 1 170.04 11.89
    0 -6 -1 197.46 20.1
    0 -6 -1 187.2 21.12
    0 6 2 78.81 7.49
    0 -6 -2 84.71 13.46
    0 -6 -2 98.61 13.63
    0 -6 -2 95.19 14.75
    0 -6 -3 -0.05 1.84
    0 -6 -3 0.91 2.33
    0 6 3 -0.48 0.37
    0 -6 -3 0.21 2.24
    0 -6 -4 36.44 9.44
    0 -6 -4 30.87 8.35
    0 -6 -4 39.83 8.59
    0 -6 -5 4.01 3.97
    0 -6 -5 2.34 2.99
    0 -6 -6 2.49 2.58
    0 -6 -6 -0.94 3.47
    0 6 7 67.05 12.97
    0 -6 -7 52.57 11.39
    0 -6 -7 63.3 11.23
    0 -6 -8 23.83 8.35
    0 6 8 25.33 7.59
    0 -6 -8 21.19 6.74
    0 -6 -9 510.36 42.01
    0 6 9 543.7 42.61
    0 -6 -9 524.13 38.81
    0 -6 -10 -0.54 2.26
    0 -6 -10 -1.11 1.24
    0 6 10 -0.93 0.83
    0 -6 -11 25.86 7.3
    0 -6 -11 26.41 8.97
    0 6 11 19.21 8.07
    0 6 12 25.34 8.68
    0 -6 -12 28.18 8.13
    0 -6 -12 25.15 8.54
    0 6 13 55.14 12.48
    0 -6 -13 45.77 10.48
    0 -6 -13 42.75 11.12
    0 -6 -14 3.33 1.32
    0 -6 -14 -1.22 3.76
    0 6 14 3.68 4.85
    0 -6 -15 -0.43 0.92
    0 6 15 1.36 3.16
    0 6 16 6.18 4.18
    0 -6 -16 4.3 4.48
    0 -6 -17 -1.78 2.09
    0 6 17 0.35 2.69
    0 6 18 -0.13 2.47
    0 6 19 -1.12 3.96
    0 6 20 3.21 3.84
    0 6 21 -3.65 5.08
    0 6 22 27.66 13
    0 6 23 37.98 14.3
    0 6 24 -5.61 5.22
    0 -7 26 -10.08 7.25
    0 -7 25 -7.48 6.08
    0 -7 25 -5.63 4.73
    0 -7 24 2 2.66
    0 -7 24 -6.67 5.59
    0 -7 23 5.59 4.56
    0 -7 23 7.6 6.14
    0 -7 22 2.58 5.14
    0 -7 22 -9.25 5.74
    0 -7 21 -0.1 3.55
    0 -7 21 0.44 2.47
    0 -7 20 6.92 5.11
    0 -7 20 2.94 3.82
    0 -7 19 14.47 7.46
    0 -7 19 8.97 6.05
    0 -7 18 3.57 6.19
    0 -7 18 6.06 4.93
    0 -7 17 6.12 6.04
    0 -7 17 0.68 3.53
    0 -7 16 8.82 5.2
    0 -7 16 4.03 4.15
    0 7 -15 6.35 3.52
    0 -7 15 12.56 6.63
    0 -7 15 8.97 4.91
    0 -7 14 -0.15 2.2
    0 7 -14 -2.72 1.69
    0 -7 14 0.09 3.45
    0 -7 13 -0.51 1.54
    0 7 -13 2.43 1.94
    0 -7 13 1.92 0.77
    0 -7 12 1.61 1.84
    0 -7 12 1.88 3.16
    0 7 -12 0.05 1.79
    0 -7 11 0.56 3.54
    0 -7 11 0.52 1.43
    0 -7 11 1.49 1.57
    0 7 -11 0.94 1.25
    0 -7 10 9.01 4.54
    0 -7 10 4.47 4.69
    0 -7 10 4.79 3.03
    0 7 -10 6.24 3.07
    0 7 -9 35.18 7.62
    0 -7 9 25.67 7.73
    0 -7 9 33.24 9.64
    0 -7 9 36.1 9.56
    0 -7 8 34.97 9.33
    0 -7 8 28.03 7.56
    0 7 -8 22.02 5.75
    0 -7 8 39.2 10.38
    0 -7 7 18.19 7.11
    0 -7 7 16.91 6.72
    0 -7 7 25.93 8.41
    0 7 -7 23.89 5.64
    0 -7 6 34.37 9.24
    0 7 -6 33.06 6.27
    0 -7 6 45.21 10.78
    0 7 -5 43.02 6.8
    0 -7 5 38.29 9.22
    0 -7 5 50.56 11.39
    0 -7 4 71.98 13.35
    0 -7 4 86.63 14.82
    0 7 -4 38.5 6.12
    0 -7 4 61.04 12.35
    0 -7 3 70.14 13.23
    0 -7 3 72.11 13.47
    0 7 -3 51.99 6.76
    0 -7 3 59.97 11.83
    0 7 -2 50.81 6.35
    0 -7 2 88.59 14.85
    0 -7 2 75.49 13.59
    0 -7 2 72.45 13.25
    0 -7 1 56.19 12.21
    0 -7 1 65.34 12.9
    0 -7 1 47.2 10.84
    0 -7 0 39.39 9
    0 -7 0 34.85 9.42
    0 -7 0 34.15 8.67
    0 -7 -1 15.47 6.14
    0 -7 -1 18.64 6.29
    0 -7 -1 15.15 5.49
    0 -7 -2 5.43 4.33
    0 -7 -2 10.9 4.8
    0 -7 -2 6.66 3.45
    0 -7 -3 18.6 7.23
    0 -7 -3 15.04 6.56
    0 -7 -3 11.82 5.02
    0 -7 -4 6.66 4.27
    0 -7 -4 8.98 3.67
    0 -7 -4 9.62 6.04
    0 -7 -5 2.5 0.5
    0 -7 -5 3.86 2.43
    0 -7 -6 2.88 2.94
    0 -7 -6 9.34 5.16
    0 -7 -7 5.66 1.5
    0 -7 -7 6.45 3.86
    0 7 7 10.92 5.8
    0 -7 -8 52.1 11.14
    0 7 8 44.66 11.34
    0 -7 -8 53.81 13.04
    0 -7 -9 1.18 3.08
    0 -7 -9 9.01 6.87
    0 7 9 3.02 2.23
    0 -7 -10 2.17 2.96
    0 7 10 -0.92 2.8
    0 -7 -10 -0.71 3.03
    0 -7 -11 7.03 5.52
    0 -7 -11 -3.98 3.08
    0 7 11 -2.09 3.88
    0 7 12 -0.44 1.45
    0 -7 -12 2.94 3.84
    0 -7 -12 0.18 2.66
    0 -7 -13 6.85 4.74
    0 7 13 6.8 6.03
    0 -7 -13 10.98 6.97
    0 7 14 4.61 4.9
    0 -7 -14 1.41 1.11
    0 7 15 -2.81 3.71
    0 -7 -15 -0.99 2.3
    0 -7 -16 2.98 3.56
    0 7 16 4.5 3.9
    0 7 17 0.53 1.93
    0 7 18 0.35 2.63
    0 7 19 3.54 3.11
    0 7 20 -3.11 2.28
    0 7 21 -5.69 6.13
    0 7 22 -2.99 4.07
    0 -8 24 1.95 1.81
    0 -8 24 -10.41 6.65
    0 -8 23 6.4 4.62
    0 -8 23 -2.45 3.19
    0 -8 22 -1.18 4.86
    0 -8 22 9.53 6.26
    0 -8 21 2.68 2.62
    0 -8 21 2.61 2.37
    0 -8 20 3.09 3.23
    0 -8 20 -2.43 2.35
    0 -8 19 0.52 2.89
    0 -8 19 -1.47 3.11
    0 -8 18 0.35 1.72
    0 -8 18 12.78 7.28
    0 -8 17 -1.14 3.07
    0 -8 17 0.85 1.06
    0 -8 16 -0.44 3.18
    0 -8 16 -4.25 5.16
    0 -8 15 -9.79 5.74
    0 -8 15 -1.92 2.57
    0 -8 14 2.8 3.28
    0 -8 14 5.9 5.43
    0 -8 13 14.86 7.44
    0 -8 13 13 6.1
    0 8 -13 6.01 3.7
    0 8 -12 18.43 6.33
    0 -8 12 25.41 9.63
    0 -8 12 17.28 7.59
    0 8 -11 -0.08 1.89
    0 -8 11 1.66 3.55
    0 -8 11 -2.25 3.61
    0 -8 10 8.93 6.3
    0 -8 10 0.69 0.63
    0 -8 10 2.64 4.17
    0 -8 9 5.7 4.26
    0 -8 9 1.29 2.03
    0 -8 8 113.34 18.47
    0 -8 8 113.79 18.69
    0 -8 7 84.12 15.43
    0 -8 7 87.23 16.21
    0 -8 6 31.58 9.56
    0 -8 6 34.93 9.86
    0 -8 5 62.41 14.11
    0 -8 5 46.4 11.48
    0 -8 4 23.16 7.86
    0 -8 4 18.86 7.25
    0 -8 4 14.79 5.92
    0 -8 3 18.01 6.63
    0 -8 3 8.01 4.79
    0 -8 3 10.94 5.64
    0 -8 2 -1.34 2.1
    0 -8 2 1.18 3.38
    0 -8 1 -0.9 1.55
    0 -8 1 0.23 2.53
    0 -8 1 -1.17 5.72
    0 -8 0 70.6 14.55
    0 -8 0 74.14 15.05
    0 -8 0 58.24 12.72
    0 -8 -1 37.6 10.79
    0 -8 -1 32.06 9.68
    0 -8 -1 42.87 11.37
    0 -8 -2 42.82 10.82
    0 -8 -2 38.98 11.2
    0 -8 -2 48.45 11.61
    0 -8 -3 16.78 7.34
    0 -8 -3 20.5 8.68
    0 -8 -3 28.88 10.01
    0 -8 -4 3.18 1.4
    0 -8 -4 3.63 3.87
    0 -8 -5 26.91 8.4
    0 -8 -5 25.27 7.94
    0 -8 -6 2.52 6.75
    0 -8 -6 -0.43 2.48
    0 8 7 25.25 9.08
    0 -8 -7 14.95 6.02
    0 -8 -7 24.28 9.89
    0 -8 -8 18.38 7.67
    0 -8 -8 11.53 6.09
    0 8 8 17.56 7.47
    0 8 9 7.35 5.37
    0 -8 -9 9.31 5.55
    0 -8 -9 2.11 1.31
    0 -8 -10 1.2 2.06
    0 8 10 3.99 3.96
    0 -8 -10 11.85 9.6
    0 -8 -11 3.29 3.77
    0 8 11 -0.1 3.01
    0 -8 -11 3.4 1.66
    0 -8 -12 0.01 2.1
    0 8 12 -0.1 1.76
    0 -8 -12 0.98 1.62
    0 -8 -13 -2.8 2.82
    0 8 13 3.47 3.73
    0 8 14 1.85 1.69
    0 -8 -14 -1.75 1.88
    0 8 15 7.64 5.88
    0 8 16 -1.63 3.44
    0 8 17 1.78 4.13
    0 8 18 5.67 5.44
    0 8 19 3.63 4.53
    0 -9 23 2.06 4.92
    0 -9 22 -3.17 3.98
    0 -9 22 1.39 2.5
    0 -9 21 -0.29 1.13
    0 -9 21 -2.56 3.62
    0 -9 20 0.67 0.86
    0 -9 20 2.31 3.27
    0 -9 19 1.8 3.14
    0 -9 19 -7.63 5.83
    0 -9 18 -3.42 3.84
    0 -9 18 0.06 0.48
    0 -9 17 -0.18 2.24
    0 -9 17 0.47 1.94
    0 -9 16 1.61 2.81
    0 -9 16 3.15 4.38
    0 -9 15 0.1 1.75
    0 -9 15 0.24 3.28
    0 -9 14 3.9 5.84
    0 -9 14 0.78 0.81
    0 -9 13 2.8 5.08
    0 -9 12 1.83 2.96
    0 -9 11 1.56 1.14
    0 -9 10 4.7 2.58
    0 -9 9 2.72 1.18
    0 -9 9 -0.67 4.24
    0 -9 8 2.63 1.63
    0 -9 8 1.28 0.94
    0 -9 7 -1.61 2.64
    0 -9 7 2.16 1.7
    0 -9 6 0.15 2.07
    0 -9 6 -0.31 1.09
    0 -9 5 0.32 4
    0 -9 5 2.13 2.96
    0 -9 4 -1.13 3.5
    0 -9 4 -9.68 5.68
    0 -9 3 -1.82 4.57
    0 -9 3 -1.98 2.16
    0 -9 3 -0.33 1.25
    0 -9 2 -0.94 1.64
    0 -9 2 1.93 3.8
    0 -9 2 1.25 0.28
    0 -9 1 2.21 4.04
    0 -9 1 6.99 6.33
    0 -9 1 -0.74 2.98
    0 -9 0 0.74 1.89
    0 -9 0 5.9 4.14
    0 -9 0 11.42 6.29
    0 -9 -1 11.33 7.19
    0 -9 -1 10.97 6
    0 -9 -1 2.4 2.14
    0 -9 -2 11.78 7.28
    0 -9 -2 12.43 5.73
    0 -9 -2 3.28 0.99
    0 -9 -3 11.12 6.45
    0 -9 -3 9.98 6.04
    0 -9 -4 4.75 4.08
    0 -9 -4 10.27 7.61
    0 -9 -5 -1.98 2.9
    0 -9 -5 -1.53 0.61
    0 -9 -6 3.66 0.93
    0 -9 -6 2.54 0.63
    0 9 7 2.61 0.9
    0 -9 -7 -0.79 2.44
    0 -9 -7 2.43 4.27
    0 -9 -8 -0.52 3.9
    0 -9 -8 -1.24 3.06
    0 9 8 -2.22 5.41
    0 -9 -9 2.33 3.2
    0 -9 -9 3.34 4.27
    0 9 9 1.77 4.33
    0 -9 -10 -0.31 3.2
    0 -9 -10 -1.07 4.13
    0 9 10 4.34 6.44
    0 -9 -11 1.44 3.23
    0 9 11 8.09 5.92
    0 -9 -12 0.33 0.67
    0 9 12 -2.01 4.78
    0 9 13 3.88 3.73
    0 9 14 10.6 7.93
    0 9 15 1.6 3.7
    0 9 16 2.51 4.54
    0 -10 22 3.19 3.81
    0 -10 21 2.4 2.3
    0 -10 20 7.63 6.57
    0 -10 19 5.68 5.9
    0 -10 18 4.77 5.35
    0 -10 17 -9.62 6.46
    0 -10 16 0.07 0.63
    0 -10 15 19.41 9.38
    0 -10 14 3.01 1.42
    0 -10 13 -0.76 4.75
    0 -10 12 -2.77 5.26
    0 -10 11 -0.22 2.34
    0 -10 10 18.02 9.2
    0 -10 9 -1.72 1.71
    0 -10 8 22.21 8.83
    0 -10 7 25.89 10.39
    0 -10 6 14.19 8.44
    0 -10 5 1.2 1.28
    0 -10 5 -2.25 4.81
    0 -10 4 -0.85 1.48
    0 -10 4 -2.99 4.94
    0 -10 3 -2.55 0.93
    0 -10 3 3.92 4.29
    0 -10 2 -0.73 1.6
    0 -10 2 -1.65 2.67
    0 -10 2 -0.57 3.9
    0 -10 1 5.63 3.99
    0 -10 1 9.02 5.47
    0 -10 1 -0.3 3.37
    0 -10 0 5.53 6.43
    0 -10 0 11.57 7.33
    0 -10 0 7.5 3.48
    0 -10 -1 0.82 5.46
    0 -10 -1 4.47 3.29
    0 -10 -1 1.45 3.29
    0 -10 -2 2.95 3.29
    0 -10 -2 5.25 5.59
    0 -10 -3 5.62 3.6
    0 -10 -3 -1.43 2.33
    0 -10 -4 17.88 8.76
    0 -10 -4 17.37 8.57
    0 -10 -5 5.91 4.5
    0 -10 -5 13.86 8.44
    0 10 6 -1.46 2.88
    0 -10 -6 -9.78 5.77
    0 -10 -6 -1.65 3.58
    0 10 7 3.74 3.09
    0 -10 -7 -0.89 2.66
    0 -10 -8 4.94 4.88
    0 10 8 -1.05 1.88
    0 -10 -9 10.97 6.45
    0 10 9 8.76 6.32
    0 10 10 8.42 6.72
    0 10 11 1.95 2.11
    0 10 12 3.79 4.55
    0 10 13 24.15 11.22
    0 -11 17 -0.87 2.02
    0 -11 16 -5.79 5.2
    0 -11 15 1.35 3.84
    0 -11 14 -4.85 4.71
    0 -11 13 4.21 5.32
    0 -11 12 -3.75 5.22
    0 -11 11 3.47 5.52
    0 -11 10 0.73 3.28
    0 -11 9 4.69 4
    0 -11 8 10.46 7.79
    0 -11 7 0.41 3.09
    0 -11 6 -5.85 5.58
    0 -11 5 0.53 0.84
    0 -11 4 8.6 5.89
    0 -11 3 3.88 2.93
    0 -11 2 -0.87 4.6
    0 -11 1 3.64 0.78
    0 -11 0 1.21 5.82
    0 -11 0 11.84 6.26
    0 -11 -1 2.46 3.5
    0 -11 -2 -0.85 3.82
    0 -11 -3 2.09 1.46
    0 -11 -4 1.34 3.87
    0 -11 -5 -0.03 3.38
    0 11 5 42.91 15.02
    0 11 6 0.91 1.09
    0 -11 -6 4.14 4.94
    0 11 7 2.69 3.42
    0 -11 -7 -1.73 5.28
    0 -12 -3 -3.43 3.95
    1 -12 1 3.51 15.11
    1 -12 2 -0.11 4.19
    1 -12 3 -8.32 6.24
    1 -12 4 1.04 0.72
    1 -12 5 2.03 0.78
    1 -12 6 3.55 5.29
    1 -12 7 -2.71 3.59
    1 -12 8 2.71 4.34
    1 -12 9 -0.09 0.72
    -1 11 11 5.71 5.06
    -1 11 10 5.81 5.87
    -1 11 9 -3.95 4.7
    -1 11 8 -2.67 3.54
    -1 11 7 -5.55 5.08
    1 -11 -6 -0.51 2.51
    -1 11 6 -8.74 6.31
    1 -11 -5 -3.1 3.36
    1 -11 -4 -1.13 3.13
    1 -11 -3 -0.4 3.73
    1 -11 -2 2.79 4.87
    1 -11 -1 3.61 3.15
    1 -11 0 -0.88 2.15
    1 -11 1 5.19 5.6
    1 -11 2 -13.31 7.35
    1 -11 3 -1.34 3.85
    1 -11 4 7.66 6.86
    1 -11 5 -0.98 2.78
    1 -11 6 4.81 3.89
    1 -11 7 4.63 3.98
    1 -11 8 2.24 1.05
    1 -11 9 0.04 3.42
    1 -11 10 5.85 5.53
    1 -11 11 -0.45 0.56
    1 -11 12 1.57 1.13
    1 -11 13 -1.61 3.99
    1 -11 14 -5.18 1.26
    1 -11 15 -0.43 0.63
    1 -11 16 -2.73 4.09
    1 -11 17 3.91 3.47
    1 -11 18 -1.36 2.6
    -1 10 15 6.88 5.72
    -1 10 14 0.5 1.74
    -1 10 13 -0.82 1.97
    -1 10 12 -1.29 4.33
    -1 10 11 10.15 7.16
    -1 10 10 2.45 1.02
    -1 10 9 3.58 1.98
    1 -10 -8 3.11 2.38
    -1 10 8 2.05 3.85
    -1 10 7 -1.16 1.25
    1 -10 -7 -3.69 3.36
    1 -10 -6 -1.05 2.62
    1 -10 -5 1.07 1.85
    1 -10 -4 3.42 0.81
    1 -10 -4 6.93 5.15
    1 -10 -3 0.74 1.12
    1 -10 -3 -3.54 3.35
    1 -10 -2 -0.18 2.64
    1 -10 -2 0.81 1.59
    1 -10 -1 -2.72 1.32
    1 -10 -1 -0.94 4.14
    1 -10 0 14.23 7.11
    1 -10 1 0.58 2.05
    1 -10 2 26.22 9.47
    1 -10 3 1.75 2.07
    1 -10 4 -4.16 5.35
    1 -10 5 0.92 0.73
    1 -10 6 12.51 6.45
    1 -10 7 3.81 2.16
    1 -10 8 4.41 5.73
    1 -10 9 -8.81 5.69
    1 -10 10 4.95 6.01
    1 -10 11 13.07 7.98
    1 -10 12 18.77 8.99
    1 -10 13 3.93 3.11
    1 -10 14 -8.85 6.09
    1 -10 15 -1.71 2.04
    1 -10 16 6.71 5.74
    1 -10 17 -1.81 1.16
    1 -10 18 -4.9 5.33
    1 -10 19 0.53 0.39
    1 -10 20 12.21 7.67
    1 -10 21 -0.48 1.54
    1 -10 22 2.3 4.08
    -1 9 18 4.55 4.62
    -1 9 17 2.22 0.82
    -1 9 16 0.05 2.04
    -1 9 15 8.17 6.85
    -1 9 14 0.41 3.62
    -1 9 13 -2.22 3.35
    -1 9 12 4.14 4.49
    -1 9 11 5.62 4.56
    -1 9 10 -2.13 3.97
    1 -9 -10 -2.68 2.67
    -1 9 9 0.55 0.82
    1 -9 -9 -6.64 4.18
    1 -9 -8 2.86 3.66
    -1 9 8 0.45 2.17
    1 -9 -7 0.96 1.95
    -1 9 7 6.62 5.72
    1 -9 -6 -0.02 1.54
    1 -9 -5 -0.03 2.75
    1 -9 -5 0.73 5.21
    1 -9 -4 0.39 0.63
    1 -9 -4 -0.9 4.73
    1 -9 -3 -0.47 2.23
    1 -9 -3 0.6 0.99
    1 -9 -2 0.72 2.72
    1 -9 -2 -1.68 1.81
    1 -9 -1 6 5.47
    1 -9 -1 2.08 3.58
    1 -9 0 -0.57 3.74
    1 -9 0 -0.91 3.67
    1 -9 1 1.28 3.23
    1 -9 2 4.54 4.53
    1 -9 3 -1.08 3.42
    1 -9 4 -0.12 3.51
    1 -9 5 3.36 2.63
    1 -9 6 1.63 2.26
    1 -9 7 -0.53 2.6
    1 -9 8 -2.58 3.85
    1 -9 9 -3.22 5.18
    1 -9 10 -0.71 3.46
    1 -9 11 -0.36 3.35
    1 -9 12 2.18 4.95
    1 -9 13 -1.46 2.62
    1 -9 14 -0.9 3.79
    -1 9 -14 -0.01 1.56
    1 -9 15 -1.64 3.68
    -1 9 -15 5.14 3.72
    -1 9 -16 0.94 0.6
    1 -9 16 1.97 4.08
    1 -9 17 -4.74 4.89
    -1 9 -17 -1.22 2.45
    1 -9 17 -0.07 0.86
    1 -9 18 -2.28 3.06
    -1 9 -18 1.62 3.48
    1 -9 18 -2.76 1.25
    1 -9 19 2.79 4.24
    1 -9 19 -1.41 5.32
    1 -9 20 2.24 2.3
    1 -9 20 8.23 6.29
    1 -9 21 0.59 4.2
    1 -9 21 3.54 1.6
    1 -9 22 0.35 2.14
    1 -9 22 2.06 3.32
    1 -9 23 0.24 0.33
    1 -9 24 -6.49 5.59
    1 -9 25 4.08 5
    -1 8 21 2.63 4.48
    -1 8 20 1.75 2.98
    -1 8 19 25.46 11.12
    -1 8 18 0.72 2.51
    -1 8 17 4.74 4.59
    -1 8 16 5.09 5.46
    -1 8 15 4.09 5.16
    -1 8 14 24.4 9.37
    -1 8 13 7.81 5.45
    1 -8 -12 8.11 5.03
    -1 8 12 7.32 5.98
    -1 8 11 2.55 0.71
    1 -8 -11 -0.27 1.84
    1 -8 -10 0.13 1.71
    -1 8 10 0.23 0.32
    -1 8 9 10.72 6.22
    1 -8 -9 22.18 7.67
    1 -8 -8 42.74 10.02
    -1 8 8 48.66 12.12
    -1 8 7 4.47 3.23
    1 -8 -7 6.96 4.89
    1 -8 -6 2 2.9
    1 -8 -5 275.94 29.65
    1 -8 -5 249.75 25.98
    1 -8 -4 114.34 19.68
    1 -8 -4 83.78 16.07
    1 -8 -4 96.54 15.41
    1 -8 -3 17.75 7.82
    1 -8 -3 16.63 6.5
    1 -8 -3 6.97 2.05
    1 -8 -2 0.84 1.87
    1 -8 -2 1.53 1.82
    1 -8 -2 1.22 3.12
    1 -8 -1 13.13 5.61
    1 -8 -1 19.68 8.4
    1 -8 -1 29.43 8.82
    1 -8 0 5.52 3.47
    1 -8 0 2.16 2.39
    1 -8 0 1.06 0.67
    1 -8 1 49.11 11.27
    1 -8 1 54.37 12.96
    1 -8 1 46.8 11.38
    1 -8 2 15.1 6.11
    1 -8 3 -0.93 3.43
    -1 8 -3 0.53 0.87
    1 -8 4 46.92 11.08
    -1 8 -4 43.33 7.87
    -1 8 -5 7.94 3.12
    1 -8 5 12.43 5.97
    1 -8 6 45.99 11.21
    -1 8 -6 40.15 8.01
    1 -8 7 21.69 7.42
    -1 8 -7 16.75 5.51
    -1 8 -8 1.3 1.89
    1 -8 8 7.54 5.22
    -1 8 -9 2.42 3.08
    1 -8 9 4.71 5.53
    1 -8 10 31.39 9.94
    -1 8 -10 19.76 6.66
    -1 8 -11 53.94 10.81
    1 -8 11 64.17 14.36
    1 -8 12 4.46 4.08
    -1 8 -12 -0.41 1.88
    1 -8 12 -0.51 3.03
    1 -8 13 8.81 5.54
    -1 8 -13 4.47 3.21
    1 -8 13 4.69 4.03
    -1 8 -14 4.65 4.26
    1 -8 14 0.94 1.58
    1 -8 14 0.07 1.9
    1 -8 15 1.46 3.6
    1 -8 15 1.77 1.39
    -1 8 -15 2.31 4.08
    1 -8 16 -1.04 1.72
    1 -8 16 7.31 5.71
    -1 8 -16 8.31 4.77
    1 -8 17 -1.02 3.73
    -1 8 -17 0.49 2.12
    1 -8 17 -0.12 4.67
    -1 8 -18 14.39 7.39
    1 -8 18 19.29 8.83
    1 -8 18 8.34 4.49
    1 -8 19 3.14 4.1
    1 -8 19 8.68 7.66
    -1 8 -19 3.87 4.59
    1 -8 20 3.42 5.37
    1 -8 20 -2.84 2.22
    -1 8 -20 -2.5 3.23
    1 -8 21 1.56 1.85
    1 -8 21 8.6 7.36
    1 -8 22 -2.92 3.43
    1 -8 22 2.56 4.66
    1 -8 23 12.7 8.8
    1 -8 23 -0.63 1.63
    1 -8 24 13.74 8.5
    1 -8 24 -0.11 3.12
    1 -8 25 -3.09 3.71
    1 -8 26 -10.09 6.82
    -1 7 23 -0.47 2.25
    -1 7 22 1.25 1.53
    -1 7 21 7.75 6.91
    -1 7 20 15.77 9.75
    -1 7 19 -2.77 2.36
    -1 7 18 -0.63 1.86
    -1 7 17 14.01 6.81
    -1 7 16 25.55 9.59
    -1 7 15 -0.63 2.84
    -1 7 14 26.7 9.38
    1 -7 -14 17.93 6.53
    1 -7 -13 18.05 6.24
    -1 7 13 13.78 6.07
    -1 7 12 7.52 5.74
    1 -7 -12 1.38 1.57
    1 -7 -11 3.58 2.49
    -1 7 11 -0.22 1.65
    -1 7 10 19.99 7.91
    1 -7 -10 20.68 6.55
    1 -7 -9 37.4 8.58
    -1 7 9 30.81 9.05
    1 -7 -8 8.84 4.19
    -1 7 8 7.71 4.59
    -1 7 7 7.02 4.62
    1 -7 -7 4.63 3.05
    1 -7 -7 6.94 4.48
    1 -7 -6 121.72 16.06
    1 -7 -6 124.41 19.61
    1 -7 -6 117.98 17.11
    1 -7 -5 50.97 12.08
    1 -7 -5 50.72 10.72
    1 -7 -5 49.9 9.92
    1 -7 -4 37.23 10.63
    1 -7 -4 36.42 8.83
    1 -7 -4 40.61 9.73
    1 -7 -3 13.68 5.82
    -1 7 3 13.49 3.85
    1 -7 -3 7.52 4.26
    1 -7 -3 9.13 4.19
    1 -7 -2 4.8 3.03
    -1 7 2 4.71 2.54
    1 -7 -2 6.3 4.78
    1 -7 -2 5.03 3.17
    1 -7 -1 4.1 4.1
    1 -7 -1 7.81 4.56
    1 -7 -1 5.55 3.74
    -1 7 1 5.79 2.35
    1 -7 0 -0.65 2.45
    1 -7 0 1.84 2.43
    1 -7 0 -2.96 2.97
    -1 7 0 -0.65 1.39
    1 -7 1 -2.19 2.53
    -1 7 -1 -0.47 1.9
    1 -7 1 0.43 2.6
    1 -7 1 -1.53 2.61
    -1 7 -2 4.3 1.45
    1 -7 2 4.1 3.68
    1 -7 2 6.39 1.87
    1 -7 2 1.71 3.12
    1 -7 3 13.57 5.29
    1 -7 3 13.39 5.19
    -1 7 -3 13.57 4.13
    1 -7 4 4.38 3.31
    -1 7 -4 8.5 3.45
    1 -7 4 3.84 2.99
    1 -7 5 16.02 6.4
    -1 7 -5 14.71 4.56
    1 -7 6 27.69 8.8
    -1 7 -6 21.12 5.59
    -1 7 -7 15.56 5.14
    1 -7 7 28.24 7.94
    -1 7 -8 8.99 3.93
    1 -7 8 8.53 4.83
    1 -7 9 9.68 6.19
    -1 7 -9 8.16 4.57
    1 -7 9 14.88 6.8
    1 -7 10 14.02 5.64
    -1 7 -10 10.44 4.19
    1 -7 10 7.65 6.17
    -1 7 -11 27.99 7.68
    1 -7 11 19.57 7.03
    1 -7 11 20.79 7.8
    1 -7 12 31.8 9.31
    1 -7 12 11.53 4.4
    -1 7 -12 24.7 7.57
    1 -7 13 18.53 7.11
    -1 7 -13 11.75 5.68
    1 -7 13 19.74 7.39
    -1 7 -14 6.38 4.02
    1 -7 14 13.78 6.68
    1 -7 14 6.62 3.69
    1 -7 15 3.74 3.59
    1 -7 15 10.18 5.12
    -1 7 -15 1.78 1.77
    1 -7 16 0.63 1.74
    1 -7 16 1.58 2.01
    -1 7 -16 -0.88 2.3
    1 -7 17 6.3 4.79
    1 -7 17 4.39 3.64
    -1 7 -17 1.73 1.82
    -1 7 -18 4.06 5.2
    1 -7 18 -3.07 3.91
    1 -7 18 1.81 3.79
    1 -7 19 0.01 0.93
    1 -7 19 2.05 1.26
    -1 7 -19 -1.08 2.5
    1 -7 20 -2.2 3.66
    -1 7 -20 4.79 5.39
    1 -7 20 2.43 5.02
    -1 7 -21 1.54 2.25
    1 -7 21 3.29 3.98
    1 -7 21 -1.84 4.35
    1 -7 22 0.23 2.67
    1 -7 22 -0.48 2.74
    1 -7 23 2.09 3.63
    1 -7 23 2.22 3.89
    1 -7 24 3.36 1.29
    1 -7 24 0.5 3.01
    1 -7 25 4.83 4.81
    1 -7 25 -4.27 4.24
    1 -7 26 6.5 4.82
    1 -7 26 8.98 6.31
    1 -7 27 5.51 5.43
    -1 6 25 2.02 3.83
    -1 6 24 7.61 6.04
    -1 6 23 1.77 2.26
    -1 6 22 7.81 5.75
    -1 6 21 -1.67 2.32
    -1 6 20 5.61 4.9
    -1 6 19 26.54 10.91
    -1 6 18 86.95 17.68
    -1 6 17 73.28 15.72
    1 -6 -16 16.23 5.68
    -1 6 16 20.74 8.09
    1 -6 -15 6.06 3.48
    -1 6 15 7.37 5.5
    -1 6 14 28.02 9.39
    1 -6 -14 25.14 7.19
    1 -6 -13 1.19 0.88
    -1 6 13 -0.21 1.56
    -1 6 12 5.9 3.49
    1 -6 -12 3.3 2.15
    1 -6 -11 31.18 7.44
    -1 6 11 49.22 11.25
    1 -6 -10 60.87 10.48
    -1 6 10 62.07 12.45
    -1 6 9 2.03 2.83
    1 -6 -9 2.48 2.35
    1 -6 -8 37.66 7.87
    1 -6 -8 46.05 11.44
    -1 6 8 44.72 10.2
    -1 6 7 262.32 26.2
    1 -6 -7 303.34 29.04
    1 -6 -7 263.24 22.96
    1 -6 -6 22.13 5.8
    1 -6 -6 23.79 7.91
    1 -6 -6 26.68 7.03
    1 -6 -5 -2.41 2.05
    1 -6 -5 -1.11 2.75
    1 -6 -5 -1.2 3.45
    1 -6 -4 30.96 8.18
    1 -6 -4 18.05 6.34
    1 -6 -4 24.5 6.33
    1 -6 -3 292.79 27.41
    1 -6 -3 244.7 22.01
    1 -6 -3 254.64 23.9
    1 -6 -2 65.62 10.36
    1 -6 -2 61.13 11.5
    1 -6 -2 58.34 10.56
    1 -6 -1 249.31 24.17
    -1 6 1 186.16 15.79
    1 -6 -1 202.17 20.66
    1 -6 -1 217.86 20.49
    1 -6 0 793.41 47.34
    1 -6 0 818.54 51.39
    -1 6 0 740.23 40.73
    1 -6 0 740.65 47.44
    1 -6 1 209.69 21.23
    -1 6 -1 216.47 17.17
    1 -6 1 235.23 23.61
    1 -6 1 224.58 21.44
    -1 6 -2 46.16 7.11
    1 -6 2 39.85 9.14
    1 -6 2 35.57 8.38
    1 -6 2 29.66 7.83
    -1 6 -3 284.76 21.3
    1 -6 3 335.79 28.82
    1 -6 3 327.77 27.83
    1 -6 4 234.37 22.96
    -1 6 -4 151.02 14.96
    1 -6 4 208.98 21.5
    -1 6 -5 3.38 2.19
    1 -6 5 0.98 3.3
    -1 6 -6 16.98 4.78
    1 -6 6 29.31 7.83
    -1 6 -7 29.96 6.7
    -1 6 -7 38.08 4.12
    1 -6 7 48.95 10.4
    1 -6 7 63.42 12.01
    -1 6 -8 11.45 4.25
    1 -6 8 13.09 5.34
    1 -6 8 13.73 6.22
    -1 6 -9 21.53 6.25
    1 -6 9 24.46 7.58
    1 -6 9 22.97 6.71
    1 -6 10 -1.7 1.83
    -1 6 -10 4.5 3
    1 -6 10 -1.17 1.14
    1 -6 11 334.83 31.5
    -1 6 -11 343.55 28.64
    1 -6 11 356.76 31.27
    1 -6 12 65.72 13.05
    1 -6 12 57.75 12.11
    -1 6 -12 54.95 10.96
    1 -6 13 108.05 16.51
    -1 6 -13 102.04 15.26
    1 -6 13 108.37 17.6
    1 -6 14 3.16 3.29
    -1 6 -14 5.47 3.97
    1 -6 14 -0.2 3.66
    1 -6 15 0.48 1.01
    -1 6 -15 -0.73 0.56
    1 -6 15 -0.44 1.37
    1 -6 16 57.71 13.1
    -1 6 -16 46.08 10.69
    1 -6 16 53.24 12.37
    -1 6 -17 3.29 4.43
    1 -6 17 -0.61 1.46
    1 -6 17 -0.41 2.35
    -1 6 -18 -1.02 3.26
    1 -6 18 0.44 1.18
    1 -6 18 1.03 0.63
    -1 6 -19 1.07 3.42
    1 -6 19 7.05 6.08
    1 -6 19 6.37 4.64
    -1 6 -20 18.91 8.52
    1 -6 20 22.97 9.74
    -1 6 -21 17.65 8.14
    1 -6 21 26.95 10.29
    1 -6 22 9.67 6.02
    1 -6 23 -2.48 5.39
    1 -6 24 -0.64 4.75
    1 -6 25 33.9 12.5
    1 -6 26 7.87 7.03
    1 -6 27 -0.65 3.72
    1 -6 28 0.89 1.8
    -1 5 27 2.92 4.95
    -1 5 26 3.79 5.45
    -1 5 25 0.28 3.93
    -1 5 24 8.06 5.89
    -1 5 23 37.21 12.55
    -1 5 22 7.94 6.22
    -1 5 21 3.82 2.94
    -1 5 20 21.03 9.01
    -1 5 19 29.91 10.11
    -1 5 18 1.84 3.89
    -1 5 17 19.1 7.71
    1 -5 -17 18.98 6.01
    1 -5 -16 1.44 1.5
    -1 5 16 1.28 3.55
    -1 5 15 18.11 7.26
    1 -5 -15 21.98 6.04
    -1 5 14 3.27 1.46
    1 -5 -14 0.53 1.43
    -1 5 13 -0.99 0.41
    1 -5 -13 3.7 2
    1 -5 -12 32.3 7.1
    -1 5 12 33.17 8.78
    1 -5 -11 58.19 9.42
    -1 5 11 57.9 11.45
    -1 5 10 13.42 5.09
    1 -5 -10 18.3 5.42
    -1 5 9 24.08 7.19
    1 -5 -9 33.5 6.9
    -1 5 8 -0.04 2.75
    1 -5 -8 -0.94 0.22
    1 -5 -8 3.36 3.26
    1 -5 -7 28.36 7.32
    1 -5 -7 20.38 4.95
    -1 5 7 23.36 6.84
    1 -5 -6 4.99 2.44
    1 -5 -6 9.29 3.69
    1 -5 -6 5.24 3.55
    1 -5 -5 2.15 1.3
    1 -5 -5 6.92 3.27
    1 -5 -5 0.42 1.88
    1 -5 -4 22.95 5.97
    1 -5 -4 32.35 7.82
    1 -5 -4 24.65 5.51
    1 -5 -3 7.88 3.56
    1 -5 -3 2.29 2.54
    1 -5 -3 3.81 2.48
    1 -5 -2 7.15 2.56
    1 -5 -2 12.17 3.68
    1 -5 -2 11.73 5.31
    1 -5 -1 27.78 6.85
    1 -5 -1 19.92 5.44
    1 -5 -1 19.51 5.21
    -1 5 0 7.01 2.47
    1 -5 0 6.23 3.07
    1 -5 0 10.4 5.19
    1 -5 0 10.86 4.7
    1 -5 1 3.36 3.76
    1 -5 1 -1.49 2.32
    1 -5 1 -0.17 1.8
    -1 5 -1 -0.59 1.02
    1 -5 2 3.41 1.38
    1 -5 2 5.18 3.57
    -1 5 -2 4.02 2.11
    1 -5 3 4.78 2.36
    -1 5 -3 1.82 1.23
    1 -5 3 4.46 3.05
    1 -5 4 1.48 2.84
    1 -5 4 -0.99 2.06
    -1 5 -4 -0.66 0.53
    1 -5 5 3.27 2.82
    -1 5 -5 -0.92 1.89
    -1 5 -5 0.97 0.87
    1 -5 5 1.26 1.11
    1 -5 6 2.95 2.16
    -1 5 -6 4.28 1.32
    -1 5 -6 4.81 2.38
    1 -5 6 2.72 2.78
    1 -5 7 3.78 3.62
    1 -5 7 2.27 1.44
    -1 5 -7 1.36 0.31
    1 -5 8 9.03 4.09
    -1 5 -8 6.38 3.3
    1 -5 8 6.67 3.72
    -1 5 -9 3.87 2.71
    1 -5 9 12.06 5.85
    1 -5 9 15.14 5.68
    1 -5 10 3.25 0.76
    1 -5 10 2.55 2.23
    -1 5 -10 5.8 2.76
    1 -5 11 -1.4 1.78
    -1 5 -11 -0.3 0.17
    1 -5 11 0.72 3.08
    1 -5 12 9.77 4.94
    -1 5 -12 11.96 5.1
    1 -5 13 3.53 2.21
    -1 5 -13 6.89 3.83
    -1 5 -14 0.45 2.19
    1 -5 14 -0.26 1.79
    -1 5 -15 -0.41 1.32
    1 -5 15 8.72 5.28
    1 -5 16 -2.29 1.6
    -1 5 -16 1.91 2.18
    -1 5 -17 5.36 4.53
    1 -5 17 1.31 1.93
    1 -5 18 5.11 2.99
    -1 5 -18 5.08 3.17
    1 -5 19 0.2 0.89
    -1 5 -19 -0.05 1.3
    -1 5 -20 3.37 3.59
    1 -5 20 2.08 2.82
    -1 5 -21 42.5 12.02
    1 -5 21 44.5 12.11
    1 -5 22 11.72 5.73
    1 -5 23 7.33 5.71
    1 -5 24 -0.55 3.53
    1 -5 25 12.93 7.06
    1 -5 26 3.7 3.8
    1 -5 27 1.4 3.52
    1 -5 28 -3.99 4.43
    1 -5 29 1.31 1.22
    1 -5 30 5.17 6.35
    -1 4 28 1.77 1.94
    -1 4 27 2.6 3.84
    -1 4 26 5.56 5.95
    -1 4 25 13.8 7.61
    -1 4 24 63.35 15.99
    -1 4 23 4.07 1.66
    -1 4 22 5.75 3.44
    -1 4 21 -2.41 2.56
    -1 4 20 5.67 3.37
    1 -4 -19 9.33 3.57
    -1 4 19 24.09 8.87
    1 -4 -18 50.2 9.26
    -1 4 18 68.22 13.89
    1 -4 -17 1.33 0.75
    -1 4 17 1.25 1.35
    1 -4 -16 198.92 19.01
    -1 4 16 281.02 28.6
    1 -4 -15 42.34 7.79
    -1 4 15 63.04 12.34
    -1 4 14 10.68 4.36
    1 -4 -14 11.05 4.02
    -1 4 13 238.7 23.36
    1 -4 -13 190.98 17.37
    1 -4 -12 557.51 34.5
    -1 4 12 613.2 41.18
    1 -4 -11 540.97 32.92
    -1 4 11 574.11 39.18
    -1 4 10 78 12.06
    1 -4 -10 64.76 8.78
    -1 4 9 47.95 8.9
    1 -4 -9 46.18 7.05
    -1 4 8 108.04 13.18
    1 -4 -8 90.96 10.34
    1 -4 -8 98.6 13.42
    1 -4 -7 438.77 31.18
    -1 4 7 398.18 29.1
    1 -4 -7 409.54 25.9
    1 -4 -6 1003.61 51.43
    1 -4 -6 1038.46 54.48
    -1 4 6 1039.37 55.76
    1 -4 -6 1104.12 58.2
    1 -4 -5 13.55 3.86
    1 -4 -5 14.34 3.72
    1 -4 -5 16.7 5.37
    1 -4 -4 411.21 28.92
    1 -4 -4 386.64 24.33
    1 -4 -4 377.19 26.03
    1 -4 -3 1388.29 65.23
    1 -4 -3 1446.91 70.99
    1 -4 -3 1355.98 67.44
    1 -4 -2 335.23 24.46
    1 -4 -2 281.96 20.07
    1 -4 -2 295.09 21.67
    1 -4 -1 2.86 1.7
    1 -4 -1 1.78 2
    1 -4 -1 3.34 2.63
    1 -4 0 902.15 47.91
    1 -4 0 869.67 46.32
    1 -4 0 960.45 50.2
    1 -4 1 461.91 29.91
    1 -4 1 517.82 31.66
    1 -4 1 564.74 33.59
    -1 4 -1 494.02 28.04
    1 -4 2 48.9 7.98
    -1 4 -2 52.13 6.88
    1 -4 2 46.16 7.98
    1 -4 3 83.89 10.49
    1 -4 3 86.49 10.91
    -1 4 -3 85.64 9.19
    1 -4 4 654.03 38.64
    1 -4 4 729.3 41.15
    -1 4 -4 659.79 36.08
    1 -4 5 85.8 10.96
    -1 4 -5 99.86 6.28
    -1 4 -5 99.21 10.7
    1 -4 5 103.14 12.42
    1 -4 6 1360.67 68.33
    -1 4 -6 1346.06 65.45
    1 -4 6 1382.25 69.62
    1 -4 7 2019.53 98.33
    1 -4 7 2230.95 101.6
    -1 4 -7 2098.25 96.24
    1 -4 8 786.08 45.4
    -1 4 -8 656.08 40.22
    1 -4 9 2.46 2.73
    -1 4 -9 2.86 1.91
    -1 4 -10 30.71 6.61
    1 -4 10 31.66 7.33
    1 -4 11 -0.25 1.93
    -1 4 -11 -1.88 1.64
    1 -4 12 389.29 30.96
    -1 4 -12 384.39 29.74
    1 -4 13 544.99 39.65
    -1 4 -13 581.85 39.44
    1 -4 14 13.98 1.71
    -1 4 -14 19.43 5.56
    1 -4 14 20.98 6.83
    1 -4 15 1.94 1.95
    -1 4 -15 0.27 1.1
    -1 4 -16 3.71 1.67
    1 -4 16 7.37 4.66
    -1 4 -17 35.94 9.21
    1 -4 17 40.38 10.09
    1 -4 18 50.59 11.7
    -1 4 -18 53.5 11.79
    -1 4 -19 5.42 4.46
    1 -4 19 11.12 5.73
    -1 4 -20 224.28 26.3
    1 -4 20 162.46 22.98
    1 -4 21 77.42 16.05
    1 -4 22 5.99 4.38
    1 -4 23 6.14 4.49
    1 -4 24 31.03 10.68
    1 -4 25 0.19 2.61
    1 -4 26 -1.47 2.39
    1 -4 27 4.93 4.35
    1 -4 28 1.93 1.97
    1 -4 29 3.27 2.3
    1 -4 30 1.91 2
    -1 3 29 3.08 3.97
    -1 3 28 15.94 9.33
    -1 3 27 -0.36 2.99
    -1 3 26 25.88 11.71
    -1 3 25 2.62 3.69
    -1 3 24 -2.17 1.91
    -1 3 23 20.71 8.91
    -1 3 22 14.82 7.13
    -1 3 21 6.18 4.54
    -1 3 20 19.31 7.49
    -1 3 19 0.24 1.23
    -1 3 18 52.42 11.86
    -1 3 17 111.37 16.75
    -1 3 16 17.14 5.62
    -1 3 15 6.23 3.7
    -1 3 14 0.1 1.96
    1 -3 -14 0.77 1.58
    1 -3 -13 47.87 7.27
    -1 3 13 58.57 10.47
    -1 3 12 29.22 6.95
    1 -3 -12 32.43 5.74
    -1 3 11 -0.79 1.33
    1 -3 -11 0.42 0.47
    1 -3 -10 28.76 5.09
    -1 3 10 31.67 7.01
    1 -3 -9 193.72 14.52
    -1 3 9 212.7 18.74
    -1 3 8 153.95 14.82
    1 -3 -8 138.82 11.5
    -1 3 7 440.71 28.58
    1 -3 -7 444.81 24.71
    -1 3 6 109.67 11.85
    1 -3 -6 109.09 9.55
    1 -3 -5 54.9 7.42
    1 -3 -5 51.39 6.14
    -1 3 5 49.23 7.47
    1 -3 -4 9.14 3
    1 -3 -4 16.73 4.53
    1 -3 -4 9.12 2.57
    1 -3 -3 7.64 3.53
    1 -3 -3 4.74 1.95
    1 -3 -3 2.73 1.58
    1 -3 -2 0.54 0.71
    1 -3 -2 -3.35 2.03
    1 -3 -2 2.85 1.73
    1 -3 -1 37.02 5.24
    1 -3 -1 32.59 5.24
    1 -3 -1 39.87 6.86
    1 -3 0 39.12 6.09
    1 -3 0 30.45 5.18
    1 -3 1 50.07 6.85
    -1 3 -1 41.96 5.63
    1 -3 2 47.89 6.62
    -1 3 -2 44.83 5.73
    1 -3 3 89.13 9.69
    1 -3 3 92.4 10.72
    -1 3 -3 99.13 9.27
    1 -3 4 119.97 11.75
    -1 3 -4 118.69 10.84
    1 -3 4 125.48 12.53
    -1 3 -5 253.87 17.95
    1 -3 5 267.08 20.42
    -1 3 -6 314.32 21.8
    1 -3 6 374 25.37
    -1 3 -7 43.17 6.84
    1 -3 7 42.43 7.39
    -1 3 -8 45.4 7.57
    1 -3 8 50.68 8.29
    -1 3 -9 88.18 10.92
    1 -3 9 92.4 11.67
    1 -3 10 79.66 5.69
    1 -3 10 71.21 10.68
    -1 3 -10 77.83 10.53
    1 -3 11 37.65 8
    1 -3 11 31.25 7
    -1 3 -11 33.17 7.01
    -1 3 -12 21.8 6.07
    1 -3 12 21.75 6.47
    1 -3 12 20.72 5.94
    1 -3 13 41.66 8.96
    -1 3 -13 43.89 8.75
    1 -3 13 41.64 8.48
    1 -3 14 38.02 8.53
    -1 3 -14 25.3 6.93
    -1 3 -14 32.79 5.21
    1 -3 14 35.34 8.89
    -1 3 -15 23.3 6.67
    1 -3 15 27.86 7.57
    1 -3 15 27.83 7.37
    -1 3 -15 23.73 4.43
    -1 3 -16 22.36 7.23
    1 -3 16 22.85 7.2
    1 -3 16 14.64 5.57
    -1 3 -16 13.41 3.33
    -1 3 -17 4.65 2.47
    1 -3 17 14.69 6.03
    -1 3 -17 7.71 2.49
    1 -3 17 7.47 3.74
    1 -3 18 4.67 2.07
    -1 3 -18 1.34 2.71
    1 -3 18 2.47 4.09
    1 -3 19 -2.49 1.92
    -1 3 -19 -2.99 3.94
    1 -3 19 4.86 4.13
    -1 3 -20 -2.71 3.12
    1 -3 20 -1.68 2.62
    1 -3 20 3.58 2.46
    1 -3 21 41.05 11.83
    1 -3 21 46.45 11.5
    1 -3 22 22 7.87
    1 -3 22 40.23 11.44
    1 -3 23 0.14 0.55
    1 -3 23 6.5 5.57
    1 -3 24 1.94 3.42
    1 -3 24 -0.47 2.99
    1 -3 25 7.01 4.38
    1 -3 25 8.98 4.82
    1 -3 26 5.81 5.88
    1 -3 26 2.72 3.32
    1 -3 27 -6.65 5.05
    1 -3 27 -1.84 4.9
    1 -3 28 30.61 11.11
    1 -3 28 29.91 12.25
    1 -3 29 17.13 8.51
    1 -3 29 0.85 3.04
    -1 2 29 5.81 5.74
    -1 2 28 6.51 5.93
    -1 2 27 42.24 14.16
    -1 2 26 6.01 4.44
    -1 2 25 2.75 3.99
    -1 2 24 -0.62 3.21
    -1 2 24 1.11 1.59
    -1 2 23 10.43 6.53
    -1 2 22 29.8 9.84
    -1 2 21 0.16 3.84
    -1 2 20 102.38 17.02
    -1 2 19 522.23 41.74
    -1 2 18 257.01 26.72
    -1 2 17 25.09 7.06
    -1 2 16 17.76 6.08
    -1 2 15 0.51 2.73
    -1 2 14 369.27 29.23
    -1 2 13 10.28 4.56
    -1 2 12 14.21 4.35
    -1 2 11 13.59 4.35
    -1 2 10 623.48 37.59
    -1 2 9 263.77 20.27
    -1 2 8 1807.07 82.73
    -1 2 7 282.05 19.45
    1 -2 -6 56.92 5.95
    -1 2 6 34.22 8.5
    -1 2 5 470.08 26.36
    1 -2 -5 481.28 22.99
    -1 2 4 48.86 4.74
    -1 2 4 57.19 6.74
    1 -2 -4 71.82 5.8
    1 -2 -4 70.42 6.75
    1 -2 -3 490.17 22.24
    1 -2 -3 478.57 24.25
    -1 2 3 416.87 21.61
    1 -2 -2 60.15 6.04
    -1 2 2 49.5 4.93
    1 -2 -2 69.3 5.78
    1 -2 -1 859.39 36.49
    1 -2 -1 888.91 38.38
    -1 2 1 699.04 35.62
    1 -2 0 1953.05 78.25
    -1 2 0 1709.14 76.68
    1 -2 1 4890.95 198.73
    -1 2 -1 4883.82 197.9
    -1 2 -2 9375.61 375.82
    -1 2 -2 9999 380.8
    -1 2 -3 76.58 7.43
    1 -2 3 84.47 8.61
    -1 2 -4 5866.57 232.11
    1 -2 4 5518.38 233.5
    1 -2 5 1064.49 49.93
    -1 2 -5 928.38 47.44
    1 -2 5 1041.77 48.67
    -1 2 -6 9188.1 362.91
    1 -2 6 8860.77 363.33
    1 -2 6 8805.02 355.01
    1 -2 6 8943.15 363.77
    1 -2 7 715.51 35.74
    -1 2 -7 695.26 35.1
    1 -2 8 298.07 19.99
    -1 2 -8 252.24 18.2
    1 -2 8 296.29 19.62
    1 -2 9 334.09 22.36
    1 -2 9 348.69 22.08
    -1 2 -9 298.21 20.65
    -1 2 -10 510.05 30.32
    1 -2 10 486.11 30.2
    -1 2 -10 597.37 23.9
    1 -2 10 527.85 31.67
    -1 2 -11 68.39 9.71
    -1 2 -11 66.26 5.98
    -1 2 -11 27.81 3.84
    1 -2 11 55.94 8.58
    1 -2 11 64.44 9.96
    -1 2 -12 21.94 5.46
    -1 2 -12 15.41 2.26
    1 -2 12 22.06 5.5
    1 -2 12 22.81 5.62
    -1 2 -12 18.85 3.25
    -1 2 -13 69.78 10.4
    1 -2 13 60.38 9.91
    -1 2 -13 51.85 6.07
    1 -2 13 65.18 10.87
    1 -2 14 92.58 13
    -1 2 -14 90.02 12.7
    1 -2 14 92.44 13.62
    1 -2 15 5.34 3.05
    -1 2 -15 1.29 1.98
    1 -2 15 4.9 3.3
    -1 2 -16 31.99 8.19
    1 -2 16 26.22 8.14
    1 -2 16 26.49 7.51
    1 -2 17 183.82 21.78
    -1 2 -17 169.9 20.07
    1 -2 17 172.69 20.02
    -1 2 -18 65.15 12.63
    1 -2 18 83.21 15
    1 -2 18 76.93 13.12
    1 -2 19 3.77 3.35
    1 -2 19 11.23 5.97
    1 -2 20 430.57 37.13
    1 -2 20 240.71 27.2
    1 -2 21 7.35 5.82
    1 -2 21 18.57 7.24
    1 -2 22 44.2 10.98
    1 -2 22 40.71 11.96
    1 -2 23 70.41 14.67
    1 -2 23 108.89 19.9
    1 -2 24 26.17 10.21
    1 -2 24 30.89 9.83
    1 -2 25 3.95 3.62
    1 -2 25 4.6 2.1
    1 -2 26 20.14 8.26
    1 -2 26 22.64 11.06
    1 -2 27 63.23 15.34
    1 -2 27 73.43 19.06
    1 -2 28 8.66 6.72
    1 -2 29 25.32 11.87
    -1 1 30 1.98 4.35
    -1 1 29 1.41 2.65
    -1 1 28 4.96 3.33
    -1 1 27 -0.74 3.71
    -1 1 26 13.5 7.23
    -1 1 26 19.7 9.15
    -1 1 25 10.67 7.57
    -1 1 25 18.73 8.09
    -1 1 24 28.9 10.99
    -1 1 24 58.37 13.91
    -1 1 23 8.45 5.07
    -1 1 23 9.96 6.45
    -1 1 22 0.75 0.98
    -1 1 22 2.48 2.68
    -1 1 21 11.95 5.91
    -1 1 20 34.64 9.96
    -1 1 19 6.78 3.96
    -1 1 18 20.69 6.75
    -1 1 17 6.03 3.09
    -1 1 16 10.11 4.54
    -1 1 15 28.69 7.21
    -1 1 14 28.72 7
    -1 1 13 25.08 5.98
    -1 1 12 51.32 8.53
    -1 1 11 7.87 2.08
    -1 1 11 11.63 3.63
    -1 1 10 364.27 23.19
    -1 1 10 290.83 17.24
    -1 1 9 18.44 3.34
    -1 1 9 24.19 4.89
    -1 1 8 40.26 5.07
    -1 1 8 54.25 6.96
    -1 1 7 63.1 6.55
    -1 1 7 86.23 8.48
    -1 1 6 125.99 10.01
    1 -1 -6 113.22 10.18
    1 -1 -5 3.64 1.61
    -1 1 5 2.52 0.86
    -1 1 4 6.49 1.67
    1 -1 -4 0.86 1.06
    1 -1 -4 2.19 1.07
    -1 1 4 1.92 0.79
    -1 1 3 5.92 1.82
    -1 1 3 4.55 1.16
    1 -1 -3 7.03 1.99
    -1 1 3 7.26 1.59
    -1 1 2 2.28 0.77
    -1 1 2 5.5 1.1
    -1 1 -1 10.78 1.64
    -1 1 -2 26.56 3.18
    1 -1 2 25.45 3.89
    -1 1 -2 33.01 3.04
    -1 1 -2 32.47 3.99
    -1 1 -3 17.28 2.99
    1 -1 3 20.48 3.31
    1 -1 3 19.41 2.4
    -1 1 -3 11.4 2.69
    1 -1 3 24.8 3.24
    -1 1 -3 19.58 2.97
    -1 1 -4 97.56 8.35
    1 -1 4 96.47 7.93
    1 -1 4 95.16 8.36
    1 -1 5 151.07 11.29
    1 -1 5 148.98 11.28
    -1 1 -5 162.76 11.96
    1 -1 6 16.16 3.18
    1 -1 6 18.66 3.5
    -1 1 -6 12.19 3.24
    1 -1 7 -1.57 1.51
    1 -1 7 0.85 0.74
    -1 1 -7 0.83 1.59
    1 -1 8 1.45 1.28
    1 -1 8 0.08 0.82
    -1 1 -8 1.52 1.86
    1 -1 9 5.77 2.43
    -1 1 -9 6.09 2.52
    1 -1 9 2.34 2.21
    -1 1 -10 0.79 0.39
    1 -1 10 1.07 0.76
    1 -1 10 0.99 1.5
    -1 1 -11 16.62 4.3
    1 -1 11 20.73 5.04
    1 -1 11 13.66 4.07
    1 -1 12 0.86 1.73
    1 -1 12 0.41 0.61
    -1 1 -12 0.78 1.29
    1 -1 13 2.74 2.46
    -1 1 -13 3.36 1.14
    1 -1 13 4.86 2.57
    1 -1 14 1.57 2.81
    1 -1 14 1.34 0.44
    -1 1 -14 0.52 2.21
    1 -1 15 -0.22 0.89
    1 -1 15 0.07 1.11
    -1 1 -16 12.42 5.16
    1 -1 16 19.56 5.92
    1 -1 16 15.24 5.31
    1 -1 17 7.61 4.36
    1 -1 17 7.5 4.19
    1 -1 18 139.05 19.04
    1 -1 18 121.79 16.48
    1 -1 19 1.1 3.5
    1 -1 19 6.39 3.9
    1 -1 20 45.73 10.42
    1 -1 20 57.74 12.92
    1 -1 21 151.22 21.8
    1 -1 21 107.33 16.81
    1 -1 22 86.87 15.53
    1 -1 22 98.29 18.31
    1 -1 23 4.97 6.28
    1 -1 23 9.5 5.65
    1 -1 24 1.82 3.49
    1 -1 24 0.82 1.22
    1 -1 25 11.12 6.6
    1 -1 25 7.77 4.66
    1 -1 26 14.73 8.42
    1 -1 27 3.28 3.69
    1 -1 28 45.27 15.21
    1 -1 29 3.73 5.08
    -1 0 30 -9.24 7.02
    -1 0 29 -3.89 6.04
    -1 0 28 16.2 8.98
    -1 0 28 3.28 3.66
    -1 0 27 6.47 5.04
    -1 0 27 9.27 6.48
    -1 0 26 3.67 3.02
    -1 0 26 1.79 2.47
    -1 0 26 12.21 7.91
    -1 0 25 3.85 3.1
    -1 0 25 10.94 6.46
    -1 0 24 11.6 5.74
    -1 0 24 8.93 5.8
    -1 0 23 5.17 4.54
    -1 0 23 6.98 4.85
    -1 0 22 12.45 6.09
    -1 0 22 5.32 5.19
    -1 0 21 67.36 14.52
    -1 0 21 39.98 10.3
    -1 0 20 35.93 10.8
    -1 0 20 17.67 6.49
    -1 0 19 6.66 4.27
    -1 0 18 198.6 23.35
    -1 0 17 11.08 6.26
    -1 0 16 727.7 47.73
    1 0 -15 -0.26 0.47
    -1 0 15 3.91 4.03
    1 0 -14 170.85 16.33
    -1 0 14 204.23 19.8
    -1 0 13 542.76 35.14
    1 0 -13 484.74 31.18
    -1 0 12 1558.62 76.28
    1 0 -12 1514.08 72.48
    -1 0 11 35.98 7.22
    1 0 -11 37.97 6.38
    -1 0 10 2137.07 94.97
    1 0 -10 2023.45 92.28
    1 0 -9 2457.57 107.14
    -1 0 9 2450.11 108.27
    1 0 -8 726.52 37.14
    -1 0 8 716.28 37.85
    -1 0 7 24.42 4.53
    1 0 -7 29.36 4.82
    1 0 -6 655.03 32.78
    -1 0 6 663.12 33.22
    -1 0 5 64.29 6.41
    -1 0 5 71.58 6.56
    -1 0 4 912.42 36.07
    -1 0 4 844.19 35.67
    1 0 -4 678.14 33.86
    1 0 -4 750.56 35.8
    1 0 -4 732.44 35.19
    1 0 -3 993.46 47.83
    -1 0 3 1133.61 46.72
    -1 0 3 1168.24 47.61
    -1 0 2 406.63 18.84
    1 0 2 8804.25 328.71
    1 0 2 9459.21 329.5
    1 0 3 177.72 11.83
    -1 0 -3 167.23 9.53
    -1 0 -3 195.93 12.32
    -1 0 -3 176.94 11.05
    1 0 3 185.53 11.64
    1 0 3 207.96 10.16
    -1 0 -4 152.85 9.2
    1 0 4 149.03 9.14
    1 0 4 171.44 11.51
    -1 0 -4 159.72 10.77
    1 0 5 320.77 16.27
    1 0 5 281.38 18.13
    -1 0 -5 277.13 17.2
    -1 0 -6 263.53 16.45
    1 0 6 252.02 17.05
    1 0 6 230.92 14.62
    1 0 7 621.34 30.91
    1 0 7 592.61 32.99
    -1 0 -7 613.33 32.27
    -1 0 -8 29.58 5.97
    1 0 8 24.98 4.52
    1 0 8 34.8 6.41
    1 0 8 24.5 4.19
    -1 0 -9 506.09 30.86
    1 0 9 573.27 32.81
    1 0 9 566.26 30.61
    -1 0 -10 981.52 49.86
    1 0 10 955.55 50.63
    1 0 10 962.4 48.6
    -1 0 -11 20.67 4.84
    1 0 11 11.57 3.77
    1 0 11 22.61 6.37
    1 0 12 18.66 4.98
    -1 0 -12 25.91 5.79
    1 0 12 26.28 5.67
    -1 0 -13 1.04 0.58
    1 0 13 2.42 2.12
    1 0 13 3.38 2.26
    -1 0 -13 2.35 1.21
    -1 0 -14 9.86 2.25
    -1 0 -14 11.01 4.12
    1 0 14 12.1 4.04
    1 0 14 13.05 4.74
    1 0 15 146.89 15.63
    1 0 15 124.71 15.73
    -1 0 -15 117.89 8.6
    1 0 16 28.67 8.39
    1 0 16 17.57 5.24
    1 0 17 552.93 41.14
    1 0 17 557.48 37.89
    1 0 18 83.06 14.43
    1 0 18 74.23 12.07
    1 0 19 16.11 7.16
    1 0 19 7.75 3.75
    1 0 20 297.69 30.25
    1 0 20 248.47 25.08
    1 0 21 98.21 17.49
    1 0 21 88.23 14.56
    1 0 22 22.48 8.4
    1 0 22 20.1 7.11
    1 0 23 26.39 8.03
    1 0 23 39.24 12.18
    1 0 24 21.62 9.16
    1 0 25 23.31 9.86
    1 0 26 5.28 3.79
    1 0 27 15.61 8.68
    1 0 28 3.58 4.39
    1 0 29 9.95 7.56
    -1 -1 30 -5.1 4.67
    -1 -1 30 -2.02 4.01
    -1 -1 29 11.6 7.16
    -1 -1 29 4.29 4.54
    -1 -1 28 8.06 5.45
    -1 -1 28 -0.52 3.8
    -1 -1 27 5.13 4.48
    -1 -1 27 1.45 1.08
    -1 -1 26 7.81 5.08
    -1 -1 26 24.68 10.3
    -1 -1 25 23.81 9.71
    -1 -1 25 28.53 10.3
    -1 -1 24 -0.96 0.65
    -1 -1 24 -0.58 0.6
    -1 -1 24 1.95 1.93
    -1 -1 23 3.24 3
    -1 -1 23 0.9 0.53
    -1 -1 23 -0.83 2.45
    -1 -1 22 4.19 4.87
    -1 -1 22 0.84 1.71
    -1 -1 22 0.63 0.37
    -1 -1 21 17.09 6.74
    -1 -1 21 5.54 3.58
    -1 -1 21 12.6 6.26
    -1 -1 20 11.57 5.44
    1 1 -20 6.65 3.45
    -1 -1 20 9.38 5.2
    -1 -1 20 1.95 3.01
    -1 -1 19 20.69 7.18
    1 1 -19 20.35 5.93
    -1 -1 19 12.54 4.61
    -1 -1 19 27.59 9.12
    1 1 -18 17.09 5.09
    -1 -1 18 27.5 8.36
    -1 -1 18 17.61 5.71
    -1 -1 18 21.01 7.07
    -1 -1 17 11.76 4.09
    -1 -1 17 14.97 6.11
    1 1 -17 13.48 4.48
    -1 -1 17 12.33 5.42
    -1 -1 16 42.03 10.17
    -1 -1 16 43.39 9.18
    -1 -1 16 40.56 7.97
    1 1 -16 39.72 7.49
    1 1 -15 19.82 5.13
    -1 -1 15 20.13 6.16
    -1 -1 15 21.88 5.31
    1 1 -14 24.87 5.87
    -1 -1 14 18.79 5.15
    -1 -1 14 31.42 7.68
    1 1 -13 76.16 10.12
    -1 -1 13 100.89 11.17
    -1 -1 13 88.89 12.74
    -1 -1 12 3.53 2.8
    -1 -1 12 3.36 2.14
    1 1 -12 3.6 2.18
    -1 -1 11 7.06 3.37
    -1 -1 11 2.8 1.38
    -1 -1 10 5.04 1.58
    -1 -1 10 8.27 3.66
    -1 -1 9 -0.41 1.31
    -1 -1 9 2.28 1.75
    -1 -1 8 11.08 3.75
    -1 -1 8 14.35 2.96
    -1 -1 7 11.69 3.71
    -1 -1 7 11.17 2.61
    -1 -1 6 41.57 4.9
    1 1 -5 17.59 3.03
    -1 -1 5 22.74 3.24
    -1 -1 4 4.93 1.78
    1 1 -4 2.41 1.27
    -1 -1 4 0.37 0.51
    -1 -1 4 0.97 0.53
    1 1 -3 16.91 2.74
    -1 -1 3 14.88 2.47
    -1 -1 3 20.08 3.3
    -1 -1 3 14.65 2.3
    1 1 -3 10.15 2.23
    -1 -1 2 15.44 2.92
    -1 -1 2 19.94 2.94
    1 1 -2 16.95 2.83
    1 1 -2 15.75 2.64
    -1 -1 2 16.63 2.52
    1 1 -1 24.13 3.44
    -1 -1 1 29.16 3.75
    -1 -1 1 30.54 4.41
    -1 -1 1 28.96 3.41
    1 1 -1 30.99 4.24
    -1 -1 0 53.85 5.59
    1 1 0 46.65 5.52
    -1 -1 0 61 4.46
    1 1 0 44.9 5.16
    -1 -1 -1 101.83 8.36
    1 1 2 41.73 4.05
    -1 -1 -2 67.25 4.46
    -1 -1 -2 71.62 6.66
    -1 -1 -3 59.86 4.81
    -1 -1 -3 63.29 6.41
    1 1 3 61.8 7.03
    1 1 3 33.95 4.12
    -1 -1 -4 12.85 2.36
    1 1 4 15.27 2.89
    1 1 4 11.87 3.24
    -1 -1 -5 5.14 1.74
    1 1 5 2.64 1.81
    1 1 6 -0.62 0.87
    -1 -1 -6 0.52 0.39
    1 1 7 15.78 4.16
    -1 -1 -7 10.8 2.93
    1 1 8 6.07 2.59
    -1 -1 -8 7.59 2.44
    1 1 9 36.7 6.87
    -1 -1 -9 30.57 5.54
    1 1 9 29.74 4.49
    1 1 10 110.96 10.16
    1 1 10 129.59 14.02
    -1 -1 -10 100.27 10.93
    1 1 11 42.91 6.5
    1 1 11 49.36 8.84
    1 1 12 5.25 2.54
    1 1 12 9.46 4.13
    -1 -1 -12 10.15 2.9
    -1 -1 -13 1.01 0.23
    1 1 13 -0.46 0.87
    1 1 13 0.23 2.2
    -1 -1 -14 3.89 2.21
    1 1 14 5.42 2.43
    1 1 14 3.18 1
    1 1 15 63.02 9.41
    -1 -1 -15 49.57 6.99
    1 1 15 65.48 11.55
    -1 -1 -16 7.14 2.41
    1 1 16 9.8 4.76
    1 1 16 7.87 3.41
    1 1 17 27.65 8.33
    1 1 17 26.63 6.65
    1 1 18 38.15 9.85
    1 1 18 41.41 8.54
    1 1 19 5.47 3.32
    1 1 19 -0.36 1.19
    1 1 20 1.67 1.12
    1 1 20 0.21 1.33
    1 1 21 2.69 2.25
    1 1 22 -2.74 4.01
    1 1 23 -3.1 3.5
    1 1 24 6.73 6.08
    1 1 25 0.72 1.35
    1 1 26 0.79 3.63
    1 1 27 -3.21 5.66
    1 1 28 13.58 8.63
    -1 -2 31 -4.62 4.62
    -1 -2 30 11.43 7.32
    -1 -2 29 18.69 9.22
    -1 -2 29 1.72 0.86
    -1 -2 28 -8.85 6.41
    -1 -2 28 -1.49 2.47
    -1 -2 27 6.49 5.17
    -1 -2 27 8.7 6.96
    -1 -2 26 9.91 8.82
    -1 -2 26 20.55 9.31
    -1 -2 25 85.24 18.52
    -1 -2 25 73.61 16.21
    -1 -2 24 36.7 11.31
    -1 -2 24 34.78 11.79
    -1 -2 23 20.39 8.48
    -1 -2 23 26.1 9.61
    -1 -2 22 4.51 3.13
    -1 -2 22 8.57 5.78
    1 2 -21 4.24 2.69
    -1 -2 21 6.92 4.98
    -1 -2 21 10.02 6.48
    -1 -2 21 6.11 3.31
    1 2 -20 243 22.37
    -1 -2 20 236.8 21.76
    -1 -2 20 281.62 30.37
    -1 -2 20 247.09 28.06
    -1 -2 19 12.45 6.77
    -1 -2 19 12.32 6.92
    1 2 -19 7.9 3.31
    -1 -2 19 6.79 2.78
    -1 -2 18 104.54 17.03
    1 2 -18 133.25 15.54
    -1 -2 18 118.1 13.49
    -1 -2 18 111.13 17.13
    -1 -2 17 10.2 5.45
    -1 -2 17 8.63 2.95
    -1 -2 17 12.11 5.73
    1 2 -17 6.07 3.27
    -1 -2 16 55.03 11.62
    1 2 -16 53.23 9.18
    -1 -2 16 52.75 8.19
    -1 -2 16 60.12 11.63
    1 2 -15 899.27 50.95
    -1 -2 15 931.94 48.88
    -1 -2 15 1101.6 59.97
    -1 -2 15 911.62 57.25
    -1 -2 14 408.64 26.63
    -1 -2 14 458.94 34.52
    -1 -2 14 484.24 34.83
    -1 -2 13 36.54 5.99
    -1 -2 13 44.46 4.87
    -1 -2 13 52.52 9.74
    -1 -2 12 219.81 15.87
    -1 -2 12 212.66 13.59
    -1 -2 12 235.56 21.53
    -1 -2 11 0.04 0.26
    -1 -2 11 0.92 0.94
    -1 -2 11 0.58 2.47
    -1 -2 10 103.41 12.59
    -1 -2 10 92.85 8.61
    -1 -2 9 104.48 12.2
    -1 -2 9 80.95 7.78
    -1 -2 8 30.01 6.01
    -1 -2 8 23.27 3.59
    -1 -2 7 273.05 18.07
    -1 -2 7 290.02 20.85
    -1 -2 7 251.94 15.16
    -1 -2 6 793.16 37.25
    -1 -2 6 772.7 39.7
    -1 -2 6 911.61 44.22
    -1 -2 5 2241.05 93.43
    -1 -2 5 2237.98 98.38
    -1 -2 5 2340.11 99.11
    -1 -2 5 2115.4 95.48
    -1 -2 4 460.23 22.79
    -1 -2 4 377.28 21.18
    -1 -2 4 473.69 26.26
    -1 -2 4 436.57 24.21
    -1 -2 4 444.97 25.82
    -1 -2 3 917.61 42.59
    -1 -2 3 1110.74 48.39
    -1 -2 3 917.7 47.8
    -1 -2 3 989.22 46.46
    -1 -2 3 1109.49 45.77
    -1 -2 2 7524.76 304.09
    -1 -2 2 7636.52 311.47
    -1 -2 2 7698.2 309.4
    -1 -2 1 7746.48 301.03
    -1 -2 1 7339.18 304.21
    -1 -2 1 7619.16 302.39
    -1 -2 0 2.87 2.67
    -1 -2 0 3.12 1.84
    1 2 0 1.79 4.52
    -1 -2 0 2.12 1.98
    -1 -2 -1 3115.59 128.22
    -1 -2 -1 3101.85 123.18
    1 2 1 2862.15 122.97
    1 2 2 131.83 7.16
    1 2 2 124.89 8.24
    -1 -2 -2 130.73 11.75
    1 2 3 65.15 4.65
    -1 -2 -3 78.86 8.34
    1 2 3 42.75 4.36
    1 2 4 744.6 29.76
    -1 -2 -4 780.34 37.16
    1 2 4 872.9 40.29
    1 2 5 484.2 30.18
    -1 -2 -5 491.7 28.69
    -1 -2 -6 291.39 20.42
    1 2 6 292.22 21.78
    1 2 7 354.78 25.71
    -1 -2 -7 395.78 25.05
    1 2 8 670.87 39.9
    1 2 9 276.48 22.6
    -1 -2 -10 70.38 9.44
    1 2 10 101.18 12.99
    -1 -2 -11 71.01 9.69
    1 2 11 116.72 14.37
    1 2 12 173.54 18.39
    -1 -2 -12 111.28 12.61
    1 2 13 10.66 4.79
    -1 -2 -13 12.68 3.82
    1 2 14 375.9 31.37
    1 2 14 353.07 23.44
    -1 -2 -14 312.31 24.12
    -1 -2 -15 208.07 18.51
    1 2 15 225.47 23.72
    1 2 15 186.63 16.71
    -1 -2 -16 2.57 1.72
    1 2 16 2.53 1.59
    1 2 16 1.78 1.46
    1 2 17 396.5 34.12
    1 2 17 327.7 25.66
    -1 -2 -17 356.54 26.38
    1 2 18 34.57 9.89
    1 2 18 26.77 6.51
    1 2 19 2.86 2.75
    1 2 20 3.78 3.57
    1 2 21 13.48 7.17
    1 2 22 -0.92 1.12
    1 2 23 6.81 4.42
    1 2 24 -0.32 1.35
    1 2 25 1.7 1.11
    1 2 26 6.92 6.35
    1 2 27 14.74 8.7
    1 2 28 -3.01 3.83
    -1 -3 31 0.52 3.23
    -1 -3 30 -0.68 1.78
    -1 -3 29 2.78 3.75
    -1 -3 28 2 3.85
    -1 -3 27 28.49 11.27
    -1 -3 26 27.24 10.4
    -1 -3 25 -6.34 4.81
    -1 -3 24 2.23 3.98
    -1 -3 23 -2.58 2.9
    -1 -3 22 20.02 8.21
    1 3 -21 2.24 1.44
    -1 -3 21 6.46 3.92
    -1 -3 20 6.75 4.43
    1 3 -20 4.68 3.15
    1 3 -19 3.73 2.67
    -1 -3 19 4.48 4.24
    -1 -3 18 14.53 3.81
    -1 -3 18 12.98 6.22
    1 3 -18 17.6 5.39
    -1 -3 17 87.63 14.75
    -1 -3 17 49.11 7.52
    -1 -3 16 0.03 0.96
    -1 -3 16 -0.04 0.81
    -1 -3 15 44.64 9.43
    -1 -3 15 22.68 4.17
    -1 -3 15 27.18 4.89
    -1 -3 14 204.23 21.55
    -1 -3 14 165.3 13.4
    -1 -3 14 173.29 13.47
    -1 -3 13 246.38 17.22
    -1 -3 13 245.39 16.2
    -1 -3 13 240.68 23.57
    -1 -3 12 173.86 18.83
    -1 -3 12 148.96 11.52
    -1 -3 12 147.24 12.79
    -1 -3 11 208.78 18.21
    -1 -3 11 187.21 19.26
    -1 -3 11 188.08 14.95
    -1 -3 11 183.18 12.84
    -1 -3 10 127.47 14.85
    -1 -3 10 99.85 8.6
    -1 -3 10 100.13 10.39
    -1 -3 10 102.78 12.12
    -1 -3 9 61.74 9.92
    -1 -3 9 54.8 7.31
    -1 -3 9 54.94 5.96
    -1 -3 9 52.17 8.22
    -1 -3 8 83.48 7.77
    -1 -3 8 78.83 10.86
    -1 -3 8 69.17 9.07
    -1 -3 8 70.64 8.61
    -1 -3 7 92.05 8.17
    -1 -3 7 90.84 11.37
    -1 -3 7 89.02 10.45
    -1 -3 6 60.86 8.58
    -1 -3 6 96.71 11.75
    -1 -3 6 87.87 7.91
    -1 -3 6 88.75 10.99
    -1 -3 5 50.61 8.06
    -1 -3 5 49.1 7.58
    -1 -3 5 41.73 6.82
    -1 -3 4 22.85 5.54
    -1 -3 4 28.81 5.55
    -1 -3 4 21.3 4.71
    -1 -3 3 2.06 2
    -1 -3 3 3.74 1.59
    -1 -3 3 1.9 0.97
    -1 -3 3 1.19 1.03
    -1 -3 2 2.23 0.78
    -1 -3 2 1.24 1.24
    -1 -3 2 0.03 0.6
    -1 -3 2 1.95 1.49
    -1 -3 1 20.47 4.39
    -1 -3 1 21.83 4.47
    -1 -3 1 25.54 5.37
    -1 -3 0 55.68 6.83
    -1 -3 0 60.03 7.84
    -1 -3 0 60.95 8.83
    -1 -3 -1 53.72 7.73
    -1 -3 -1 68.65 9.19
    -1 -3 -2 17.51 4.36
    1 3 2 8.67 2.41
    1 3 3 7.67 1.54
    -1 -3 -3 11.42 3.4
    1 3 3 5.16 1.72
    -1 -3 -4 22.89 5.3
    1 3 4 11.32 2.18
    1 3 4 13.16 2.59
    1 3 5 17.49 3.09
    -1 -3 -5 36.46 6.64
    1 3 5 23.65 5.78
    1 3 6 5.58 1.7
    1 3 6 13.71 4.2
    -1 -3 -6 12.2 4.35
    1 3 7 20.76 5.71
    -1 -3 -7 23.22 5.46
    -1 -3 -7 23.74 5.86
    -1 -3 -8 66.51 9.74
    -1 -3 -8 76.63 10.59
    1 3 8 62.47 10.14
    -1 -3 -9 94.38 12.13
    1 3 9 100.85 13.45
    -1 -3 -9 91.31 11.79
    -1 -3 -10 22.99 5.95
    -1 -3 -10 14.32 4.42
    1 3 10 16.84 5.74
    -1 -3 -11 3.07 0.6
    -1 -3 -11 3.42 2.89
    1 3 11 2.93 2.58
    -1 -3 -12 0.04 1.77
    1 3 12 -2.51 1.49
    -1 -3 -12 -0.58 1.39
    -1 -3 -13 -0.07 1.27
    1 3 13 1.16 2.37
    -1 -3 -13 0.89 1.3
    -1 -3 -14 95.32 13.45
    1 3 14 126.13 17.56
    -1 -3 -14 124.2 15.61
    -1 -3 -15 94.55 13.41
    1 3 15 130.12 18.49
    -1 -3 -15 100.69 14.19
    1 3 15 86.92 9.99
    1 3 16 4.84 3.2
    -1 -3 -16 11.73 4.23
    -1 -3 -16 7.06 3.98
    -1 -3 -17 50.69 9.9
    -1 -3 -17 52.71 10.61
    1 3 17 58.59 13.12
    1 3 18 17.06 6.84
    -1 -3 -18 20.11 6.67
    -1 -3 -19 6.03 3.78
    1 3 19 16.15 7.31
    1 3 20 0.52 3.01
    -1 -3 -20 1.31 0.47
    1 3 21 1.6 3.95
    -1 -3 -21 2.19 1.56
    -1 -3 -22 2.73 3.71
    1 3 22 2.73 3.24
    -1 -3 -23 2.59 3.47
    1 3 23 0.86 0.96
    -1 -3 -24 1.85 3.31
    1 3 24 9.92 6.77
    1 3 25 -2.76 3.87
    1 3 26 20.85 10.08
    1 3 27 -0.48 2.26
    -1 -4 30 2.59 1.91
    -1 -4 29 8 5.87
    -1 -4 28 3.77 4.9
    -1 -4 27 4.94 3.98
    -1 -4 26 11.1 6.99
    -1 -4 25 1.65 3.12
    -1 -4 24 -0.84 2.04
    -1 -4 23 46.99 12.95
    -1 -4 22 57.87 14.05
    -1 -4 21 69.19 15.06
    -1 -4 20 4.7 3.42
    -1 -4 19 98.76 17.35
    -1 -4 18 36.57 9.21
    -1 -4 17 267.04 28.19
    -1 -4 17 244.7 24.94
    -1 -4 16 24.43 6.88
    -1 -4 16 36.67 9.33
    -1 -4 15 -0.45 1.53
    -1 -4 15 1.71 1.88
    -1 -4 15 -0.57 1.91
    -1 -4 15 0.16 0.71
    -1 -4 14 0.18 0.43
    -1 -4 14 1.14 1.95
    -1 -4 14 1.5 1.85
    -1 -4 14 0.1 1.07
    -1 -4 13 104.33 15.01
    -1 -4 13 76.36 7.84
    -1 -4 13 103.43 11.74
    -1 -4 13 92.5 13.11
    -1 -4 12 166.82 15.93
    -1 -4 12 164.98 17.77
    -1 -4 12 200.05 20.94
    -1 -4 12 176.18 12.56
    -1 -4 11 509.88 33.76
    -1 -4 11 454.38 30.15
    -1 -4 11 473.08 25.28
    -1 -4 11 490.58 35.63
    -1 -4 10 610.83 39.12
    -1 -4 10 647.92 41.61
    -1 -4 10 622.93 36.97
    -1 -4 10 620.75 31.3
    -1 -4 9 115.89 9.63
    -1 -4 9 113.24 14.23
    -1 -4 9 100.12 11.93
    -1 -4 9 122.36 14.25
    -1 -4 8 89.35 11.89
    -1 -4 8 86.84 10.96
    -1 -4 8 108.87 13.54
    -1 -4 7 71.32 10.72
    -1 -4 7 46.19 8.25
    -1 -4 7 47.87 8.05
    -1 -4 7 47.56 8.56
    -1 -4 6 101.54 12.3
    -1 -4 6 90.62 11.35
    -1 -4 6 98.65 12.45
    -1 -4 6 108.3 13.69
    -1 -4 5 470.6 32.41
    -1 -4 5 488.98 31.24
    -1 -4 5 490.52 31.06
    -1 -4 5 430.04 30.11
    -1 -4 4 599.8 37.77
    -1 -4 4 593.23 37.33
    -1 -4 4 623.93 37.54
    -1 -4 3 1132.24 54.54
    -1 -4 3 971.95 44.85
    -1 -4 3 1141.5 57
    -1 -4 3 953.39 53.03
    -1 -4 3 1032.71 54.52
    -1 -4 2 258.83 21.48
    -1 -4 2 276.88 20.87
    -1 -4 2 265.11 21.13
    -1 -4 2 259.69 21.82
    -1 -4 1 743.19 44
    -1 -4 1 876.59 46.25
    -1 -4 1 751.28 41.77
    -1 -4 1 748.75 43.28
    -1 -4 0 3.88 1.95
    -1 -4 0 2.78 1.57
    -1 -4 0 -0.07 2.19
    -1 -4 -1 1561.06 78.75
    -1 -4 -1 1559.64 77.84
    -1 -4 -1 1709.52 80.07
    -1 -4 -2 561.06 35.51
    -1 -4 -2 586.08 36.7
    -1 -4 -2 541.94 35.76
    -1 -4 -3 141.1 16.04
    -1 -4 -3 174.69 17.26
    -1 -4 -4 1012.06 51.02
    1 4 4 785.45 36.79
    -1 -4 -4 955.88 50.68
    1 4 5 149.49 10.81
    -1 -4 -5 208.63 18.88
    -1 -4 -5 196.28 18.75
    1 4 6 141.63 16.93
    -1 -4 -6 129.96 15.64
    -1 -4 -6 183 17.71
    1 4 7 354.48 27.13
    -1 -4 -7 339.23 25.76
    -1 -4 -7 343.05 25.05
    1 4 8 13.9 3.14
    -1 -4 -8 36.2 7.63
    -1 -4 -8 36.01 7.77
    1 4 8 38.54 8.87
    -1 -4 -9 59 10.74
    1 4 9 21.18 3.96
    -1 -4 -9 67.43 10.46
    1 4 9 64.61 11.64
    -1 -4 -10 84.01 12.83
    1 4 10 86.07 13.97
    -1 -4 -10 76.31 11.81
    -1 -4 -11 -0.46 1.03
    -1 -4 -11 -0.24 1.04
    1 4 11 0.85 1.83
    1 4 12 39.73 9.95
    -1 -4 -12 47.32 10.08
    -1 -4 -12 55.62 10.38
    -1 -4 -13 159.34 19.42
    -1 -4 -13 186.97 19.82
    1 4 13 160.54 21.2
    -1 -4 -14 176.75 19.9
    -1 -4 -14 176.22 20.93
    1 4 14 196.45 23.58
    -1 -4 -15 327.21 30.51
    -1 -4 -15 336.92 30.05
    1 4 15 411.74 36.4
    -1 -4 -16 24.58 7.4
    1 4 16 12.93 5.8
    -1 -4 -16 19.09 6.57
    -1 -4 -17 2.97 3.4
    1 4 17 -3.73 2.53
    -1 -4 -17 3.57 2.99
    1 4 18 1.78 2.85
    -1 -4 -18 -3.77 2.97
    1 4 19 15.75 6.52
    -1 -4 -19 18.15 7.46
    1 4 20 -2.67 1.37
    -1 -4 -20 0.62 1.83
    1 4 21 2.04 2.71
    -1 -4 -21 0.91 3.18
    1 4 22 4.85 4.36
    -1 -4 -22 0.37 1.02
    1 4 23 4.29 4.91
    1 4 24 -2.42 4.8
    1 4 25 1.03 4.38
    -1 -5 29 3.55 5.12
    -1 -5 28 11.77 7.33
    -1 -5 27 4.3 5.26
    -1 -5 26 2.58 5.29
    -1 -5 25 1 2.99
    -1 -5 24 3.45 2.7
    -1 -5 24 9.32 5.9
    -1 -5 23 2.53 4.17
    -1 -5 23 9.63 7.39
    -1 -5 22 -2.08 3.77
    -1 -5 22 2.56 2.56
    -1 -5 21 5.66 3.97
    -1 -5 21 9.48 5.13
    -1 -5 20 4.73 2.54
    -1 -5 20 3.74 4.53
    -1 -5 19 6.46 4.76
    -1 -5 19 3.53 3.79
    -1 -5 18 -2.5 3.97
    -1 -5 18 3.66 0.97
    -1 -5 17 12.42 6.62
    -1 -5 17 5.85 3.69
    -1 -5 16 0.25 1.4
    -1 -5 16 7.1 4.25
    -1 -5 16 4.57 2.72
    -1 -5 15 -0.1 1.31
    -1 -5 15 0.56 1.38
    -1 -5 15 -4.73 3.36
    -1 -5 14 1.9 1.98
    -1 -5 14 3.01 3.02
    -1 -5 14 3.62 3.14
    -1 -5 13 1.79 2.56
    -1 -5 13 4.68 2.88
    -1 -5 13 4.09 2.14
    -1 -5 12 0.39 2.78
    -1 -5 12 1.19 0.61
    -1 -5 11 1.16 0.46
    -1 -5 11 -1.02 2.31
    -1 -5 11 -3.33 2.57
    -1 -5 10 11.97 4.45
    -1 -5 10 11.2 4.7
    -1 -5 10 8.89 4.54
    -1 -5 9 22.03 6.48
    -1 -5 9 14.03 4.64
    -1 -5 9 25.02 6.9
    -1 -5 8 8.29 4.06
    -1 -5 8 19.7 5.96
    -1 -5 8 12.39 5.06
    -1 -5 7 1.54 1.72
    -1 -5 7 3.66 2.95
    -1 -5 7 6.72 3.33
    -1 -5 7 1.66 1.3
    -1 -5 6 4.78 2.54
    -1 -5 6 9.87 4.36
    -1 -5 6 3.27 2.55
    -1 -5 6 6.66 2.82
    -1 -5 5 36.21 7.98
    -1 -5 5 28.64 6.65
    -1 -5 5 36.46 7.88
    -1 -5 5 38.87 8.75
    -1 -5 4 52.28 9.61
    -1 -5 4 39.11 8.23
    -1 -5 4 37.85 8.18
    -1 -5 4 30.31 7.84
    -1 -5 3 48.17 9.15
    -1 -5 3 36.45 7.44
    -1 -5 3 35.32 8.38
    -1 -5 3 40.43 8.32
    -1 -5 2 34.65 7.56
    -1 -5 2 34.9 7.61
    -1 -5 2 42.46 8.09
    -1 -5 2 35.9 7.49
    -1 -5 1 24.53 6.47
    -1 -5 1 24.44 6.33
    -1 -5 1 26.34 7.52
    -1 -5 0 60.07 10.18
    -1 -5 0 50.56 9.37
    -1 -5 0 43.47 8.65
    -1 -5 -1 17.83 5.93
    -1 -5 -1 35.08 7.83
    -1 -5 -1 25.17 6.35
    -1 -5 -2 1.02 0.69
    -1 -5 -2 1.71 1.82
    -1 -5 -2 -1.5 2.49
    -1 -5 -3 -1 2.5
    -1 -5 -3 0.13 1.48
    -1 -5 -4 5.76 3.58
    -1 -5 -4 10.37 4.93
    -1 -5 -5 12.68 5.09
    -1 -5 -5 6.22 3.9
    -1 -5 -6 5.49 3.24
    -1 -5 -6 5.63 4.54
    1 5 7 16.31 6.49
    -1 -5 -7 22.23 6.24
    -1 -5 -7 20.26 6.41
    -1 -5 -8 13.94 5.23
    -1 -5 -8 4.62 2.44
    1 5 8 9.4 4.45
    -1 -5 -9 10.57 4.41
    -1 -5 -9 13.71 5.88
    1 5 9 3.8 4.13
    -1 -5 -10 0.56 1.94
    -1 -5 -10 0.94 1.8
    1 5 10 0.71 2.63
    -1 -5 -11 1.56 0.74
    1 5 11 0 3.86
    -1 -5 -11 0.81 1.01
    -1 -5 -12 9.41 4.7
    -1 -5 -12 9.48 4.44
    1 5 12 11.67 5.66
    -1 -5 -13 -0.03 1.13
    1 5 13 0.62 3.25
    -1 -5 -13 -0.92 1.65
    -1 -5 -14 59.34 12.12
    1 5 14 61.18 13.57
    -1 -5 -14 66.2 13.65
    -1 -5 -15 3.41 2.32
    1 5 15 1.15 2.77
    -1 -5 -15 -0.36 2.86
    1 5 16 0.09 2.35
    -1 -5 -16 0 2.05
    -1 -5 -16 3.85 3.37
    -1 -5 -17 -0.63 2.57
    -1 -5 -17 0.93 3.8
    1 5 17 1.85 2.95
    1 5 18 -9.49 5.86
    -1 -5 -18 2.31 1.35
    -1 -5 -19 1.95 3.93
    1 5 19 -5.64 4.68
    -1 -5 -20 2.03 3.25
    1 5 20 0.4 1.6
    1 5 21 3.3 4.6
    1 5 22 9.67 7.34
    1 5 23 -0.6 1.25
    1 5 24 4.17 3.87
    -1 -6 27 30.58 12.46
    -1 -6 26 6.27 5.33
    -1 -6 25 4.77 4.85
    -1 -6 24 3.2 4.01
    -1 -6 23 7.12 4.07
    -1 -6 23 21.59 9.3
    -1 -6 22 8.48 6.22
    -1 -6 22 16.3 6.93
    -1 -6 21 79.84 17.25
    -1 -6 21 53.78 13.31
    -1 -6 20 19.21 8.77
    -1 -6 20 9.6 4.92
    -1 -6 19 17.38 6.31
    -1 -6 19 33.99 10.53
    -1 -6 18 0.03 1.24
    -1 -6 18 -1.46 4.08
    -1 -6 17 6.71 4.44
    -1 -6 17 7.66 4.24
    -1 -6 16 0.99 1.55
    -1 -6 16 -2.27 4.4
    -1 -6 16 4.93 4.81
    -1 -6 15 4.42 3.93
    -1 -6 15 -6.14 4.05
    -1 -6 15 0.35 1.91
    -1 -6 14 0.69 0.11
    -1 -6 14 -0.12 2.55
    -1 -6 14 0.51 1.8
    -1 -6 13 -0.44 2.48
    -1 -6 13 1.77 1.88
    -1 -6 13 1.91 3.84
    -1 -6 12 -1.97 2.79
    -1 -6 12 -2.29 2.3
    -1 -6 11 109.37 15.48
    -1 -6 11 131.19 17.93
    -1 -6 11 101.7 16.39
    -1 -6 10 2.3 1.72
    -1 -6 10 0.44 2.95
    -1 -6 10 -1.08 1.35
    -1 -6 9 33.17 8.71
    -1 -6 9 29.13 7.57
    -1 -6 9 37.6 9.61
    -1 -6 8 31.55 8.86
    -1 -6 8 33.99 8.55
    -1 -6 8 37.18 9.45
    -1 -6 7 -0.66 1.54
    -1 -6 7 -2.12 3.43
    -1 -6 7 -0.27 1.59
    -1 -6 7 1.31 1.33
    -1 -6 6 49.55 10.13
    -1 -6 6 49.92 9.89
    -1 -6 6 36.68 8.94
    -1 -6 6 46.35 10.55
    -1 -6 5 109.33 16.04
    -1 -6 5 83.41 13.2
    -1 -6 5 92.95 14.21
    -1 -6 5 107.83 15.33
    -1 -6 4 31.83 8.06
    -1 -6 4 35.99 8.56
    -1 -6 4 32.36 8.68
    -1 -6 4 33.3 8.57
    -1 -6 3 160.8 19.22
    -1 -6 3 164.14 19.74
    -1 -6 3 154.57 19.1
    -1 -6 2 356.68 30.03
    -1 -6 2 293.68 28
    -1 -6 2 334.26 29.36
    -1 -6 1 9.84 4.19
    -1 -6 1 1.58 1.39
    -1 -6 1 5.57 2.95
    -1 -6 0 1.3 4.89
    -1 -6 0 2.6 2.72
    -1 -6 0 1.7 1.93
    -1 -6 -1 10.68 5.64
    -1 -6 -1 7.19 4.35
    -1 -6 -1 6.53 3.23
    -1 -6 -2 56 11.57
    -1 -6 -2 54.47 10.55
    -1 -6 -2 60.95 11.84
    -1 -6 -3 190.9 22.26
    -1 -6 -3 212.26 22.73
    -1 -6 -4 52.11 10.71
    -1 -6 -4 45.99 10.37
    -1 -6 -5 16.59 5.82
    -1 -6 -5 29.17 8.51
    -1 -6 -6 320.2 30.89
    -1 -6 -6 287.72 28.24
    -1 -6 -7 4.86 3.21
    -1 -6 -7 1.6 2.91
    1 6 7 2.5 3.15
    -1 -6 -8 5.59 3.61
    1 6 8 5.84 4.84
    -1 -6 -8 3.76 0.77
    1 6 9 24.44 8.58
    -1 -6 -9 20.79 7.32
    -1 -6 -9 7.08 4.49
    -1 -6 -10 -0.15 2.98
    -1 -6 -10 2.12 3.03
    1 6 10 1.5 2.52
    -1 -6 -11 81.35 14.66
    -1 -6 -11 67.05 14.26
    1 6 11 52.9 12.74
    -1 -6 -12 -0.92 3.26
    -1 -6 -12 1.55 1.14
    1 6 12 4.62 4.51
    -1 -6 -13 25.4 9.42
    -1 -6 -13 26.93 8.52
    1 6 13 25.13 9.37
    -1 -6 -14 -0.35 2.03
    -1 -6 -14 4.93 3.83
    1 6 14 -1.85 3.99
    1 6 15 -2.65 4.49
    -1 -6 -15 1.61 2.4
    -1 -6 -15 -3.66 4.88
    -1 -6 -16 6.22 5.33
    1 6 16 11.7 7.17
    -1 -6 -16 6.7 5.96
    1 6 17 4.02 4.65
    -1 -6 -17 -0.18 1.6
    -1 -6 -17 0.56 2.48
    1 6 18 -4.57 5.44
    -1 -6 -18 -2.68 2.83
    -1 -6 -19 -0.09 0.54
    1 6 19 -2.7 6.04
    1 6 20 0.98 2.36
    1 6 21 3.77 3.19
    1 6 22 11.54 8.06
    -1 -7 25 2.92 2.41
    -1 -7 24 1.7 5.07
    -1 -7 23 6.44 5.72
    -1 -7 22 -1.85 1.97
    -1 -7 22 -5.02 4.22
    -1 -7 21 7.81 7.51
    -1 -7 21 7.05 5.15
    -1 -7 20 30.22 11.24
    -1 -7 20 12.93 7.49
    -1 -7 19 1.11 2.37
    -1 -7 19 6.14 5.28
    -1 -7 18 1.49 1.98
    -1 -7 18 1.54 2.51
    -1 -7 17 8.47 6.62
    -1 -7 17 -1.09 4.03
    -1 -7 16 7.67 4.71
    -1 -7 16 1.26 1.74
    -1 -7 15 13.55 6.53
    -1 -7 15 14.93 6.93
    -1 -7 15 4.93 3.77
    -1 -7 14 15.75 7.06
    -1 -7 14 6.6 4.07
    -1 -7 14 10.99 5.2
    -1 -7 13 21.62 7.67
    -1 -7 13 22.61 8
    -1 -7 13 17.61 6.79
    -1 -7 12 39.21 10.92
    -1 -7 12 40.21 10.7
    -1 -7 12 30.79 8.95
    -1 -7 11 27.97 9.46
    -1 -7 11 30.75 9.01
    -1 -7 11 36.82 9.74
    -1 -7 10 8.8 3.9
    -1 -7 10 19.47 7.35
    -1 -7 10 15.69 6.46
    -1 -7 9 8.6 4.62
    -1 -7 9 10.47 5.62
    -1 -7 9 11.47 5.44
    -1 -7 8 4.91 3.94
    -1 -7 8 15.07 6.12
    -1 -7 8 9.35 3.85
    -1 -7 7 13.06 6.55
    -1 -7 7 16.32 6.98
    -1 -7 7 18.56 6.36
    -1 -7 7 14.96 6.24
    -1 -7 6 4.19 3.35
    -1 -7 6 1.62 3.62
    -1 -7 6 14.81 6.74
    -1 -7 6 3.19 1.35
    -1 -7 5 -2.54 1.33
    -1 -7 5 5 3.85
    -1 -7 5 0.1 1.73
    -1 -7 4 4.93 5.1
    -1 -7 4 0.5 1.59
    -1 -7 4 -1.33 3.58
    -1 -7 3 6.64 5.29
    -1 -7 3 -0.37 2.09
    -1 -7 3 3.16 3.85
    -1 -7 2 3.3 3.22
    -1 -7 2 0.57 0.45
    -1 -7 2 1.08 1.96
    -1 -7 1 -0.64 2
    -1 -7 1 0.4 1.63
    -1 -7 1 2.01 3.01
    -1 -7 0 1.52 3.05
    -1 -7 0 -1.53 3.59
    -1 -7 -1 3.72 4.55
    -1 -7 -1 4.04 3.5
    -1 -7 -1 -0.5 1.29
    -1 -7 -2 -11.37 5.46
    -1 -7 -2 -0.44 2.63
    -1 -7 -3 2.63 5.2
    -1 -7 -3 -5.74 3.7
    -1 -7 -4 0.74 2.3
    -1 -7 -4 -1.07 1.54
    -1 -7 -5 1.23 4.64
    -1 -7 -5 0.17 1.4
    -1 -7 -6 16.94 7.42
    -1 -7 -6 18.32 8.64
    -1 -7 -7 -6.68 4.45
    1 7 7 2.12 2.01
    -1 -7 -7 1.39 2.78
    -1 -7 -8 1.31 5.72
    1 7 8 0.04 3.33
    -1 -7 -8 -0.26 2.34
    -1 -7 -9 1.23 3.1
    -1 -7 -9 -1.56 0.73
    -1 -7 -10 2.16 2.43
    1 7 10 -4.02 4.32
    -1 -7 -10 -0.26 1.84
    1 7 11 3.61 4.41
    -1 -7 -11 6.23 5.08
    -1 -7 -11 14.13 6.02
    -1 -7 -12 -0.09 4.31
    -1 -7 -12 1.56 1.55
    1 7 13 -1.84 1.33
    -1 -7 -13 0.79 3.52
    1 7 14 0.66 1.51
    -1 -7 -14 2.47 3.68
    -1 -7 -14 1.88 2.19
    1 7 15 -1.66 1.52
    -1 -7 -15 0.98 2.33
    -1 -7 -15 2.1 2.58
    -1 -7 -16 -2.88 3.31
    -1 -7 -16 -4.64 3.87
    -1 -7 -17 0.81 0.9
    1 7 17 5.83 4.89
    -1 -7 -17 -6.92 4.79
    1 7 18 0.9 2.38
    1 7 19 0.15 1.91
    1 7 20 -9.24 6.76
    -1 -8 23 2.26 4.15
    -1 -8 22 0.09 2.84
    -1 -8 21 11.14 7.31
    -1 -8 21 3.21 3.43
    -1 -8 20 7.06 4.23
    -1 -8 20 22.74 9.78
    -1 -8 19 10.79 6.34
    -1 -8 19 17.52 8.39
    -1 -8 18 2.4 1.78
    -1 -8 18 3.58 4.77
    -1 -8 17 14.27 8.01
    -1 -8 17 -1.47 2.83
    -1 -8 16 19.54 8.35
    -1 -8 16 6.14 4.84
    -1 -8 15 1.57 5.06
    -1 -8 15 1.46 1.98
    -1 -8 15 1.01 2.91
    -1 -8 14 3.53 4.37
    -1 -8 14 6.05 4.98
    -1 -8 14 -2.58 3.78
    -1 -8 13 7.95 5.53
    -1 -8 13 1.53 2.53
    -1 -8 13 14.06 7.18
    -1 -8 12 -0.35 2.84
    -1 -8 12 1.47 0.5
    -1 -8 12 0.75 2.07
    -1 -8 11 90.28 17.39
    -1 -8 11 77.62 15.69
    -1 -8 11 108.24 19.32
    -1 -8 10 3.08 4.53
    -1 -8 10 -0.91 1.78
    -1 -8 10 -1.32 4.93
    -1 -8 9 12.22 5.94
    -1 -8 9 9.84 6.1
    -1 -8 9 11.8 5.56
    -1 -8 8 55.49 13.14
    -1 -8 8 47.37 12.16
    -1 -8 8 48.43 12.08
    -1 -8 7 15.31 6.69
    -1 -8 7 15.31 7.46
    -1 -8 6 6.18 2.7
    -1 -8 6 7.18 4.75
    -1 -8 6 2.66 4.25
    -1 -8 5 58.46 12.97
    -1 -8 5 55.56 13.49
    -1 -8 5 63.19 14.42
    -1 -8 4 8.27 7.66
    -1 -8 4 9.06 5.52
    -1 -8 4 7.61 4.46
    -1 -8 3 7.94 5.72
    -1 -8 3 10.07 5.21
    -1 -8 3 13.51 6.68
    -1 -8 2 2.27 5.02
    -1 -8 2 1.96 1.05
    -1 -8 2 1.7 0.48
    -1 -8 1 13.41 6.88
    -1 -8 1 13.72 6.27
    -1 -8 1 26.62 8.14
    -1 -8 0 1.98 2.16
    -1 -8 0 6.97 4.68
    -1 -8 0 4.19 4.52
    -1 -8 -1 10.43 5.05
    -1 -8 -1 26.19 9.42
    -1 -8 -1 26.08 9.48
    -1 -8 -2 29.33 9.4
    -1 -8 -2 22.63 8.53
    -1 -8 -3 0.37 2.92
    -1 -8 -3 -2.24 4.89
    -1 -8 -4 12.16 7.01
    -1 -8 -4 4.37 1.74
    -1 -8 -5 40.99 12.04
    -1 -8 -5 36.07 10.46
    -1 -8 -6 6.41 5.74
    -1 -8 -6 2.91 5.26
    1 8 7 32.74 10.64
    -1 -8 -7 40.5 11.38
    -1 -8 -7 40.52 12.58
    -1 -8 -8 1.05 0.15
    1 8 8 -3.01 4.4
    -1 -8 -8 1.88 1.94
    -1 -8 -9 -2.88 4.71
    -1 -8 -9 -0.38 4.54
    1 8 9 3.72 3.9
    -1 -8 -10 6.18 4.61
    1 8 10 8.16 4.42
    -1 -8 -10 5.72 4.75
    -1 -8 -11 -0.11 3.03
    -1 -8 -11 2.66 3.4
    1 8 11 4.4 3.79
    1 8 12 -4.73 4.67
    -1 -8 -12 -0.67 3.31
    -1 -8 -12 -0.82 3.12
    -1 -8 -13 10.83 6.52
    -1 -8 -13 21.39 8.36
    1 8 13 22.66 9.52
    1 8 14 -2.8 3.83
    -1 -8 -14 -5.1 4.16
    -1 -8 -14 -3.91 6.5
    1 8 15 4.85 4.28
    -1 -8 -15 3.66 3.07
    -1 -8 -15 2.68 4.88
    1 8 16 2.39 5.11
    1 8 17 6.34 6.5
    -1 -9 21 0.79 0.82
    -1 -9 20 -2.76 4.75
    -1 -9 20 6.82 5.9
    -1 -9 19 2.34 2.05
    -1 -9 19 -1.02 2.94
    -1 -9 18 5.82 5.92
    -1 -9 18 2.21 2.3
    -1 -9 17 -2.9 4.01
    -1 -9 17 0.09 1.66
    -1 -9 16 -1.88 2.65
    -1 -9 16 0.87 5.96
    -1 -9 15 -1.63 3.48
    -1 -9 15 -4.11 3.86
    -1 -9 14 2.57 4.27
    -1 -9 14 -0.07 0.81
    -1 -9 14 2.4 3.45
    -1 -9 13 2.8 1.81
    -1 -9 13 2.2 4.44
    -1 -9 13 -1.06 1.56
    -1 -9 12 -0.39 3.24
    -1 -9 12 -1.58 2.4
    -1 -9 12 1.84 2.75
    -1 -9 11 -6.11 4.54
    -1 -9 11 1.4 2.97
    -1 -9 10 1.72 2.95
    -1 -9 10 -0.57 1.52
    -1 -9 9 4.65 4.01
    -1 -9 9 1.99 3.9
    -1 -9 8 2.52 0.85
    -1 -9 8 -0.05 2.29
    -1 -9 7 0.85 0.4
    -1 -9 7 -0.21 2
    -1 -9 6 2.82 3.95
    -1 -9 6 3.11 3.94
    -1 -9 5 5.46 5.07
    -1 -9 5 1.87 4.26
    -1 -9 5 5.98 5.13
    -1 -9 4 5.68 4.34
    -1 -9 4 4.4 2.48
    -1 -9 4 14.76 7.12
    -1 -9 3 15.46 8.8
    -1 -9 3 6.15 4.01
    -1 -9 3 4.48 4.87
    -1 -9 2 2.91 4.39
    -1 -9 2 2.55 5.87
    -1 -9 2 0.16 3.09
    -1 -9 1 -6.66 4.73
    -1 -9 1 -0.62 3.81
    -1 -9 1 -3.86 5.39
    -1 -9 0 2.15 2.82
    -1 -9 0 -1.03 3.4
    -1 -9 0 7.02 5.47
    -1 -9 -1 10.85 7.55
    -1 -9 -1 0.99 5.12
    -1 -9 -2 0.78 1
    -1 -9 -2 -0.04 4.18
    -1 -9 -3 4.98 4.64
    -1 -9 -3 9.1 5.13
    -1 -9 -4 -2.91 3.71
    -1 -9 -4 0.97 2.08
    -1 -9 -5 -0.08 1.56
    -1 -9 -5 0.2 1.98
    -1 -9 -6 14.05 6.52
    1 9 6 5.77 4.67
    -1 -9 -6 2.39 4.51
    1 9 7 -2.1 0.6
    -1 -9 -7 -0.81 2.6
    -1 -9 -7 2.89 7.63
    -1 -9 -8 -7.63 5.11
    1 9 8 -0.41 3.18
    -1 -9 -8 6.94 4.99
    -1 -9 -9 2.83 2.39
    -1 -9 -9 4.4 6.53
    1 9 9 -3.07 2.97
    -1 -9 -10 0.6 2.29
    1 9 10 1.82 2.12
    -1 -9 -11 -0.2 1.27
    -1 -9 -11 -1.49 2.62
    1 9 11 -4 4.22
    -1 -9 -12 -1.3 2.07
    -1 -9 -12 -2.17 2.78
    1 9 12 -8.79 6.33
    -1 -9 -13 -2.31 4.5
    -1 -9 -13 1.43 4.31
    1 9 13 2.17 4.16
    1 9 14 -1.5 4.37
    -1 -10 19 7.4 6.26
    -1 -10 18 5.5 6.43
    -1 -10 18 0.96 2
    -1 -10 17 7.41 7.46
    -1 -10 17 1.75 2.22
    -1 -10 16 0.52 2.56
    -1 -10 15 1.05 1.92
    -1 -10 14 14.53 7.97
    -1 -10 13 7.64 5.43
    -1 -10 12 -1.9 2.41
    -1 -10 11 2.1 4.48
    -1 -10 11 -0.3 1.4
    -1 -10 10 1.47 3.04
    -1 -10 10 5.48 6.35
    -1 -10 9 57.31 17.56
    -1 -10 9 3.44 2.94
    -1 -10 8 5.76 5.36
    -1 -10 8 1.48 3.14
    -1 -10 7 -2.23 3.78
    -1 -10 7 -1.09 3.97
    -1 -10 6 -3.78 5.96
    -1 -10 6 -0.13 3.46
    -1 -10 5 3.52 6.48
    -1 -10 5 2.38 2.23
    -1 -10 4 -0.05 3.02
    -1 -10 4 2.58 4.22
    -1 -10 4 -0.2 2.64
    -1 -10 3 0.29 4.17
    -1 -10 3 5.31 3.01
    -1 -10 3 9.08 7
    -1 -10 2 -1.71 3.45
    -1 -10 2 -3.16 5.97
    -1 -10 1 -1.75 3.16
    -1 -10 1 -1.83 4
    -1 -10 0 11.05 6.69
    -1 -10 0 9.06 7.62
    -1 -10 -1 13.29 7.7
    -1 -10 -1 12.5 5.69
    -1 -10 -2 3.08 1.91
    -1 -10 -2 11.99 6.37
    -1 -10 -3 4.7 1.43
    -1 -10 -3 0.87 1.97
    -1 -10 -4 1.45 2.77
    -1 -10 -4 -1.14 4.04
    -1 -10 -5 12.29 6.57
    1 10 5 3.97 1.46
    -1 -10 -5 8.6 6.12
    -1 -10 -6 -0.54 5.69
    -1 -10 -6 1.4 1.82
    1 10 6 3.35 3.71
    -1 -10 -7 4.38 3.29
    -1 -10 -7 0.16 3.33
    1 10 7 -3.33 6.37
    -1 -10 -8 1.65 2.5
    1 10 8 3.98 4.66
    -1 -10 -8 0.41 5.73
    1 10 9 5.25 4.78
    -1 -10 -9 1.52 3.28
    -1 -10 -9 -2.37 3.05
    -1 -10 -10 8.8 5.94
    1 10 10 4.49 4.37
    -1 -10 -10 7.66 6.57
    -1 -10 -11 -3.63 4.4
    -1 -11 16 -0.18 3.42
    -1 -11 15 -5.17 4.92
    -1 -11 14 -2.43 3.36
    -1 -11 13 0.81 1.93
    -1 -11 12 -3.97 4.26
    -1 -11 11 3.27 4.4
    -1 -11 10 -1.57 5.5
    -1 -11 9 1.69 1.08
    -1 -11 8 -1.94 4.38
    -1 -11 8 -1.13 4.62
    -1 -11 7 0.36 3.49
    -1 -11 7 0.92 3
    -1 -11 6 4.29 4.28
    -1 -11 6 -2.65 4.03
    -1 -11 5 -1.66 6.06
    -1 -11 5 1.11 3.16
    -1 -11 4 -0.88 1.94
    -1 -11 4 2.38 3.51
    -1 -11 3 0.89 1.95
    -1 -11 3 2.82 3.08
    -1 -11 2 -5.37 7.38
    -1 -11 2 0.7 0.96
    -1 -11 1 -3.73 4.1
    -1 -11 1 4.41 4.82
    -1 -11 0 -2.16 4.61
    -1 -11 0 0.99 3.39
    -1 -11 -1 6.42 6.9
    -1 -11 -1 0.74 4.29
    -1 -11 -2 3.67 5.7
    -1 -11 -3 0.76 1.78
    -1 -11 -4 -7.35 5.68
    -1 -11 -5 1.93 2.9
    -1 -11 -6 -1.34 2.41
    -1 -11 -7 -4.95 4.64
    -2 12 8 7 5.33
    -2 12 7 1.51 2.43
    -2 12 6 14.11 9.03
    -2 12 5 5.13 5.69
    2 -12 -3 3.35 5.11
    2 -12 -2 -1.35 5.6
    2 -12 -1 9.57 8.47
    2 -12 0 -1.8 2.74
    2 -12 1 -0.2 3.05
    2 -12 2 6.56 6.85
    2 -12 3 5.48 4.98
    2 -12 4 6.02 6.56
    2 -12 5 2.36 3.78
    2 -12 6 0.76 2.9
    2 -12 7 -6.9 5.63
    2 -12 8 0.74 4.06
    2 -12 9 -7.45 5.9
    2 -12 10 7.87 7.16
    2 -12 11 6.62 6.68
    -2 11 14 -2.79 3.72
    -2 11 13 -7.13 5.87
    -2 11 12 -9.6 6.75
    -2 11 11 -5.02 4.83
    -2 11 10 -4.93 4.73
    -2 11 9 -1.5 3.12
    -2 11 8 -7.51 5.72
    -2 11 7 -0.2 4.43
    -2 11 6 9.24 7.06
    2 -11 -5 7.99 5.9
    2 -11 -4 0.28 3.63
    2 -11 -3 3.5 4.38
    2 -11 -2 3.35 2.17
    2 -11 -1 -0.48 4.68
    2 -11 0 0.76 2.98
    2 -11 1 -0.14 4.06
    2 -11 2 1.03 2.16
    2 -11 3 1.21 2.91
    2 -11 4 3.37 2.33
    2 -11 5 -2.43 1.05
    2 -11 6 3.09 3.78
    2 -11 7 -0.24 5.46
    2 -11 8 -0.77 5.98
    2 -11 9 -0.49 3.95
    2 -11 10 -1.04 1.65
    2 -11 11 -1.48 3.41
    2 -11 12 1.31 2.3
    2 -11 13 0.79 4.27
    2 -11 14 -0.87 1.58
    2 -11 15 -4.67 3.09
    2 -11 16 -4.68 4.79
    2 -11 17 7.19 6.88
    2 -11 18 -3.11 4
    -2 10 17 0.11 2
    -2 10 16 -0.08 2.61
    -2 10 15 0.41 2.01
    -2 10 14 -5.07 6.17
    -2 10 13 -0.28 1.92
    -2 10 12 17.16 8.62
    -2 10 11 -1.94 6.03
    -2 10 10 -2.94 3.73
    -2 10 9 9.61 6.42
    -2 10 8 18.14 8.46
    -2 10 7 4.77 4.88
    2 -10 -6 1.44 2.31
    2 -10 -6 1.71 1.6
    2 -10 -5 4.47 2.47
    2 -10 -5 3.33 6.48
    2 -10 -4 14.02 6.99
    2 -10 -3 -2.25 1.13
    2 -10 -2 -1.93 1.56
    2 -10 -1 24.03 10.04
    2 -10 0 20.36 8.26
    2 -10 1 3.46 2.15
    2 -10 2 -1.19 2.84
    2 -10 3 39.33 11.83
    2 -10 4 8.52 6.24
    2 -10 5 4.98 4.28
    2 -10 6 54.79 14.33
    2 -10 7 10.69 5.08
    2 -10 8 5.32 3.4
    2 -10 9 5.89 5.55
    2 -10 10 35.43 12.41
    2 -10 11 0.05 3.86
    2 -10 12 1.01 1.08
    2 -10 13 -1.31 3.66
    2 -10 14 -0.15 2.51
    2 -10 15 -1.76 4.4
    2 -10 16 4.67 2.03
    2 -10 17 -0.06 1.89
    2 -10 18 4.46 3
    2 -10 19 -0.1 2.87
    2 -10 20 9.86 8.7
    2 -10 21 7.48 5.35
    2 -10 22 -2.83 3.8
    -2 9 20 0.14 0.85
    -2 9 19 -2.15 3.19
    -2 9 18 -2.88 3.6
    -2 9 17 -0.43 1.37
    -2 9 16 -1.63 3.61
    -2 9 15 3.25 2.54
    -2 9 14 5.78 5.82
    -2 9 13 1.05 3.1
    -2 9 12 -1.25 0.78
    -2 9 11 11.57 7.22
    -2 9 10 7.2 5.25
    2 -9 -9 -0.07 0.34
    -2 9 9 -1.16 1.42
    -2 9 8 2.14 2.22
    2 -9 -8 -0.41 3.02
    2 -9 -7 -3.96 3.05
    -2 9 7 1.1 4.16
    2 -9 -6 0.79 3
    2 -9 -6 0.61 3.17
    2 -9 -5 -1.25 3.06
    2 -9 -5 -1.16 1.28
    2 -9 -4 1.09 3.61
    2 -9 -4 2.63 5.6
    2 -9 -3 2.56 4.57
    2 -9 -3 2.15 3.16
    2 -9 -2 -2.22 2.18
    2 -9 -1 2.17 2.37
    2 -9 0 -1.08 3.45
    2 -9 1 -2.25 3.36
    2 -9 2 -1.18 4.21
    2 -9 3 6.85 5.13
    -2 9 -4 2.24 2.58
    2 -9 4 -0.41 2.02
    -2 9 -5 0.48 2.39
    2 -9 5 -1.42 3.59
    -2 9 -6 -1.48 2.74
    2 -9 6 -3.08 2.84
    -2 9 -7 0.98 1.87
    2 -9 7 3 6.53
    -2 9 -8 1.71 2.29
    2 -9 8 -0.6 1.81
    -2 9 -9 -1.92 1.87
    2 -9 9 -2.67 3.76
    2 -9 10 -2 4.35
    -2 9 -10 -1.6 2.45
    2 -9 11 2.85 5.36
    -2 9 -11 0.12 0.6
    -2 9 -12 2.21 2.02
    2 -9 12 -3.65 3.92
    -2 9 -13 -0.3 2.54
    2 -9 13 -12.65 6.73
    -2 9 -14 0.84 1.44
    2 -9 14 7.66 8.1
    -2 9 -15 -3.07 4.34
    2 -9 15 -0.85 5.53
    -2 9 -16 1.69 2.16
    2 -9 16 9.24 8.38
    -2 9 -17 2.15 3.29
    2 -9 17 -0.6 1.72
    2 -9 18 -1.95 3.11
    -2 9 -18 2.99 5.35
    -2 9 -19 -2.2 2.8
    2 -9 19 6.98 5.5
    -2 9 -20 2.89 2.58
    2 -9 20 -2.56 3.31
    2 -9 21 0.3 3.7
    -2 9 -21 1.26 4.41
    2 -9 22 4.15 5.79
    -2 9 -22 1.1 4.01
    2 -9 23 3.17 4.23
    2 -9 24 1.59 2.22
    -2 8 23 3.48 3.24
    -2 8 22 -1.63 2.83
    -2 8 21 1.21 1.36
    -2 8 20 0.04 4.81
    -2 8 19 9.08 6.84
    -2 8 18 16.74 8.69
    -2 8 17 -5.19 4.48
    -2 8 16 -1.04 0.31
    -2 8 15 -2.89 2.49
    -2 8 14 23.15 9.48
    -2 8 13 7.28 5.25
    -2 8 12 41.57 11.54
    -2 8 11 5.86 4.28
    2 -8 -10 15.73 5.97
    -2 8 10 10.28 5.77
    2 -8 -9 -3.86 2.71
    -2 8 9 3.93 4.12
    -2 8 8 0.18 1.93
    2 -8 -8 -0.16 1.72
    -2 8 7 53.1 12.4
    2 -8 -7 52.12 10.58
    2 -8 -7 44.95 11.2
    2 -8 -6 9.61 5.54
    2 -8 -6 5.84 3.03
    2 -8 -5 10.36 5.49
    2 -8 -5 17.62 7.04
    2 -8 -4 2.49 3.59
    2 -8 -4 2.37 3.45
    2 -8 -3 2.88 1.1
    -2 8 3 3.59 2.76
    2 -8 -3 10.12 5.82
    -2 8 2 2.12 1.94
    2 -8 -2 3.08 4.44
    2 -8 -2 7.24 4.2
    2 -8 -1 2.13 3.29
    -2 8 1 4.56 3.33
    -2 8 0 -0.12 1.82
    2 -8 0 -1.57 4.07
    -2 8 -1 38.6 7.94
    2 -8 1 36.83 10.2
    -2 8 -2 18.47 5.6
    2 -8 2 23.42 9.12
    2 -8 3 34.81 9.74
    -2 8 -3 36.83 8.16
    2 -8 4 261.92 28.59
    -2 8 -4 272.06 23.56
    2 -8 5 -3.29 3.13
    -2 8 -5 -1.67 1.52
    -2 8 -6 22.75 6.61
    2 -8 6 27.26 8.71
    -2 8 -7 2.62 1.4
    2 -8 7 3.74 4.81
    2 -8 8 95.23 17.28
    -2 8 -8 117.1 15.84
    -2 8 -9 35.92 9.12
    2 -8 9 40.06 11.28
    -2 8 -10 9.4 4.51
    2 -8 10 4.06 3.04
    -2 8 -11 -1.14 3.03
    2 -8 11 0.31 3.08
    -2 8 -12 6.18 4.08
    2 -8 12 7.46 4.37
    -2 8 -13 4.04 2.5
    2 -8 13 9.44 4.72
    -2 8 -14 20.86 7.71
    2 -8 14 31.81 10.5
    2 -8 15 21.94 8.42
    -2 8 -15 30.86 9.81
    -2 8 -16 44.65 13.48
    2 -8 16 31.65 11.03
    -2 8 -17 20.86 9.13
    2 -8 17 40.21 12.89
    2 -8 17 31.86 10.09
    2 -8 18 8.36 5.71
    -2 8 -18 -0.75 4.64
    2 -8 18 2.26 2.28
    -2 8 -19 -1.43 1.7
    2 -8 19 0.7 1.9
    2 -8 19 3.07 4.72
    2 -8 20 3.9 4.76
    -2 8 -20 1.82 2.78
    2 -8 20 0.24 1.57
    -2 8 -21 3.54 4.87
    2 -8 21 5.98 5.89
    2 -8 21 -2.47 3.34
    2 -8 22 4.91 4.39
    2 -8 22 7.04 5.9
    -2 8 -22 4.29 4.23
    2 -8 23 0.34 1.22
    2 -8 23 0.18 3.03
    -2 8 -23 -1.45 2.45
    2 -8 24 3.63 1.3
    2 -8 24 -0.89 2.52
    2 -8 25 -13 7.8
    2 -8 25 -1.06 4.66
    2 -8 26 -1.86 3
    -2 7 25 -5.64 5.23
    -2 7 24 -3.11 5.34
    -2 7 23 1.65 2.63
    -2 7 22 4.35 4.08
    -2 7 21 6.1 6.26
    -2 7 20 8.17 5.83
    -2 7 19 4.15 4.88
    -2 7 18 -1.66 4.08
    -2 7 17 3.39 4.51
    -2 7 16 4.58 4.66
    -2 7 15 1.14 1.22
    -2 7 14 30.72 9.52
    -2 7 13 0.24 2.57
    2 -7 -12 11.22 4.49
    -2 7 12 9.16 5.14
    -2 7 11 9.39 3.59
    2 -7 -11 5.16 3.04
    2 -7 -10 7.71 4.29
    -2 7 10 7.91 5.43
    2 -7 -9 0.2 2.26
    -2 7 9 -2.33 2.67
    -2 7 8 -1.43 1.97
    2 -7 -8 -0.41 0.82
    2 -7 -7 -0.92 1.88
    2 -7 -7 -0.25 1.23
    -2 7 7 1.86 1.69
    2 -7 -6 15.87 5.38
    2 -7 -6 24.78 7.32
    2 -7 -5 36.91 8.18
    2 -7 -5 51.31 10.7
    2 -7 -4 22.65 6.6
    2 -7 -4 27 8.06
    2 -7 -3 43.72 9.51
    2 -7 -3 38.89 8.51
    2 -7 -2 10.67 4.14
    2 -7 -2 23.57 7.72
    -2 7 1 10.91 3.88
    2 -7 -1 8.59 4.32
    -2 7 0 17.84 5.16
    2 -7 0 27.11 7.82
    2 -7 1 13.63 5.71
    -2 7 -1 13.46 4.4
    2 -7 2 44.71 9.63
    -2 7 -2 40.24 8.15
    2 -7 3 2.78 2.49
    -2 7 -3 1.81 1.76
    -2 7 -4 3 2.63
    2 -7 4 1.67 3.25
    -2 7 -5 8.46 3.61
    2 -7 5 12.75 5.79
    2 -7 6 8.85 3.94
    -2 7 -6 3.93 1.53
    -2 7 -6 6.57 3.57
    -2 7 -7 2.87 2.28
    2 -7 7 -0.71 0.74
    2 -7 8 2.88 3.37
    -2 7 -8 0.69 1.38
    -2 7 -9 -1.32 1.96
    2 -7 9 0.39 2.26
    -2 7 -10 14.97 6.29
    2 -7 10 19.21 7.75
    -2 7 -11 24.85 7.55
    2 -7 11 24.78 7.99
    -2 7 -12 15.53 5.49
    2 -7 12 6.08 4.68
    -2 7 -13 5.14 3.52
    2 -7 13 -0.08 3.01
    2 -7 13 1.64 3.56
    2 -7 14 13.19 6.55
    2 -7 14 12.36 6.46
    -2 7 -14 6.39 4.52
    2 -7 15 6.1 4.68
    2 -7 15 11.11 6.35
    -2 7 -15 5.05 4.29
    2 -7 16 3.49 3.61
    -2 7 -16 7.13 5.53
    2 -7 16 7.82 4.79
    -2 7 -17 3.49 1.29
    2 -7 17 7.51 4.8
    2 -7 17 7.55 4.77
    -2 7 -18 1.93 4.01
    2 -7 18 3.91 4.48
    2 -7 18 5.8 5.7
    2 -7 19 7.12 6.48
    -2 7 -19 -1.32 3.81
    2 -7 19 2.95 4.1
    2 -7 20 1.16 2.06
    2 -7 20 -2.77 3.09
    -2 7 -20 3.39 4.03
    2 -7 21 -0.32 3.81
    -2 7 -21 2.66 1.3
    2 -7 21 -6.26 4.87
    2 -7 22 3.48 4.34
    2 -7 22 -4.34 8.72
    -2 7 -22 1.37 2.6
    2 -7 23 1.42 1.04
    2 -7 23 0.74 2.58
    -2 7 -23 0.33 1.91
    2 -7 24 -1.66 5.48
    -2 7 -24 1.56 3.11
    2 -7 24 -10.37 6.95
    2 -7 25 0.22 2.93
    2 -7 25 4.31 4.59
    2 -7 26 -4.08 4.73
    2 -7 26 0.4 1.31
    2 -7 27 2.47 3.2
    2 -7 27 8.58 7.5
    2 -7 28 -12.76 7.95
    -2 6 26 4.72 5.26
    -2 6 25 -1.79 4.74
    -2 6 24 0.07 2.26
    -2 6 23 30.31 11.32
    -2 6 22 1.51 4.55
    -2 6 21 9.01 7.69
    -2 6 20 2.74 3.55
    -2 6 19 1.24 3.77
    -2 6 18 10.67 7
    -2 6 17 -2.4 3.1
    -2 6 16 -0.64 1.87
    -2 6 15 20.87 7.74
    -2 6 14 69.8 14.06
    2 -6 -14 49.62 8.87
    -2 6 13 60.18 12.33
    2 -6 -13 48.1 8.49
    -2 6 12 34.78 9.12
    2 -6 -12 30.19 6.74
    -2 6 11 -2.06 3.55
    2 -6 -11 0.08 0.81
    -2 6 10 19.76 6.83
    2 -6 -10 16.33 4.39
    -2 6 9 2.84 0.49
    2 -6 -9 -0.3 0.7
    2 -6 -8 13.02 4.25
    -2 6 8 17.89 6.13
    2 -6 -7 2.51 2.77
    2 -6 -7 1.4 1.28
    -2 6 7 2.2 2.34
    2 -6 -6 53.93 10.16
    2 -6 -6 57.67 8.93
    2 -6 -5 3.56 2.46
    2 -6 -5 0.57 2.23
    2 -6 -4 3.1 2.07
    2 -6 -4 6.44 2.67
    2 -6 -3 99.47 12.52
    2 -6 -3 89.12 12.85
    2 -6 -2 113.75 14.51
    2 -6 -2 99.67 12.91
    2 -6 -1 0.67 1.5
    -2 6 0 274.6 22.45
    2 -6 0 374.29 28.48
    -2 6 -1 13.07 4.15
    2 -6 1 24.6 6.73
    2 -6 2 360.47 28.74
    -2 6 -2 297.66 23.8
    -2 6 -3 168.08 16.81
    2 -6 3 174.6 19.34
    -2 6 -4 72.5 10.45
    2 -6 4 67.43 11.66
    2 -6 5 47.59 9.59
    -2 6 -5 33.15 4.5
    -2 6 -5 39.52 7.84
    -2 6 -6 2.42 0.43
    -2 6 -6 0.03 0.21
    2 -6 6 1.82 2.38
    -2 6 -7 75.22 11.44
    2 -6 7 87.03 13.66
    -2 6 -8 10.43 4.83
    2 -6 8 19.43 6.46
    2 -6 9 322.67 29.12
    -2 6 -9 333.06 27.66
    2 -6 10 151.74 20.35
    2 -6 10 156.71 19.6
    -2 6 -10 166.14 18.88
    2 -6 11 133.76 19.34
    -2 6 -11 146.32 18.48
    2 -6 11 137.81 18.73
    2 -6 12 1.09 2.88
    2 -6 12 -1.49 0.9
    2 -6 13 30.22 9.2
    -2 6 -13 30.52 7.86
    2 -6 14 4.24 2.77
    -2 6 -14 1.77 1.97
    -2 6 -15 40.69 10.42
    2 -6 15 34.85 9.73
    2 -6 16 3.74 2.52
    -2 6 -16 1.88 1.21
    -2 6 -17 13.92 7.06
    2 -6 17 7.23 4.69
    2 -6 18 43.35 12.05
    -2 6 -18 31.97 10.45
    -2 6 -19 -3.89 4.75
    2 -6 19 0.29 2.16
    2 -6 20 101.38 19.41
    -2 6 -20 118.88 20.64
    2 -6 21 44.76 12.53
    -2 6 -21 44.3 12.55
    -2 6 -22 -2.7 4.88
    2 -6 22 6.1 5.32
    -2 6 -23 -1.61 4.06
    2 -6 23 2.12 2.09
    -2 6 -24 1.76 3.38
    2 -6 24 -0.41 1.9
    2 -6 25 23.21 10.44
    2 -6 26 7.88 4.86
    2 -6 27 2.54 4.67
    2 -6 28 1.74 4.1
    -2 5 28 -0.72 1.28
    -2 5 27 2.53 3.91
    -2 5 26 1.63 2.96
    -2 5 25 6 5.34
    -2 5 24 -0.4 2.21
    -2 5 23 -0.65 3.55
    -2 5 22 6.34 5.43
    -2 5 21 3.65 3.73
    -2 5 20 0.49 2.07
    -2 5 19 1.71 3.02
    -2 5 18 3.91 4.25
    -2 5 17 0.92 1.62
    -2 5 16 5.89 4.37
    2 -5 -15 30.39 6.33
    -2 5 15 34.93 9.39
    2 -5 -14 1.42 1.53
    -2 5 14 1.92 2.1
    2 -5 -13 1.15 0.78
    -2 5 13 2.86 3.11
    -2 5 12 14.98 5.69
    2 -5 -12 15.96 4.2
    -2 5 11 19.5 6.32
    2 -5 -11 19.44 4.83
    2 -5 -10 -0.08 0.29
    -2 5 10 1.12 1.26
    2 -5 -9 12.91 3.9
    -2 5 9 12.56 4.64
    2 -5 -8 26.57 5.18
    -2 5 8 34.3 7.52
    2 -5 -7 -3.74 1.88
    2 -5 -7 0.18 1.27
    -2 5 7 1.03 1.75
    2 -5 -6 27.85 6.38
    -2 5 6 27.79 6.61
    2 -5 -6 25.36 5.08
    2 -5 -5 1.64 1.82
    2 -5 -5 3.5 2.09
    2 -5 -4 6.74 3.64
    2 -5 -4 6.01 2.59
    2 -5 -3 14.08 3.81
    2 -5 -3 19.3 4.81
    2 -5 -2 8.72 2.88
    2 -5 -2 5.8 3.01
    2 -5 -1 1.58 1.93
    2 -5 0 10.61 3.84
    -2 5 -1 1.39 1.57
    2 -5 1 1.09 1.48
    2 -5 2 10.78 4.13
    -2 5 -2 8.55 3.32
    -2 5 -3 0.37 0.87
    -2 5 -3 0.49 0.55
    2 -5 3 2.48 3.03
    -2 5 -4 2.23 1.1
    2 -5 4 0.57 1.77
    -2 5 -4 2.53 1.95
    2 -5 5 9.39 4.04
    -2 5 -5 5.45 2.86
    -2 5 -5 6.47 1.55
    -2 5 -6 13.6 4.54
    2 -5 6 3.03 3.16
    -2 5 -7 6.14 3.59
    2 -5 7 5.81 1.74
    2 -5 8 14.86 5.71
    -2 5 -8 9.95 4
    2 -5 9 84.82 13.85
    -2 5 -9 91.94 12.83
    -2 5 -10 113.74 14.73
    2 -5 10 94.04 14.72
    -2 5 -11 19.61 6.11
    2 -5 11 15.44 5.12
    -2 5 -12 6.49 4.02
    2 -5 12 10.05 5.61
    2 -5 13 21.46 7.31
    -2 5 -13 13.68 5.55
    -2 5 -14 20.41 7.35
    2 -5 14 21.14 7.03
    -2 5 -15 6.28 4.13
    2 -5 15 7.2 4.85
    -2 5 -16 4.36 3.09
    2 -5 16 2.35 3.27
    -2 5 -17 10.26 4.86
    2 -5 17 11.68 6.11
    2 -5 18 -0.72 2.29
    -2 5 -18 -1.05 3.7
    -2 5 -19 1.55 2.65
    2 -5 19 2.67 4.48
    2 -5 20 6.34 5.29
    -2 5 -20 0.56 0.86
    2 -5 21 6.95 4.78
    -2 5 -21 3.58 3.86
    -2 5 -22 17.05 7.59
    2 -5 22 3.13 2.01
    -2 5 -23 4.47 5.87
    2 -5 23 6.39 5.33
    -2 5 -24 1.27 4.4
    2 -5 24 -4.39 4.03
    2 -5 25 0.01 1.03
    2 -5 26 7.92 5.67
    2 -5 27 4.29 4.16
    2 -5 28 18.54 9.46
    2 -5 29 5.59 5.58
    -2 4 29 2.67 4.02
    -2 4 28 4.68 4.19
    -2 4 27 10.64 7.77
    -2 4 26 1.06 2.42
    -2 4 25 46.82 14.2
    -2 4 24 20.24 8.47
    -2 4 23 1.36 1.86
    -2 4 22 48.74 13.07
    -2 4 21 46.27 12.4
    -2 4 20 44.97 11.81
    -2 4 19 89.92 16.31
    -2 4 18 13.78 6.03
    -2 4 17 -0.12 1.74
    2 -4 -17 1.16 1.9
    2 -4 -16 3.93 2.05
    -2 4 16 6.9 3.93
    2 -4 -15 211.13 17.25
    -2 4 15 241.39 24.74
    2 -4 -14 134.74 12.81
    -2 4 14 163.87 19.42
    2 -4 -13 8.01 2.66
    -2 4 13 11.62 4.69
    -2 4 12 14.97 5.17
    2 -4 -12 12.45 3.27
    -2 4 11 24 6.16
    2 -4 -11 21.86 4.48
    2 -4 -10 74.2 8.15
    -2 4 10 82.51 11.47
    2 -4 -9 107.77 10.13
    -2 4 9 126.36 14.1
    -2 4 8 850.89 48.06
    2 -4 -8 876.04 42.17
    2 -4 -7 61.03 8.69
    2 -4 -7 57.66 6.68
    -2 4 7 76.29 10.09
    2 -4 -6 61.22 6.86
    2 -4 -6 68.88 9.17
    -2 4 6 70.95 9.53
    2 -4 -5 119.22 12.32
    2 -4 -5 121.01 10.19
    2 -4 -4 8.85 3.68
    2 -4 -4 8.65 2.3
    2 -4 -3 160.8 14.77
    2 -4 -3 176.9 13.42
    2 -4 -2 14.21 3.64
    2 -4 -1 1280.65 63.12
    2 -4 0 1685.46 79.45
    2 -4 1 93.7 11
    -2 4 -1 91.89 10.22
    -2 4 -2 984.38 48.9
    -2 4 -2 879.26 42.75
    2 -4 2 987.88 49.84
    -2 4 -3 104.18 8.26
    2 -4 3 115.55 12.64
    -2 4 -3 136.21 13.09
    -2 4 -4 469.06 28.71
    -2 4 -4 415.15 20.88
    2 -4 4 448.57 29.09
    -2 4 -5 372.86 17.93
    -2 4 -5 429.65 27.08
    -2 4 -6 10.28 3.71
    2 -4 7 20.69 5.77
    -2 4 -7 23.09 5.6
    -2 4 -8 3122.87 140.29
    2 -4 8 3185.78 143.73
    -2 4 -9 1171.63 63.94
    2 -4 9 1276.36 67.28
    -2 4 -10 275.59 23.78
    2 -4 10 269.75 24.69
    -2 4 -11 14.85 5.21
    2 -4 11 16.75 6
    2 -4 12 28.69 2.69
    2 -4 12 46.08 9.72
    -2 4 -12 31.98 7.61
    2 -4 13 147.34 18.98
    -2 4 -13 182.01 19.78
    -2 4 -14 148.75 17.71
    -2 4 -14 79.95 7.01
    2 -4 14 146.2 18.6
    -2 4 -15 64.25 12.13
    2 -4 15 49.65 10.94
    2 -4 16 75.89 14.92
    2 -4 16 61.96 12.78
    -2 4 -16 50 10.98
    2 -4 17 1.43 2.84
    2 -4 17 -2.13 3.78
    -2 4 -17 -0.73 3.29
    -2 4 -18 50.96 11.7
    2 -4 18 57.33 12.77
    2 -4 18 44.2 11.31
    2 -4 19 100.43 17.93
    2 -4 19 86.9 16.69
    -2 4 -19 111.34 18.11
    -2 4 -20 -0.14 3.62
    2 -4 20 2.72 4.03
    2 -4 20 5.23 4.79
    2 -4 21 4.79 3.85
    2 -4 21 -3.43 4.69
    -2 4 -21 9.71 6.13
    2 -4 22 8.75 5.63
    2 -4 22 0.96 0.41
    -2 4 -22 4.57 2.31
    2 -4 23 9.51 5.01
    -2 4 -23 9.61 5.4
    2 -4 23 22.1 8.98
    2 -4 24 9.09 6.09
    2 -4 24 10.86 7.33
    2 -4 25 23.11 9.56
    2 -4 25 16.3 8.7
    2 -4 26 54.07 15.05
    2 -4 27 25.19 10.46
    2 -4 28 3.92 3.69
    -2 3 30 -3.55 4.06
    -2 3 30 -3.56 4.42
    -2 3 29 6.56 4.8
    -2 3 28 3.79 2.13
    -2 3 27 2.38 4.03
    -2 3 26 17.9 8.74
    -2 3 25 39.02 12.76
    -2 3 24 -1.18 1.54
    -2 3 23 1.52 0.65
    -2 3 22 3 2.59
    -2 3 21 1.02 1.88
    -2 3 20 4.77 4
    -2 3 19 29.1 9.2
    -2 3 18 5.86 3.95
    -2 3 17 29.17 8.04
    -2 3 16 171.32 19.96
    -2 3 15 149.06 17.85
    2 -3 -14 4.28 1.84
    -2 3 14 11.47 5.03
    -2 3 13 9.07 4.26
    2 -3 -13 7.23 2.43
    -2 3 12 29.04 6.6
    2 -3 -12 21.69 3.85
    -2 3 11 1.74 2.15
    2 -3 -11 1.09 1.2
    2 -3 -10 0.07 0.54
    -2 3 10 0.36 0.71
    -2 3 9 247.14 18.98
    2 -3 -9 207.19 13.2
    -2 3 8 -1.14 0.41
    2 -3 -8 -0.09 0.16
    2 -3 -7 24.7 3.38
    -2 3 7 26.54 5.28
    -2 3 6 127.7 11.72
    2 -3 -6 113.7 10.75
    2 -3 -6 119.44 8.18
    -2 3 5 28.87 3.63
    2 -3 -5 39.65 5.77
    2 -3 -5 33.68 3.84
    -2 3 5 38.76 5.78
    2 -3 -4 0.53 0.63
    2 -3 -4 1.03 1.63
    -2 3 4 0.33 0.41
    -2 3 4 0.59 0.72
    -2 3 3 26.02 3.87
    2 -3 -3 35.66 5.25
    -2 3 2 122.78 9.72
    2 -3 -2 168 12.81
    2 -3 -1 251.33 17.48
    2 -3 0 34.95 5.52
    -2 3 0 43.45 5.23
    2 -3 1 68.88 8.2
    -2 3 -1 66.86 6.45
    -2 3 -2 61.43 5.64
    -2 3 -2 58.05 7.68
    -2 3 -3 51.59 4.77
    -2 3 -3 53.62 7.57
    2 -3 3 43.29 4.64
    2 -3 4 1.22 0.58
    -2 3 -4 0.69 0.35
    -2 3 -4 1.92 0.87
    -2 3 -5 8.1 3.25
    2 -3 5 4.03 1.07
    -2 3 -5 8.1 1.64
    -2 3 -6 1.64 0.93
    2 -3 6 2.58 0.87
    2 -3 6 6.11 2.76
    2 -3 7 10.56 1.85
    2 -3 7 14.54 4.3
    2 -3 7 12.03 3.91
    -2 3 -7 8.71 3.79
    2 -3 8 8.1 3.1
    2 -3 8 6.03 2.86
    -2 3 -8 11.2 4.07
    2 -3 8 6.8 1.61
    2 -3 9 136.74 14.38
    2 -3 9 148.08 15.48
    -2 3 -9 126.13 13.71
    2 -3 9 88.73 7.52
    2 -3 10 17.89 5.45
    -2 3 -10 12.43 3.67
    2 -3 10 13.67 4.95
    -2 3 -11 5.58 1.81
    2 -3 11 15.14 5.32
    2 -3 11 9.86 3.88
    2 -3 12 6.02 4
    -2 3 -12 12.89 4.98
    2 -3 12 7.93 4.07
    2 -3 13 2.59 2.63
    2 -3 13 3.29 6.7
    -2 3 -13 -1.37 0.84
    -2 3 -14 3.41 2.91
    2 -3 14 2.41 3.04
    2 -3 14 0.05 1.78
    -2 3 -15 4.72 3.6
    2 -3 15 0.69 1.94
    2 -3 15 1.17 3.4
    -2 3 -16 1.28 1.95
    2 -3 16 3.92 3.02
    2 -3 16 0.9 3.19
    2 -3 17 13.77 5.94
    2 -3 17 7.33 3.52
    -2 3 -17 6.18 4.33
    2 -3 18 9.55 5.14
    -2 3 -18 13.54 6.17
    2 -3 18 6.44 3.87
    -2 3 -19 4.66 1.86
    2 -3 19 4.05 3.56
    2 -3 19 13.06 6.81
    -2 3 -20 1.9 3.22
    2 -3 20 5.41 4.21
    2 -3 20 2.31 3.46
    2 -3 21 21.86 8.9
    2 -3 21 19.17 7.56
    -2 3 -21 19.96 8.05
    2 -3 22 1.84 2.3
    2 -3 22 12.69 6.47
    -2 3 -22 9.13 4.84
    2 -3 23 1.39 2.1
    2 -3 23 5.49 4.21
    2 -3 24 0.38 2.72
    2 -3 24 1.11 2.11
    2 -3 25 19.5 8.85
    2 -3 25 9.85 5.62
    2 -3 26 2.95 4.03
    2 -3 26 5.98 4.23
    2 -3 27 3.62 4.14
    2 -3 28 2.56 3.42
    -2 2 30 3.44 3.76
    -2 2 30 3.56 2.72
    -2 2 29 19.66 9.44
    -2 2 29 14.68 9.31
    -2 2 28 2.44 2.65
    -2 2 28 6.93 6.57
    -2 2 27 0.43 4.55
    -2 2 27 5.12 4.14
    -2 2 26 27.18 10.41
    -2 2 25 10.84 7.08
    -2 2 24 12.73 7.93
    -2 2 23 43.48 12.38
    -2 2 22 12.26 6.65
    -2 2 21 36.6 10.59
    -2 2 20 17.1 6.88
    -2 2 19 2.24 1.66
    -2 2 18 344.44 31.26
    -2 2 17 273.87 26.24
    -2 2 16 38.19 8.67
    -2 2 15 128.58 15.89
    -2 2 14 69.61 10.81
    -2 2 13 5.35 3.07
    -2 2 12 46.01 8.14
    -2 2 11 2.2 1.86
    -2 2 10 725.91 40.15
    -2 2 9 874.78 45.38
    -2 2 8 1627.21 74.37
    -2 2 7 45.12 6.05
    2 -2 -7 30.55 2.69
    -2 2 6 28.56 4.44
    2 -2 -5 284.84 16.6
    -2 2 5 310.87 17.36
    -2 2 4 5.23 2
    2 -2 -4 6.61 1.78
    -2 2 4 5.26 1.61
    -2 2 4 6.3 2.2
    -2 2 3 133.18 10.37
    -2 2 3 153.23 12
    2 -2 -3 158.07 10.69
    -2 2 3 154.6 9.56
    2 -2 -2 1367.62 58.91
    -2 2 2 1318.63 60.08
    2 -2 -1 127.46 9.71
    -2 2 1 122.79 9.58
    -2 2 0 3.93 1.54
    -2 2 -1 2642.52 102.86
    -2 2 -1 2772.3 102.34
    2 -2 1 2592.86 102.28
    -2 2 -2 1343.77 56.76
    2 -2 2 1191.92 51.91
    -2 2 -2 1269.55 51.91
    -2 2 -2 1309.6 52.13
    2 -2 3 95.13 8.26
    -2 2 -3 103.41 7.77
    2 -2 3 75.72 6.7
    -2 2 -3 99.94 6.82
    -2 2 -3 112.85 10.29
    2 -2 4 432.71 23.93
    -2 2 -4 468.85 22.29
    2 -2 4 360.54 20.76
    -2 2 -4 452.55 19.56
    -2 2 -4 400.27 25.15
    -2 2 -5 97.8 10.06
    2 -2 5 78.76 6.9
    2 -2 5 83.73 8.74
    2 -2 6 85.64 10.18
    2 -2 6 87.94 9.47
    -2 2 -6 88.81 9.86
    2 -2 7 97.59 10.57
    -2 2 -7 75.83 10.24
    2 -2 7 82.97 10.44
    2 -2 8 2938.79 128.19
    2 -2 8 2961.73 128.87
    -2 2 -8 2857.67 128.11
    -2 2 -9 77.77 10.6
    2 -2 9 90.48 11.28
    2 -2 9 86.99 11.22
    2 -2 10 9.23 3.59
    2 -2 10 6.49 2.9
    -2 2 -10 8.25 2.97
    -2 2 -11 19.39 5.24
    2 -2 11 18.36 5.32
    2 -2 11 16.33 4.73
    -2 2 -12 507.27 34.8
    2 -2 12 548.65 35.27
    2 -2 12 508.92 35.38
    2 -2 13 117.55 14.78
    -2 2 -13 144.13 16.32
    2 -2 13 138.96 16.6
    -2 2 -14 45.26 9.07
    2 -2 14 34.67 8.14
    2 -2 14 31.15 7.64
    2 -2 15 21.62 6.78
    -2 2 -15 17.48 6.24
    2 -2 16 28.77 7.26
    2 -2 16 32.77 8.5
    -2 2 -16 25.48 7.15
    2 -2 17 10.86 4.94
    -2 2 -17 14.58 6.8
    2 -2 17 6.21 3.55
    2 -2 18 24.7 7.43
    -2 2 -18 30.66 8.6
    2 -2 18 34.85 9.79
    2 -2 19 -2.57 3.72
    2 -2 19 -0.13 0.65
    -2 2 -19 0.59 2.2
    -2 2 -20 12.18 5.33
    2 -2 20 4.93 3.23
    2 -2 20 3.79 3.02
    -2 2 -21 3.25 2.7
    2 -2 21 4.63 3.28
    2 -2 21 10.99 6.01
    2 -2 22 23.89 8.02
    2 -2 22 28.08 9.57
    2 -2 23 6.65 4.52
    2 -2 23 1.91 3.32
    2 -2 24 56.66 14.29
    2 -2 24 46.07 12.32
    2 -2 25 74.43 17.5
    2 -2 26 3.95 4.39
    2 -2 27 -1.76 1.92
    2 -2 28 4.29 4.99
    -2 1 30 -0.07 4.28
    -2 1 29 8.63 7.23
    -2 1 29 12.77 7.47
    -2 1 28 37.12 11.97
    -2 1 28 13.23 7.23
    -2 1 28 42.27 13.82
    -2 1 27 1.25 1.84
    -2 1 27 3.76 3.99
    -2 1 27 5.82 4.77
    -2 1 26 30.17 10.37
    -2 1 26 34.15 12.4
    -2 1 26 29.37 10.28
    -2 1 25 31.78 10.64
    -2 1 25 31.14 10.62
    -2 1 25 41.59 11.86
    -2 1 24 11.02 6.74
    -2 1 24 6.37 4.33
    -2 1 23 24.24 9.63
    -2 1 23 17.94 6.96
    -2 1 22 8.69 6.11
    -2 1 21 -2.47 2.17
    -2 1 20 11.61 6.29
    -2 1 19 4.32 2.57
    -2 1 18 27.16 8.19
    -2 1 17 110.7 16.22
    -2 1 16 230.84 23.03
    -2 1 15 99.61 13.6
    2 -1 -15 83.06 12.17
    -2 1 14 -0.13 0.26
    2 -1 -14 0.24 1.07
    2 -1 -13 5.65 3.23
    -2 1 13 3.61 2.49
    -2 1 12 28.34 6.15
    2 -1 -12 25.47 5.82
    2 -1 -11 3.32 1.27
    -2 1 11 4.63 1.99
    2 -1 -10 219.5 18.27
    -2 1 10 236.14 18.04
    -2 1 9 695.24 39.49
    -2 1 9 732.01 38.25
    2 -1 -9 720.52 39.71
    -2 1 8 50.12 6.62
    -2 1 8 39.71 6.67
    2 -1 -8 48.76 7.24
    2 -1 -7 56.28 7.64
    -2 1 7 56.62 6.29
    -2 1 7 25.8 3.41
    2 -1 -7 43.79 4.08
    -2 1 7 60.73 7.53
    -2 1 6 96.66 7.85
    2 -1 -6 105.43 9.97
    -2 1 6 49.03 4.76
    2 -1 -6 93.18 5.55
    -2 1 6 101.13 9.53
    2 -1 -5 171.44 10.69
    -2 1 5 196.48 11.14
    -2 1 5 193.89 13.65
    2 -1 -5 196.2 13.99
    -2 1 5 126.8 8.23
    -2 1 4 245.15 16.01
    2 -1 -4 266.7 16.86
    -2 1 4 263.85 13.49
    2 -1 -4 227.25 12.85
    -2 1 3 181.44 8.52
    -2 1 3 162.99 11.48
    -2 1 3 126.72 7.8
    2 -1 -3 136.46 7.82
    2 -1 -3 166.78 12.05
    2 -1 -3 151.77 7.92
    2 -1 -2 164.83 11.55
    -2 1 2 147.51 11
    -2 1 1 125.19 9.36
    -2 1 0 90.51 7.59
    -2 1 -1 15.65 2.66
    2 -1 1 15.14 1.96
    -2 1 -1 9.89 1.79
    -2 1 -2 -0.29 0.4
    -2 1 -2 1.78 0.59
    2 -1 2 1.52 0.61
    -2 1 -2 1.03 0.66
    -2 1 -3 13.89 3.28
    -2 1 -3 9.52 2.58
    2 -1 3 12.1 2.53
    -2 1 -4 60.76 7.16
    2 -1 4 63.62 6.39
    2 -1 5 29.5 4.43
    -2 1 -5 29.02 4.91
    2 -1 6 65.07 7.7
    -2 1 -6 81.76 9.01
    2 -1 6 91.81 9.03
    2 -1 7 48.2 6.94
    -2 1 -7 68.99 8.44
    2 -1 7 60.85 7.48
    2 -1 8 222.24 11.35
    -2 1 -8 231.26 18.03
    2 -1 8 231.68 17.54
    2 -1 8 205.7 16.58
    2 -1 9 186.46 11.47
    2 -1 9 288.8 19.35
    2 -1 9 284.39 19.77
    -2 1 -9 264.31 19.58
    2 -1 10 225.17 17.88
    -2 1 -10 241.56 18.62
    2 -1 10 232.75 17.4
    2 -1 10 136.38 9.57
    2 -1 11 216.76 19.39
    -2 1 -11 229.75 19.92
    2 -1 11 240.65 19.16
    -2 1 -12 97.82 12.42
    2 -1 12 111.12 13.45
    2 -1 12 98.08 11.8
    2 -1 13 108.43 14.07
    2 -1 13 113.62 13.08
    -2 1 -13 122.51 14.65
    2 -1 14 110.92 14.48
    2 -1 14 88.44 11.84
    -2 1 -14 86.08 12.55
    2 -1 15 15.29 4.93
    -2 1 -15 15.72 5.14
    2 -1 15 23.18 6.43
    -2 1 -16 -5.79 4.16
    2 -1 16 2.02 2.11
    2 -1 16 2.71 3.02
    2 -1 17 7.18 3.42
    2 -1 17 4.76 2.53
    -2 1 -17 5.68 3.4
    -2 1 -18 0.51 1.92
    2 -1 18 1.26 1.58
    2 -1 18 3.41 2.59
    2 -1 19 -0.53 1.28
    2 -1 19 5.63 4.92
    -2 1 -19 -1.75 3.14
    2 -1 20 3.11 2.79
    2 -1 20 -0.63 2.52
    2 -1 21 3.24 3.36
    2 -1 21 -0.32 0.58
    2 -1 22 0.41 1.7
    2 -1 22 -0.49 2.87
    2 -1 23 4.37 4
    2 -1 24 25.81 10.99
    2 -1 25 1 1.25
    2 -1 26 0.76 3.1
    2 -1 27 1.95 3.25
    2 -1 28 2.92 2.89
    -2 0 31 -1.19 2.7
    -2 0 30 4.08 4.83
    -2 0 30 -1.51 3.39
    -2 0 29 8.73 7.65
    -2 0 29 14.4 7.69
    -2 0 28 52.9 15.16
    -2 0 28 66.09 18.4
    -2 0 27 5.37 4.87
    -2 0 27 1.33 0.2
    -2 0 26 0.37 2.22
    -2 0 26 8.64 6.09
    -2 0 26 6.97 5.16
    -2 0 25 47.03 11.87
    -2 0 25 43.93 12.46
    -2 0 25 59.3 15.93
    -2 0 24 142.65 23.43
    -2 0 24 148.04 20.8
    -2 0 24 122.51 20.91
    -2 0 23 66.49 13.68
    -2 0 23 59.15 14.24
    -2 0 23 87.41 17.69
    -2 0 22 66.91 13.2
    -2 0 22 78.09 15.99
    -2 0 21 13.99 6.07
    -2 0 21 10.21 5.13
    -2 0 20 -3.51 3.51
    -2 0 20 -0.17 1.53
    2 0 -20 6.24 3.89
    -2 0 19 6.32 3.87
    2 0 -19 6.73 3.88
    -2 0 19 8.2 5.27
    -2 0 18 27.53 8.96
    -2 0 18 25.06 7.43
    2 0 -18 24.64 6.68
    2 0 -17 11.24 4.53
    -2 0 17 13.41 4.91
    -2 0 17 14.93 5.55
    2 0 -16 37.36 8.15
    -2 0 16 63.43 11.81
    -2 0 16 47.12 9.24
    -2 0 15 553.49 36.81
    -2 0 15 418.29 31.18
    2 0 -15 435.59 31.45
    2 0 -14 884.16 49.79
    -2 0 14 772.82 48.19
    -2 0 14 981.64 53.36
    -2 0 13 70.25 11.15
    2 0 -13 67.16 10.17
    -2 0 13 65.93 9.55
    -2 0 12 19.28 5.26
    -2 0 12 14.98 4.11
    2 0 -12 11.77 3.85
    2 0 -11 27.94 5.84
    -2 0 11 31.49 6.46
    -2 0 11 30.64 5.71
    -2 0 10 2593.68 114.8
    -2 0 10 2702.75 116.8
    2 0 -10 2537.69 115.81
    -2 0 9 1901.14 87.15
    -2 0 9 1908.1 85.99
    -2 0 8 2256.04 99.8
    -2 0 8 2254.11 98.75
    -2 0 7 1690.75 72.42
    -2 0 7 1495.05 71.15
    -2 0 6 56.66 6.42
    -2 0 6 71.17 7.64
    2 0 -5 83.76 8.11
    -2 0 5 117.12 10.02
    2 0 -4 11.69 2.34
    2 0 -4 16.17 3.12
    -2 0 4 17.26 3.01
    -2 0 4 17.88 3.48
    -2 0 3 44.02 5.08
    2 0 -3 38.79 4.52
    -2 0 3 40.01 5.13
    -2 0 2 44.17 6.68
    -2 0 2 48.88 7.17
    -2 0 1 706.59 36.55
    -2 0 1 839.16 36.64
    -2 0 0 4018.34 164.27
    -2 0 0 4007.43 165.36
    -2 0 -1 59.02 6.07
    2 0 1 58.24 5.8
    -2 0 -1 65.65 6.99
    -2 0 -2 7.49 2.13
    -2 0 -2 7.82 2.15
    2 0 2 6.03 1.94
    2 0 3 227.75 14.91
    -2 0 -3 228.62 14.59
    -2 0 -4 716.34 34.06
    2 0 4 844.61 38.96
    -2 0 -4 803.63 37.63
    2 0 5 1008.09 44.17
    -2 0 -5 771 37.88
    -2 0 -5 936.76 42.57
    -2 0 -6 70.75 7.93
    2 0 6 77.84 9.33
    -2 0 -6 66.97 6.18
    2 0 7 1885.11 81.04
    -2 0 -7 1884.2 84.71
    2 0 7 1890.71 86.71
    2 0 8 2147.58 99.93
    2 0 8 2056.92 94.05
    -2 0 -9 103.6 11.5
    2 0 9 120.7 10.7
    2 0 9 104.94 12.16
    -2 0 -10 18.12 4.86
    2 0 10 13.68 3.65
    2 0 10 15.68 4.52
    -2 0 -11 18.69 4.95
    2 0 11 12.85 3.29
    2 0 11 12.4 3.91
    -2 0 -12 145 15.02
    2 0 12 122.43 14.71
    2 0 12 121.76 12.47
    -2 0 -13 56.8 9.67
    2 0 13 61.94 10.73
    2 0 13 54.21 8.08
    2 0 14 28.47 5.93
    2 0 14 24.71 6.92
    -2 0 -14 31.09 7.32
    2 0 15 20.73 6.01
    -2 0 -15 14.92 5.2
    2 0 15 18.21 4.81
    2 0 16 187.84 20.96
    2 0 16 187.95 17.55
    -2 0 -16 138.98 12.59
    -2 0 -16 198.35 20.19
    2 0 17 54.47 9.44
    2 0 17 69.5 12.65
    -2 0 -17 65.13 11.37
    2 0 18 4.76 2.59
    2 0 18 3.3 4.38
    2 0 19 218.78 25.15
    2 0 19 167.88 18.75
    2 0 20 37.37 10.84
    2 0 20 31.78 8.02
    2 0 21 -0.15 2.57
    2 0 22 8.45 5.56
    2 0 23 27.56 9.79
    2 0 24 14.88 7.86
    2 0 25 0.48 2.11
    2 0 26 -1.59 3.78
    2 0 27 9.19 6.51
    2 0 28 -0.78 3.67
    -2 -1 32 1.29 3.25
    -2 -1 31 4.74 5.55
    -2 -1 31 1.98 1.89
    -2 -1 30 -0.69 0.83
    -2 -1 30 6.86 6.39
    -2 -1 29 23.17 11.01
    -2 -1 29 21.09 9.98
    -2 -1 28 -8.41 6.23
    -2 -1 28 5.79 4.06
    -2 -1 27 -2.94 4.72
    -2 -1 27 1.29 3.47
    -2 -1 26 1.91 4.33
    -2 -1 26 2.2 3.35
    -2 -1 25 7.12 4.69
    -2 -1 25 8.24 5.27
    -2 -1 24 10.29 5.3
    -2 -1 24 7.89 5.32
    -2 -1 24 23.66 9.39
    -2 -1 23 -1.49 2.52
    2 1 -23 3.91 3.11
    -2 -1 23 -1.25 4.97
    -2 -1 23 0.6 1.65
    -2 -1 22 0.16 1.94
    -2 -1 22 3.37 3.44
    -2 -1 22 2.65 1.73
    2 1 -22 5 3.34
    -2 -1 21 19.8 6.25
    -2 -1 21 36.08 10.22
    -2 -1 21 35.23 10.35
    2 1 -21 15.46 5.69
    -2 -1 20 -0.72 0.93
    2 1 -20 1.34 1.66
    -2 -1 20 1.76 2.13
    -2 -1 20 -1.9 2.23
    -2 -1 19 5.73 4.62
    2 1 -19 6.01 3
    -2 -1 19 5.12 3.57
    -2 -1 18 5.46 4.09
    -2 -1 18 9.24 4.14
    2 1 -18 9.07 4.33
    -2 -1 17 81.04 11.48
    2 1 -17 80.62 12.4
    -2 -1 17 79.21 14.33
    -2 -1 16 88.49 11.66
    2 1 -16 76.75 11.69
    -2 -1 16 78.87 13.69
    -2 -1 15 73.45 12.81
    -2 -1 15 66.88 10.08
    2 1 -15 72.15 10.93
    -2 -1 14 16.86 4.69
    -2 -1 14 18.51 5.71
    2 1 -14 24.57 6.11
    -2 -1 13 26.46 5.86
    -2 -1 13 27.39 6.97
    -2 -1 12 16.8 4.54
    -2 -1 12 15.68 4.84
    -2 -1 11 20.35 4.77
    -2 -1 10 117.71 11.44
    -2 -1 9 55.51 7.11
    -2 -1 8 30.36 5.06
    -2 -1 8 29.01 4.09
    -2 -1 7 2.52 1.2
    -2 -1 7 3.66 1.28
    -2 -1 7 4.79 2.38
    -2 -1 6 3.53 2.18
    -2 -1 6 2.19 1.23
    -2 -1 6 2.2 1.02
    -2 -1 5 8.54 3.06
    2 1 -5 6.98 1.88
    -2 -1 5 11.5 2.83
    -2 -1 5 7.94 1.96
    2 1 -4 1.05 0.86
    -2 -1 4 -0.63 0.92
    -2 -1 4 -0.3 0.46
    -2 -1 4 -0.91 1.18
    -2 -1 3 1.84 1.04
    2 1 -3 0.88 0.46
    -2 -1 3 1.59 1.28
    -2 -1 3 -0.12 0.49
    -2 -1 2 3.81 1.87
    -2 -1 2 1.86 1.67
    -2 -1 1 -0.49 1.45
    -2 -1 1 1.3 1.71
    -2 -1 0 29.42 5.04
    -2 -1 0 29.65 4.86
    -2 -1 -1 12.88 2.39
    -2 -1 -1 10.55 3.38
    -2 -1 -2 4.7 1.29
    -2 -1 -2 6.98 2.77
    -2 -1 -3 1.7 0.89
    2 1 3 3.69 1.5
    2 1 3 1.26 1.25
    -2 -1 -3 3.06 1.85
    -2 -1 -4 -0.16 0.46
    2 1 4 -0.55 0.86
    2 1 5 7.4 2.7
    -2 -1 -5 5.15 1.86
    -2 -1 -6 1.43 0.76
    2 1 6 0.13 1.05
    -2 -1 -7 4.07 1.9
    2 1 7 3.33 1.57
    -2 -1 -8 9.72 2.8
    2 1 8 13.66 2.26
    2 1 8 15 4.87
    2 1 9 54.24 9.19
    2 1 9 44.83 4.95
    -2 -1 -9 43.59 6.8
    -2 -1 -10 6.16 2.41
    2 1 10 4.01 2.37
    2 1 10 8.73 2.23
    -2 -1 -11 17.01 4.6
    2 1 11 6.62 2.19
    2 1 11 14.88 4.77
    -2 -1 -12 9.76 3.58
    2 1 12 7.07 2.31
    2 1 12 18.64 5.86
    2 1 13 1.67 1.66
    2 1 13 1.42 2.49
    -2 -1 -13 1.14 0.15
    -2 -1 -14 18.05 5.33
    2 1 14 20.83 7.28
    2 1 14 14.76 3.65
    2 1 15 49.54 10.44
    2 1 15 50.01 7.53
    -2 -1 -15 52.61 8.16
    2 1 16 52.14 8.13
    -2 -1 -16 66.24 9.23
    2 1 16 79.25 13.51
    2 1 17 0.65 1.1
    2 1 17 2.05 1.9
    2 1 18 126.04 18.6
    2 1 19 36.15 10.37
    2 1 20 1.21 1.63
    2 1 21 2.4 3.64
    2 1 22 12.81 6.83
    2 1 23 0.57 1.31
    2 1 24 3.72 5.11
    2 1 25 2.8 3.23
    2 1 26 -1.47 2.1
    2 1 27 1.53 2.61
    -2 -2 31 -3.5 4.59
    -2 -2 30 -0.24 4.23
    -2 -2 29 8.16 4.75
    -2 -2 28 5.75 4.74
    -2 -2 27 -6.79 5.31
    -2 -2 26 39.14 12.94
    -2 -2 25 6.16 5.31
    -2 -2 24 15.04 8.19
    2 2 -23 2.85 2.58
    -2 -2 23 -0.62 2.28
    -2 -2 22 16.26 5.32
    2 2 -22 20.39 6.59
    -2 -2 22 32.04 10.27
    2 2 -21 59.55 11.71
    -2 -2 21 69.09 14.59
    -2 -2 21 53.31 9.79
    -2 -2 20 66.99 10.98
    2 2 -20 64.72 12.02
    -2 -2 20 74.97 15.16
    2 2 -19 2.55 2.43
    -2 -2 19 6.34 5.74
    -2 -2 19 2.44 0.87
    2 2 -18 145.46 17.43
    -2 -2 18 128.37 14.69
    -2 -2 18 160.49 20.94
    -2 -2 17 -0.34 3.69
    -2 -2 17 -0.31 0.26
    2 2 -17 1.83 2.07
    -2 -2 16 18.73 3.49
    -2 -2 16 37.52 6.84
    -2 -2 16 37.1 9.21
    -2 -2 15 228.95 23.53
    -2 -2 15 217.62 18.26
    -2 -2 14 42.11 7.01
    -2 -2 13 55.29 7.84
    -2 -2 12 436.21 27.64
    -2 -2 12 444.97 26.88
    -2 -2 11 21.01 4.66
    -2 -2 11 20.94 4.77
    -2 -2 10 49.23 6.75
    -2 -2 10 50.55 6.88
    -2 -2 9 42.42 6.14
    -2 -2 9 41.24 6.07
    -2 -2 8 179.93 13.96
    -2 -2 8 188.77 14.45
    -2 -2 8 223.37 18.27
    -2 -2 7 1000 57.81
    -2 -2 7 1170.05 55.23
    -2 -2 6 980.43 49.75
    -2 -2 6 960.67 48.94
    -2 -2 5 51.18 6.85
    -2 -2 5 45.44 6
    -2 -2 5 50.04 7.68
    -2 -2 4 339.99 20.71
    -2 -2 4 273.54 20.87
    -2 -2 4 303.5 18.94
    -2 -2 3 871.8 48.99
    -2 -2 3 1038.76 48.28
    -2 -2 3 998.19 47.62
    -2 -2 3 974.77 46.57
    -2 -2 2 264.06 20.25
    -2 -2 2 267.56 17.87
    -2 -2 2 271.15 17.64
    -2 -2 2 293.75 19.31
    -2 -2 1 240.13 15.76
    -2 -2 1 265.43 19.61
    -2 -2 0 623.47 26.79
    -2 -2 0 566.84 29.91
    -2 -2 0 725.97 37.01
    -2 -2 -1 145.99 9.51
    -2 -2 -1 139.02 7.68
    -2 -2 -1 136.67 13.54
    -2 -2 -2 140.02 8.23
    -2 -2 -2 142.33 8.72
    -2 -2 -2 145.37 14.03
    -2 -2 -3 59.59 8.79
    2 2 3 30.04 4.2
    -2 -2 -3 50.04 4.54
    2 2 4 783.15 41.92
    -2 -2 -4 705.97 32.92
    -2 -2 -4 748.77 40.65
    2 2 4 662.19 34.7
    -2 -2 -5 67.06 9.31
    -2 -2 -5 63.74 6.3
    2 2 5 58.9 9.24
    -2 -2 -6 779.57 38.54
    2 2 6 873.39 46.75
    -2 -2 -6 807.38 45.25
    -2 -2 -7 128.2 10.89
    2 2 7 141.28 15.14
    -2 -2 -7 132.18 14.42
    -2 -2 -8 765.87 43.24
    2 2 8 685.52 42.67
    -2 -2 -8 681.77 36.34
    2 2 9 -0.07 1.8
    -2 -2 -9 2.66 3.22
    2 2 10 188.2 19.41
    2 2 11 26.68 3.21
    2 2 11 33.05 8.06
    2 2 12 1.22 2.81
    2 2 12 -0.5 0.68
    2 2 13 22.55 3.66
    2 2 13 33.11 8.5
    2 2 14 2.76 3.24
    -2 -2 -14 -0.14 1.86
    2 2 14 -0.13 0.33
    2 2 15 47.79 10.69
    -2 -2 -15 44.38 8.4
    2 2 16 117.77 17.95
    -2 -2 -16 103.55 13.44
    -2 -2 -17 180.95 18.75
    2 2 17 230.73 25.99
    2 2 18 -1.95 2.75
    2 2 19 17.82 7.14
    2 2 20 -1.78 3.69
    2 2 21 -0.45 2.68
    2 2 22 0.1 2.49
    2 2 23 21.75 9.5
    2 2 24 30.45 11.09
    2 2 25 3.28 3.87
    2 2 26 1.45 1.88
    -2 -3 30 5.79 5.93
    -2 -3 29 -0.2 2.51
    -2 -3 28 15.21 8.86
    -2 -3 27 16.72 8.69
    -2 -3 26 2.87 3.29
    -2 -3 25 8.64 5.39
    -2 -3 24 5.91 4.19
    2 3 -23 16.59 6.52
    -2 -3 23 21.09 9.21
    -2 -3 22 -7.79 5.07
    2 3 -22 0.91 1.26
    2 3 -21 9.29 5.11
    -2 -3 21 -0.19 1.75
    -2 -3 20 116.69 19.75
    2 3 -20 116.44 16.39
    -2 -3 19 2.09 1.69
    -2 -3 19 1.71 2.8
    -2 -3 18 75.44 14.45
    -2 -3 18 45.2 9.29
    -2 -3 18 47.29 7.78
    -2 -3 17 25.96 7.99
    -2 -3 17 21.79 5.07
    -2 -3 17 16.64 5.37
    -2 -3 16 8.64 2.78
    -2 -3 16 10.6 3.44
    -2 -3 16 14.08 5.83
    -2 -3 16 7.46 3.41
    -2 -3 15 2.18 2.35
    -2 -3 15 1.4 1.22
    -2 -3 15 0.98 1.24
    -2 -3 15 1.83 1.38
    -2 -3 14 0 1.04
    -2 -3 14 -0.82 1.7
    -2 -3 14 0.64 0.9
    -2 -3 14 -1.03 1.24
    -2 -3 13 6.28 2.21
    -2 -3 13 11.59 5.52
    -2 -3 13 1.26 1.38
    -2 -3 12 30.52 7.91
    -2 -3 12 22.11 5.38
    -2 -3 12 25.64 4.78
    -2 -3 11 58.39 10.13
    -2 -3 11 27.78 6.17
    -2 -3 11 44.76 6.49
    -2 -3 10 37.03 6.86
    -2 -3 10 51.73 7.14
    -2 -3 10 58.94 10.44
    -2 -3 9 68.88 10.6
    -2 -3 9 63.55 10.43
    -2 -3 9 62.59 7.92
    -2 -3 9 39.09 7.06
    -2 -3 8 151.74 13.37
    -2 -3 8 168.87 17
    -2 -3 8 131.67 13.55
    -2 -3 8 189.91 18.59
    -2 -3 7 200.04 16.6
    -2 -3 7 195.91 15.47
    -2 -3 7 194.21 18.47
    -2 -3 7 205.76 19.24
    -2 -3 6 115.38 11.12
    -2 -3 6 105.01 11.31
    -2 -3 6 109.58 13.34
    -2 -3 6 123.67 13.56
    -2 -3 5 25.75 5.2
    -2 -3 5 34.85 7.13
    -2 -3 5 31.57 5.63
    -2 -3 5 31.68 6.07
    -2 -3 4 46.29 7.17
    -2 -3 4 33.1 3.96
    -2 -3 4 38.88 7.47
    -2 -3 4 33.98 5.81
    -2 -3 3 28.79 6.05
    -2 -3 3 17.56 2.44
    -2 -3 3 27.22 5.34
    -2 -3 3 23.12 4.95
    -2 -3 2 24.29 4.98
    -2 -3 2 19.2 4.28
    -2 -3 2 21.66 5.5
    -2 -3 1 2.9 1.92
    -2 -3 1 1.92 1.41
    -2 -3 1 6.87 3.8
    -2 -3 0 2.18 1.58
    -2 -3 0 2.42 1.15
    -2 -3 -1 -0.15 0.24
    -2 -3 -1 1.04 1.15
    -2 -3 -2 2.21 2.56
    -2 -3 -3 2.66 2.44
    -2 -3 -4 26.03 5.98
    2 3 4 20.41 3.14
    2 3 5 130.42 15.25
    -2 -3 -5 145.12 15.58
    2 3 5 109.39 9.52
    -2 -3 -6 100.57 12.77
    2 3 6 70.4 11.38
    2 3 7 66.03 11.14
    -2 -3 -7 61.18 10.37
    -2 -3 -8 111.48 14.35
    2 3 8 132.81 16.33
    -2 -3 -9 110.68 14.36
    2 3 9 111 15.2
    2 3 10 64.1 11.67
    -2 -3 -10 47.59 9.56
    -2 -3 -11 45.69 9.55
    2 3 11 50.5 10.56
    2 3 12 49.94 10.74
    -2 -3 -12 45.12 9.4
    -2 -3 -12 42.17 8.97
    -2 -3 -13 3.61 1.91
    2 3 13 -0.04 1.23
    -2 -3 -13 1.66 1.83
    -2 -3 -14 69.7 12.61
    2 3 14 69.68 13.58
    -2 -3 -14 56.81 10.7
    -2 -3 -15 0.01 3.82
    2 3 15 1.78 0.78
    -2 -3 -15 4.97 3.32
    2 3 16 38.13 10.47
    -2 -3 -16 24.71 7.06
    -2 -3 -16 45.27 10.64
    2 3 17 4.3 4.6
    -2 -3 -17 6.28 3.33
    -2 -3 -17 5.9 4.66
    2 3 18 -4.55 4.38
    -2 -3 -18 -0.39 2.22
    -2 -3 -19 14.38 6.06
    2 3 19 5.03 4.03
    -2 -3 -20 1.62 1.95
    2 3 20 9.69 5.68
    -2 -3 -21 2.82 4.4
    2 3 21 23.89 8.81
    2 3 22 -1.68 0.62
    -2 -3 -22 6.34 4.68
    2 3 23 3.61 3.59
    -2 -3 -23 8.88 5.44
    2 3 24 -1.49 5.3
    -2 -3 -24 -10.38 5.92
    -2 -3 -25 1.68 2.14
    2 3 25 4 2.72
    -2 -4 29 0.12 1.66
    -2 -4 28 -4.77 4.72
    -2 -4 27 18.32 9.24
    -2 -4 26 9.46 6.88
    -2 -4 25 -1.42 6.27
    -2 -4 24 2.8 4.39
    -2 -4 23 23.21 10.09
    -2 -4 22 21.27 8.45
    2 4 -22 28.04 8.45
    -2 -4 21 54.93 11.55
    -2 -4 21 79.51 16.64
    -2 -4 20 104.3 16.06
    -2 -4 20 131.14 20.77
    -2 -4 19 6.04 3.45
    -2 -4 19 6.58 4.33
    -2 -4 18 10.6 5.81
    -2 -4 18 12.12 5
    -2 -4 17 215.8 22.74
    -2 -4 17 276.99 28.95
    -2 -4 16 28.7 6.15
    -2 -4 16 29.87 5.64
    -2 -4 16 33.35 7.93
    -2 -4 16 38.5 10.11
    -2 -4 15 38.67 9.41
    -2 -4 15 41.04 7.49
    -2 -4 15 30.59 5.77
    -2 -4 15 23.52 6.62
    -2 -4 14 1.22 1.95
    -2 -4 14 -2.73 1.65
    -2 -4 14 -0.53 1.85
    -2 -4 14 -0.1 0.45
    -2 -4 13 150.62 19.18
    -2 -4 13 119.95 13.73
    -2 -4 13 149.24 16.56
    -2 -4 13 113.83 11.87
    -2 -4 12 0.46 1.71
    -2 -4 12 3.64 1.87
    -2 -4 12 6.27 2.66
    -2 -4 12 0.71 2.01
    -2 -4 11 37.64 8.54
    -2 -4 11 43.91 6.64
    -2 -4 11 25.97 6.5
    -2 -4 10 28.21 7.32
    -2 -4 10 18.52 5.36
    -2 -4 10 38.41 6.21
    -2 -4 9 108.07 14.39
    -2 -4 9 74.95 13.61
    -2 -4 9 108.88 10.94
    -2 -4 9 77.73 11.34
    -2 -4 8 69.7 11.94
    -2 -4 8 60.2 9.52
    -2 -4 8 79.77 11.72
    -2 -4 8 72.98 8.93
    -2 -4 7 16.24 4.92
    -2 -4 7 13.4 4.68
    -2 -4 7 20.13 6.06
    -2 -4 6 382.7 28.04
    -2 -4 6 431.51 31.7
    -2 -4 6 418.48 29.41
    -2 -4 5 74.15 10.32
    -2 -4 5 66.94 10.86
    -2 -4 5 56.23 9.01
    -2 -4 4 53.97 5.16
    -2 -4 4 72.28 9.73
    -2 -4 4 78.37 10.33
    -2 -4 4 74.71 11.5
    -2 -4 3 620.14 31.5
    -2 -4 3 666.71 34.29
    -2 -4 3 720.35 37.95
    -2 -4 2 119.58 12.47
    -2 -4 2 130.44 15.18
    -2 -4 2 123.44 14.01
    -2 -4 1 219.48 21.03
    -2 -4 1 238.88 20.38
    -2 -4 1 219.31 17.93
    -2 -4 0 1204.25 66.19
    -2 -4 0 1237.94 59.4
    -2 -4 -1 262.39 23.56
    -2 -4 -2 8.04 3.88
    -2 -4 -3 30.34 7.67
    -2 -4 -4 285.84 25.36
    -2 -4 -5 10.91 4.44
    2 4 5 7.46 1.81
    -2 -4 -6 -0.71 2.56
    2 4 6 1.58 1.47
    -2 -4 -7 7.72 4.38
    2 4 7 3.46 2.91
    -2 -4 -8 39.45 8.64
    2 4 8 46.04 10.38
    -2 -4 -9 -1.59 0.77
    -2 -4 -9 -1.34 0.94
    2 4 9 -1.87 3.7
    -2 -4 -10 80.41 13.41
    -2 -4 -10 71.05 12.78
    2 4 10 76.35 13.74
    -2 -4 -11 57.66 11.26
    2 4 11 54.37 12.02
    -2 -4 -11 64.42 12.02
    -2 -4 -12 65.96 12.39
    2 4 12 63.75 13.41
    -2 -4 -12 73.14 13.5
    2 4 13 186.96 23.65
    -2 -4 -13 172.99 21.06
    -2 -4 -13 182.52 21.91
    2 4 14 -1.91 3.95
    -2 -4 -14 -0.95 1.87
    -2 -4 -14 -0.99 1.61
    -2 -4 -15 0.37 1.45
    -2 -4 -15 -0.72 1.36
    2 4 15 1.4 2.13
    2 4 16 -2.25 4.27
    -2 -4 -16 -0.07 1.78
    -2 -4 -16 1.89 2.11
    -2 -4 -17 12.69 6.44
    -2 -4 -17 14.89 5.97
    2 4 17 17.86 8.13
    2 4 18 20.04 8.97
    -2 -4 -18 10.86 6.18
    -2 -4 -19 3.34 5.46
    2 4 19 -1.49 4.22
    -2 -4 -20 -0.79 1.75
    2 4 20 -2.62 2.99
    2 4 21 -2.86 1.58
    -2 -4 -21 -0.84 3.51
    2 4 22 5.66 5.3
    -2 -4 -22 -0.34 2.73
    -2 -4 -23 -4.51 3.92
    2 4 23 1.45 1.67
    2 4 24 2.92 5.45
    -2 -5 28 3.75 6.66
    -2 -5 27 0.36 1.8
    -2 -5 26 26.05 11.39
    -2 -5 25 6.96 6.38
    -2 -5 24 7.65 5.72
    -2 -5 23 7.42 6.99
    -2 -5 22 4.76 3.49
    -2 -5 21 6.88 4.11
    -2 -5 21 3.08 3.13
    -2 -5 20 -1.2 1.98
    -2 -5 20 5.05 6.6
    -2 -5 19 0.34 1.15
    -2 -5 19 -1.82 2.32
    -2 -5 18 28.85 9.33
    -2 -5 18 22.31 7.21
    -2 -5 17 0.21 2.06
    -2 -5 17 0.66 0.39
    -2 -5 16 14.08 5.02
    -2 -5 16 29.28 9.39
    -2 -5 16 14.88 5.17
    -2 -5 15 16.07 7.06
    -2 -5 15 8.18 3.67
    -2 -5 15 11.17 4.25
    -2 -5 14 -1.27 2
    -2 -5 14 0.65 0.83
    -2 -5 14 -1.4 2.53
    -2 -5 13 4.23 2.13
    -2 -5 13 3.63 2.39
    -2 -5 13 0.65 1.68
    -2 -5 13 0.6 1.42
    -2 -5 12 13.78 5.54
    -2 -5 12 12.97 5.03
    -2 -5 12 6.9 2.86
    -2 -5 11 8.52 4.25
    -2 -5 11 6.13 3.14
    -2 -5 11 9.49 4.2
    -2 -5 10 8.43 3.26
    -2 -5 10 6.64 3.42
    -2 -5 10 4.99 2.88
    -2 -5 9 9.49 4.53
    -2 -5 9 9.17 3.87
    -2 -5 9 13.73 5.74
    -2 -5 8 31.74 7.95
    -2 -5 8 24.05 6.73
    -2 -5 8 26.15 8.06
    -2 -5 8 24.73 5.64
    -2 -5 7 18.39 6.9
    -2 -5 7 19.78 5.73
    -2 -5 7 13.96 5.04
    -2 -5 7 13.21 4.96
    -2 -5 6 1.79 1.58
    -2 -5 6 4.84 2.83
    -2 -5 6 1.01 1.08
    -2 -5 5 0.28 1.19
    -2 -5 5 1.15 0.61
    -2 -5 5 -1.1 2.29
    -2 -5 4 0.91 2.08
    -2 -5 4 -3.37 3.26
    -2 -5 4 1.1 2.6
    -2 -5 3 -0.05 1.38
    -2 -5 3 1.43 1.82
    -2 -5 3 2.71 3.32
    -2 -5 2 -0.12 2.2
    -2 -5 2 0.27 0.93
    -2 -5 2 -1.03 3
    -2 -5 1 0.04 0.42
    -2 -5 1 -0.32 1.33
    -2 -5 1 1.2 1.15
    -2 -5 0 0.72 2.72
    -2 -5 -1 -1.2 2.49
    -2 -5 -2 -0.62 0.75
    -2 -5 -3 0.97 1.05
    -2 -5 -3 -1.54 1.7
    -2 -5 -4 0.9 2.54
    -2 -5 -4 1.66 1.99
    -2 -5 -5 8.69 4.69
    -2 -5 -5 7.54 4.13
    -2 -5 -6 9.19 4.78
    -2 -5 -6 15.87 6
    2 5 6 9.53 4.31
    -2 -5 -7 4.41 3.04
    -2 -5 -7 3.59 3.5
    2 5 7 8.42 5.31
    -2 -5 -8 3.37 3.9
    -2 -5 -8 1.43 3.6
    2 5 8 1.63 1.31
    -2 -5 -9 14.52 5.83
    2 5 9 13.86 5.7
    -2 -5 -9 12.33 5.63
    -2 -5 -10 12.17 5.55
    2 5 10 3.63 1.95
    -2 -5 -10 4.25 2.69
    2 5 11 0.55 0.63
    -2 -5 -11 0.1 1.83
    -2 -5 -11 1.15 0.44
    -2 -5 -12 62.7 13.24
    -2 -5 -12 49.59 11.73
    2 5 12 43.21 11.63
    -2 -5 -13 8.36 3.61
    2 5 13 5.8 5.07
    -2 -5 -13 5.61 3.95
    2 5 14 0.32 2.06
    -2 -5 -14 3.7 4.28
    -2 -5 -14 0.85 3.14
    -2 -5 -15 16.03 7.13
    -2 -5 -15 19.46 7.53
    2 5 15 14.01 7.35
    -2 -5 -16 0.46 2.85
    2 5 16 -2.95 2.95
    -2 -5 -16 -2.2 3.8
    2 5 17 24.1 10.32
    -2 -5 -17 16.51 7.33
    -2 -5 -17 26.07 9.21
    -2 -5 -18 6.11 4.52
    2 5 18 6.38 5.09
    -2 -5 -19 4.71 5.14
    2 5 19 -3.72 5.98
    -2 -5 -20 3.72 2.13
    2 5 20 2.68 5.39
    -2 -5 -21 7.37 5.09
    2 5 21 6.5 6.75
    2 5 22 2.28 4.94
    -2 -6 26 4.48 4.54
    -2 -6 25 10.59 7.4
    -2 -6 24 39.78 12.84
    -2 -6 23 9.21 6.17
    -2 -6 22 -0.65 4.86
    -2 -6 21 -1.69 3.07
    -2 -6 20 43.08 12.32
    -2 -6 20 29.65 9.77
    -2 -6 19 57.31 14.16
    -2 -6 19 41.46 11.17
    -2 -6 18 15.33 6.77
    -2 -6 18 29.14 9.93
    -2 -6 17 22.3 8.03
    -2 -6 17 24.86 8.59
    -2 -6 16 -0.19 1.8
    -2 -6 16 -1.78 2.16
    -2 -6 16 0.98 0.55
    -2 -6 15 101.41 17.52
    -2 -6 15 90.56 15.62
    -2 -6 15 83.45 13.86
    -2 -6 14 26.47 8.13
    -2 -6 14 22.41 7.01
    -2 -6 14 23.07 8.36
    -2 -6 13 41.43 10.56
    -2 -6 13 36.47 9.4
    -2 -6 13 35.29 8.82
    -2 -6 12 27.45 8.09
    -2 -6 12 18.89 6.49
    -2 -6 12 22.53 6.77
    -2 -6 11 5.12 2.29
    -2 -6 11 16.17 5.87
    -2 -6 11 13.55 5.73
    -2 -6 10 33.37 8.69
    -2 -6 10 45.06 10.39
    -2 -6 10 44.88 9.91
    -2 -6 9 7.17 3.88
    -2 -6 9 8.12 4.5
    -2 -6 9 9.4 5.97
    -2 -6 9 16.91 6.08
    -2 -6 8 1.28 0.99
    -2 -6 8 4.32 3.97
    -2 -6 8 2.7 1.48
    -2 -6 8 5.56 3.88
    -2 -6 7 105.52 17.05
    -2 -6 7 109.42 15.97
    -2 -6 7 94.64 14.95
    -2 -6 7 82.14 13.89
    -2 -6 6 728.99 50.3
    -2 -6 6 728.96 47.87
    -2 -6 6 621.92 46.29
    -2 -6 6 717.82 47.84
    -2 -6 5 55.08 11.03
    -2 -6 5 55.34 11.49
    -2 -6 5 66.44 13.01
    -2 -6 5 50.24 10.49
    -2 -6 4 181.14 19.64
    -2 -6 4 194.09 21.87
    -2 -6 4 198.68 21.88
    -2 -6 4 150.19 20.41
    -2 -6 3 7.71 3.71
    -2 -6 3 7.32 4.7
    -2 -6 3 3.42 3.72
    -2 -6 2 74.57 13.49
    -2 -6 2 96.45 15.55
    -2 -6 2 83.56 14
    -2 -6 1 164.05 19.62
    -2 -6 1 139.87 19
    -2 -6 1 154.47 20.2
    -2 -6 0 117.97 17.83
    -2 -6 0 153.55 19.9
    -2 -6 -1 236.53 25.93
    -2 -6 -1 261.03 26.67
    -2 -6 -2 116.34 17.36
    -2 -6 -2 78.69 14.21
    -2 -6 -3 17.91 6.37
    -2 -6 -3 9.35 4.85
    -2 -6 -4 52.4 11.65
    -2 -6 -4 49.28 11.06
    -2 -6 -5 4.34 4.03
    -2 -6 -5 4.59 1.76
    2 6 6 10.87 5.06
    -2 -6 -6 10.49 5.53
    -2 -6 -6 11.02 5.25
    -2 -6 -7 33.16 9.59
    -2 -6 -7 47.73 11.98
    2 6 7 39.25 10.98
    -2 -6 -8 48.97 12.38
    -2 -6 -8 61.72 13.4
    2 6 8 49.91 12.34
    -2 -6 -9 15.59 6.97
    -2 -6 -9 30.07 9.41
    2 6 9 37.86 11.1
    -2 -6 -10 45.54 11.54
    -2 -6 -10 47.95 12.39
    2 6 10 53.97 12.92
    -2 -6 -11 6.42 4.93
    2 6 11 4.86 3.75
    -2 -6 -11 4.7 3.36
    -2 -6 -12 1.02 0.67
    -2 -6 -12 -1.72 1.68
    2 6 12 1.82 4.63
    -2 -6 -13 106.01 19.38
    -2 -6 -13 148.19 22.13
    2 6 13 101.04 19.39
    2 6 14 5.24 5.71
    -2 -6 -14 16.2 7.15
    -2 -6 -14 6.22 4.67
    2 6 15 15.97 7.53
    -2 -6 -15 6.81 5.51
    -2 -6 -15 9.55 5.99
    -2 -6 -16 6.32 2.53
    2 6 16 6.98 5.62
    -2 -6 -16 9.94 6.54
    -2 -6 -17 9.93 5.91
    -2 -6 -17 20.31 8.63
    2 6 17 11.93 7.01
    -2 -6 -18 -1.73 3.67
    2 6 18 -3.89 4.37
    -2 -6 -19 11.09 6.16
    2 6 19 1.09 1.27
    -2 -6 -20 2.49 2.22
    2 6 20 -17.08 9.1
    -2 -7 24 11.54 7.96
    -2 -7 23 29.45 10.77
    -2 -7 22 2.77 1.45
    -2 -7 21 10.53 6.3
    -2 -7 20 -1.03 1.67
    -2 -7 19 20.26 9.87
    -2 -7 19 11.97 5.96
    -2 -7 18 -5.66 4.15
    -2 -7 18 -0.67 3.63
    -2 -7 17 1.82 0.29
    -2 -7 17 1.97 2.06
    -2 -7 16 1.08 0.73
    -2 -7 16 0.53 2.02
    -2 -7 16 0.47 2.26
    -2 -7 15 0.03 2.15
    -2 -7 15 1.05 1.48
    -2 -7 15 0.64 2.89
    -2 -7 14 1.02 3.5
    -2 -7 14 1.03 1.91
    -2 -7 14 -0.35 2.74
    -2 -7 13 -0.69 1.3
    -2 -7 13 3.71 3.37
    -2 -7 13 2.03 2.54
    -2 -7 12 0.38 1.51
    -2 -7 12 2.63 4.36
    -2 -7 12 -3.21 3.97
    -2 -7 11 2.12 1.79
    -2 -7 11 0.04 0.9
    -2 -7 11 0 2.05
    -2 -7 10 2.76 2.89
    -2 -7 10 -0.76 3.13
    -2 -7 10 3.44 3.99
    -2 -7 9 2.81 1.99
    -2 -7 9 1.17 3.34
    -2 -7 9 -1.28 1.42
    -2 -7 9 -0.07 0.99
    -2 -7 8 4.3 3.22
    -2 -7 8 2.43 2.32
    -2 -7 8 5.24 5.15
    -2 -7 8 -0.82 3.26
    -2 -7 7 5.32 3.11
    -2 -7 7 11.82 5.71
    -2 -7 7 5.87 4.94
    -2 -7 7 7.72 4.15
    -2 -7 6 -0.81 0.98
    -2 -7 6 0.85 1.67
    -2 -7 6 -4.94 5.18
    -2 -7 6 -0.52 2.49
    -2 -7 5 0.88 2.4
    -2 -7 5 0.67 3
    -2 -7 5 -0.77 2.22
    -2 -7 5 1.95 4.36
    -2 -7 4 -0.78 2.82
    -2 -7 4 -1.56 0.52
    -2 -7 4 -0.76 1.62
    -2 -7 3 3.01 3.27
    -2 -7 3 2.61 3.08
    -2 -7 3 1.33 2.36
    -2 -7 2 0.49 3.42
    -2 -7 2 3.26 0.5
    -2 -7 2 4.98 3.85
    -2 -7 1 -1.35 1.76
    -2 -7 1 -2.21 2.47
    -2 -7 0 5.41 4.41
    -2 -7 0 0.62 2.7
    -2 -7 -1 4.6 4.05
    -2 -7 -1 0.95 4.68
    -2 -7 -2 7.97 2.8
    -2 -7 -2 12.36 6.14
    -2 -7 -3 5.83 1.69
    -2 -7 -3 8.98 5.03
    -2 -7 -4 20.17 7.65
    -2 -7 -4 11.7 5.92
    -2 -7 -5 12.86 6.63
    -2 -7 -5 10.89 4.26
    2 7 6 16.71 7.7
    -2 -7 -6 7.2 4.4
    -2 -7 -7 17.78 7.76
    2 7 7 19.71 8.23
    -2 -7 -7 13.6 6.05
    -2 -7 -8 1.66 2.18
    2 7 8 1.24 3.65
    -2 -7 -8 -1.69 3.15
    -2 -7 -9 3.3 3.73
    2 7 9 1.24 3.51
    -2 -7 -9 1.02 0.81
    -2 -7 -10 3.85 4.5
    2 7 10 3.69 4.13
    -2 -7 -10 10.99 5.98
    -2 -7 -11 8.97 5.49
    2 7 11 4.87 2.77
    -2 -7 -11 5.16 4.34
    -2 -7 -12 2.89 2.02
    2 7 12 3.53 4.45
    -2 -7 -12 -1.98 3.73
    -2 -7 -13 8.3 6.42
    2 7 13 3.77 3.88
    -2 -7 -13 16.87 8.63
    -2 -7 -14 2.97 4.25
    2 7 14 3.61 2.08
    -2 -7 -14 -7.78 5.27
    -2 -7 -15 6.08 5.34
    -2 -7 -15 9.46 6.7
    2 7 15 11.8 7.27
    -2 -7 -16 15.33 7.61
    -2 -7 -16 7.85 6.27
    2 7 16 7.53 5.56
    2 7 17 2.21 2.93
    -2 -7 -17 -6.44 4.99
    2 7 18 -8.47 6.32
    -2 -7 -18 -1.83 4.19
    -2 -8 22 1.54 4.04
    -2 -8 21 16.23 9.88
    -2 -8 20 7.93 7.2
    -2 -8 19 12.57 7.57
    -2 -8 18 5.74 4.03
    -2 -8 18 4.17 3.15
    -2 -8 17 2.82 3.28
    -2 -8 17 -0.92 2.49
    -2 -8 16 -2.27 4.27
    -2 -8 16 1 2.78
    -2 -8 15 4.73 4.48
    -2 -8 15 0.67 2.02
    -2 -8 15 1.52 2.01
    -2 -8 14 9.43 6.61
    -2 -8 14 8.05 5.13
    -2 -8 14 7.39 4.78
    -2 -8 13 -0.85 3.48
    -2 -8 13 1.77 3.03
    -2 -8 13 2.41 4.28
    -2 -8 12 29.73 10.2
    -2 -8 12 29.08 10.31
    -2 -8 12 24.43 8.64
    -2 -8 11 3.56 5.77
    -2 -8 11 2.21 1.44
    -2 -8 11 1.01 1.07
    -2 -8 10 2.8 3.45
    -2 -8 10 5.77 4.35
    -2 -8 10 3.46 4.49
    -2 -8 9 41.42 11.74
    -2 -8 9 34.18 10.51
    -2 -8 9 37.25 10.86
    -2 -8 8 95.57 17.36
    -2 -8 8 84.55 16.7
    -2 -8 8 73.52 15.52
    -2 -8 8 111.25 20.3
    -2 -8 7 42.85 12.79
    -2 -8 7 37.68 10.62
    -2 -8 7 37.75 11.69
    -2 -8 7 32.03 10.4
    -2 -8 6 16.51 7.78
    -2 -8 6 24.89 9.36
    -2 -8 6 15.53 6.72
    -2 -8 5 6.11 4.17
    -2 -8 5 3.17 2.25
    -2 -8 5 3.5 2.57
    -2 -8 4 8.02 3.61
    -2 -8 4 21.43 8.32
    -2 -8 4 14.17 7.54
    -2 -8 3 46.17 12.14
    -2 -8 3 37.14 11.06
    -2 -8 3 31.43 8.73
    -2 -8 2 -0.37 2.26
    -2 -8 2 -1.86 2.24
    -2 -8 2 -4.4 5.49
    -2 -8 1 5.33 4.71
    -2 -8 1 -1.9 3.61
    -2 -8 0 38.98 11.91
    -2 -8 0 63.23 14.21
    -2 -8 -1 50.15 12.98
    -2 -8 -1 79.59 15.88
    -2 -8 -2 16.65 7.56
    -2 -8 -2 13.95 7.54
    -2 -8 -3 -9.33 5.47
    -2 -8 -3 -0.85 2.41
    -2 -8 -4 0.37 3.37
    -2 -8 -4 4.01 3.28
    -2 -8 -5 10.48 5.64
    -2 -8 -5 -0.07 3.49
    -2 -8 -6 2.58 3.75
    2 8 6 0.91 1.21
    -2 -8 -6 0.12 1.48
    -2 -8 -7 14.65 7.51
    -2 -8 -7 6.73 4.19
    2 8 7 16.99 7.7
    2 8 8 -3.29 1.23
    -2 -8 -8 -0.99 2.52
    -2 -8 -8 4.81 4.39
    -2 -8 -9 0.52 2.81
    -2 -8 -9 1.09 4.08
    2 8 9 3.06 2.76
    -2 -8 -10 50.83 13.91
    -2 -8 -10 40.24 13.35
    2 8 10 27.09 10.18
    -2 -8 -11 3.95 3.73
    2 8 11 -1.29 0.98
    -2 -8 -11 -0.59 1.95
    -2 -8 -12 0.07 2.54
    -2 -8 -12 -1.15 1.18
    2 8 12 -1.9 3.29
    -2 -8 -13 13.34 8.08
    2 8 13 9.93 7.01
    -2 -8 -13 9.08 6.06
    -2 -8 -14 1.36 2.23
    -2 -8 -14 -1.67 3.05
    2 8 14 -2.33 3.41
    -2 -8 -15 2.47 3.55
    2 8 15 6.48 5.54
    -2 -8 -15 6.75 4.71
    -2 -8 -16 4.84 5.44
    -2 -8 -16 10.37 5.6
    -2 -9 20 -4.52 4.68
    -2 -9 19 0.7 2.08
    -2 -9 18 1.31 0.83
    -2 -9 17 -0.16 3.05
    -2 -9 17 -3.28 3.51
    -2 -9 16 0.69 1.14
    -2 -9 16 5.52 4.38
    -2 -9 15 3.6 5.01
    -2 -9 15 5.65 5.15
    -2 -9 15 6.62 5.09
    -2 -9 14 0.24 2.88
    -2 -9 14 -2.07 2.72
    -2 -9 14 -0.77 3.79
    -2 -9 13 2.3 2.43
    -2 -9 13 -1.59 1.48
    -2 -9 13 2.92 3.97
    -2 -9 12 -0.19 1.17
    -2 -9 12 4.93 4.76
    -2 -9 12 3.56 4.01
    -2 -9 11 -3.18 3.38
    -2 -9 11 -0.99 4.52
    -2 -9 11 0.95 1.78
    -2 -9 10 -2.78 4.85
    -2 -9 10 -2.32 2.51
    -2 -9 9 4.3 5.43
    -2 -9 9 -2.9 6.81
    -2 -9 8 3.96 5.77
    -2 -9 8 3.85 5.68
    -2 -9 7 -1.6 1.27
    -2 -9 7 -3.14 3.73
    -2 -9 7 -2.59 5.02
    -2 -9 6 -0.08 3.65
    -2 -9 6 -1.83 2.46
    -2 -9 6 -1.83 4.27
    -2 -9 5 -2.75 4.86
    -2 -9 5 0.84 2.75
    -2 -9 5 -2.48 3.95
    -2 -9 4 3.83 6.12
    -2 -9 4 -1.16 2.44
    -2 -9 4 3.11 4.62
    -2 -9 3 -0.26 1.83
    -2 -9 3 0.13 1.48
    -2 -9 2 -0.01 2.3
    -2 -9 2 -0.55 2.73
    -2 -9 1 54.53 17.67
    -2 -9 1 -1.73 3.49
    -2 -9 0 -2.51 1.78
    -2 -9 0 -1.59 1.76
    -2 -9 -1 1.68 2.64
    -2 -9 -1 -1.7 3.56
    -2 -9 -2 -5.73 4.77
    -2 -9 -2 1.82 2.19
    -2 -9 -3 4.14 2.28
    -2 -9 -3 -1.79 3.67
    -2 -9 -4 -1.37 3.03
    -2 -9 -4 0.46 0.24
    -2 -9 -5 -1.4 3.36
    -2 -9 -5 -0.38 3.14
    2 9 5 0.13 1.96
    -2 -9 -6 -6.22 4.88
    -2 -9 -6 -1.93 1.46
    2 9 6 -2.97 4.51
    -2 -9 -7 -1.13 2.92
    -2 -9 -7 -2.66 3.79
    2 9 7 -0.67 4.29
    -2 -9 -8 -2.86 3.32
    -2 -9 -8 -0.39 2.82
    2 9 8 -5.33 6.03
    -2 -9 -9 0.05 4.18
    -2 -9 -9 4 4.13
    2 9 9 5.08 4.98
    -2 -9 -10 -1.86 3
    2 9 10 -0.91 4.06
    -2 -9 -11 -4 3.99
    -2 -9 -11 4.25 5.52
    2 9 11 -4.25 5.2
    -2 -9 -12 -7.54 5.52
    -2 -9 -12 4.49 5.46
    -2 -9 -13 3.71 4.47
    -2 -9 -13 2.47 1.97
    -2 -9 -14 -6.91 5.4
    -2 -9 -14 6.97 5.75
    -2 -10 17 6.13 5.42
    -2 -10 16 -2.79 3.62
    -2 -10 15 8.93 5.88
    -2 -10 14 5.37 5.95
    -2 -10 14 4.08 0.55
    -2 -10 13 -6.99 5.39
    -2 -10 13 -0.91 1.83
    -2 -10 12 1.29 2.78
    -2 -10 12 2.96 4.2
    -2 -10 11 3.4 4.32
    -2 -10 11 10.92 7.12
    -2 -10 10 -2.39 3.16
    -2 -10 10 -11.6 6.87
    -2 -10 9 2.42 5.3
    -2 -10 9 -0.08 2.56
    -2 -10 8 -0.26 0.63
    -2 -10 8 1.06 3.98
    -2 -10 7 32.28 11.93
    -2 -10 7 37.97 12.31
    -2 -10 6 5.24 5.75
    -2 -10 6 1.73 0.85
    -2 -10 6 2.33 3.61
    -2 -10 5 2.37 3.04
    -2 -10 5 -1.11 3.5
    -2 -10 5 -1.3 3
    -2 -10 4 2.61 4.76
    -2 -10 4 -4.25 7.48
    -2 -10 3 1.69 3.79
    -2 -10 3 3.26 4.31
    -2 -10 2 -0.47 2.2
    -2 -10 2 -1.34 5.11
    -2 -10 1 0.38 3.34
    -2 -10 1 -1.08 2.96
    -2 -10 0 6.05 5.34
    -2 -10 0 -0.81 0.93
    -2 -10 -1 2.8 3.13
    -2 -10 -1 -2.16 6.41
    -2 -10 -2 2.45 4.35
    -2 -10 -2 -6.78 5.64
    -2 -10 -3 1.42 1.56
    -2 -10 -3 -0.45 2.67
    -2 -10 -4 9.41 5.66
    2 10 4 4.47 3.52
    -2 -10 -4 15.75 8.64
    -2 -10 -5 2.89 2.02
    -2 -10 -5 -1.5 2.84
    2 10 5 5.56 5.5
    -2 -10 -6 22.3 10.78
    -2 -10 -6 20.13 10.24
    -2 -10 -7 7.98 6.67
    -2 -10 -8 5.09 5.49
    -2 -10 -9 -3.07 3.7
    -2 -11 13 -6.36 5.46
    -2 -11 12 2.91 3.13
    -2 -11 11 -0.86 2
    -2 -11 10 15.46 9.71
    -2 -11 9 0.39 2.5
    -2 -11 8 5.46 5.89
    -2 -11 7 -1.62 3.71
    -3 12 11 -7.23 5.91
    -3 12 10 -1.32 2.5
    -3 12 9 -2.68 3.53
    -3 12 8 6.69 5.41
    -3 12 7 0.93 1.75
    -3 12 6 4.26 5.62
    3 -12 -5 1.42 4.24
    -3 12 5 -5.41 4.88
    3 -12 -4 7.98 6.56
    3 -12 -3 2.18 4.09
    3 -12 -2 1.04 2.97
    3 -12 -1 -1.81 5.19
    3 -12 0 6.14 6.03
    3 -12 1 -1.56 5.64
    3 -12 2 4.39 5.58
    3 -12 3 8.13 6.84
    3 -12 4 17.93 8.58
    3 -12 5 -0.82 3.54
    3 -12 6 -7.8 5.87
    3 -12 7 3.41 5.51
    3 -12 8 -2.44 0.79
    3 -12 9 1.29 4.25
    3 -12 10 -3.83 2.81
    3 -12 11 16.14 9.39
    -3 11 16 1.65 3.51
    -3 11 15 -1.81 2.93
    -3 11 14 0.52 1.54
    -3 11 13 1.44 0.97
    -3 11 12 0.96 1.74
    -3 11 11 -0.98 0.87
    -3 11 10 0.41 2.45
    -3 11 9 0.87 2.29
    -3 11 8 -1.41 2.2
    -3 11 7 -5.5 4.69
    3 -11 -6 1.82 2.3
    -3 11 6 2.48 4.33
    3 -11 -5 -2 3.8
    3 -11 -4 -0.35 3.71
    3 -11 -3 3.98 5.43
    3 -11 -2 -15.52 7.66
    3 -11 -1 3.55 2.23
    3 -11 0 -1.64 2.09
    3 -11 1 0.39 1.75
    3 -11 2 -1.08 4.81
    3 -11 3 3.57 3.96
    3 -11 4 -1.84 2.46
    3 -11 5 4.92 4.4
    3 -11 6 1.02 2.88
    3 -11 7 2.86 0.72
    3 -11 8 -2.16 2.15
    3 -11 9 0.57 1.02
    3 -11 10 6.79 6.51
    3 -11 11 -2.33 5.67
    3 -11 12 -0.93 3.73
    3 -11 13 0.73 2.7
    3 -11 14 -3.74 4.2
    3 -11 15 2.24 4.1
    3 -11 16 -1.52 2.27
    3 -11 17 -2.96 3.85
    -3 10 19 -5.76 5.3
    -3 10 18 5.12 4.88
    -3 10 17 -5.28 4.87
    -3 10 16 1.67 2.38
    -3 10 15 -6.57 5.29
    -3 10 14 -0.14 0.94
    -3 10 13 -0.45 3
    -3 10 12 2 4.17
    -3 10 11 0.55 1.62
    -3 10 10 6.12 5.69
    -3 10 9 18.72 8.37
    -3 10 8 2.82 3.31
    3 -10 -7 19.96 8.21
    -3 10 7 6.82 2.76
    3 -10 -6 76.09 16.92
    3 -10 -5 2.68 1.6
    3 -10 -4 14.2 7.67
    3 -10 -3 25.04 9.24
    3 -10 -2 11.15 5.46
    3 -10 -1 4.85 2.45
    3 -10 0 -9.4 5.52
    3 -10 1 -2.27 5.79
    3 -10 2 1.72 4.77
    3 -10 3 0.82 2.66
    3 -10 4 3.05 2.39
    3 -10 5 3.76 4.62
    -3 10 -6 -1.24 3.42
    3 -10 6 0.95 2.7
    -3 10 -7 19.4 7.54
    3 -10 7 26.69 10.45
    -3 10 -8 30.88 9.2
    3 -10 8 33.87 12.29
    -3 10 -9 63.47 13.38
    3 -10 9 79.01 17.89
    3 -10 10 39.79 12.35
    -3 10 -10 23.73 9.05
    -3 10 -11 13.35 7.12
    3 -10 11 19.74 8.25
    -3 10 -12 0.62 1.35
    3 -10 12 2.84 5.63
    3 -10 13 10.23 7.06
    -3 10 -13 4.74 4.48
    3 -10 14 2.11 3.43
    -3 10 -14 -4.58 3.85
    3 -10 15 -15.4 8.1
    -3 10 -15 -1.6 2.33
    3 -10 16 2.92 2.12
    -3 10 -16 4.91 4.76
    -3 10 -17 4.97 4.74
    3 -10 17 4.06 4.72
    -3 10 -18 12.47 8.37
    3 -10 18 17.2 9.78
    -3 10 -19 4.81 4.99
    3 -10 19 3.73 3.12
    3 -10 20 5.36 6.2
    -3 10 -20 12.57 7.89
    3 -10 21 -0.46 2.9
    -3 10 -21 -5.53 4.89
    -3 10 -22 0.05 0.49
    -3 9 22 -2.27 3.36
    -3 9 21 0.55 2.26
    -3 9 20 8.89 6.31
    -3 9 19 1.01 2.74
    -3 9 18 -7.16 5.49
    -3 9 17 2.86 1.82
    -3 9 16 -1.48 4.24
    -3 9 15 0.34 1.6
    -3 9 14 1.85 3.44
    -3 9 13 0.33 2.44
    -3 9 12 -2.46 4.68
    -3 9 11 6.68 5.21
    -3 9 10 -1.09 4.51
    -3 9 9 -2.69 3.28
    3 -9 -8 8.53 5.76
    -3 9 8 3.87 3.17
    3 -9 -7 20.25 7.58
    -3 9 7 15.19 7.06
    3 -9 -6 0.77 0.39
    3 -9 -5 5.61 4.22
    -3 9 4 2.25 2.67
    3 -9 -4 1.57 3.32
    -3 9 3 2.17 1.09
    3 -9 -3 0.46 2.59
    -3 9 2 5.4 3.62
    3 -9 -2 4.19 2.57
    -3 9 1 0.91 1.52
    3 -9 -1 -1.52 3.05
    -3 9 0 -0.67 0.82
    3 -9 0 -2.03 2.07
    3 -9 1 -0.15 2.78
    -3 9 -1 0.81 1.43
    -3 9 -2 -1.57 1.42
    3 -9 2 -2.32 2.8
    -3 9 -3 -1.35 2.29
    3 -9 3 -1.18 2.24
    -3 9 -4 -1.25 3.67
    3 -9 4 -2.72 2.84
    3 -9 5 1.43 1.61
    -3 9 -5 -0.9 1.52
    -3 9 -6 5.87 2.82
    3 -9 6 8.19 4.2
    -3 9 -7 -0.27 2.55
    3 -9 7 -2.84 3.19
    -3 9 -8 0.15 1.3
    3 -9 8 3.08 4.6
    -3 9 -9 -0.41 3.69
    3 -9 9 2.4 3.37
    -3 9 -10 -0.5 1.64
    3 -9 10 5.17 4.9
    -3 9 -11 0.72 2.9
    3 -9 11 -1.02 1.82
    -3 9 -12 -1.51 2.94
    3 -9 12 -0.45 1.02
    -3 9 -13 -4.88 4.79
    3 -9 13 -2.21 4.85
    -3 9 -14 0.23 1.74
    3 -9 14 1.03 2.8
    -3 9 -15 -2.99 2
    3 -9 15 -0.41 2.33
    3 -9 16 -2.25 3.46
    -3 9 -16 3.5 5
    -3 9 -17 2.29 2.66
    3 -9 17 -2.92 3.18
    -3 9 -18 1.73 2.46
    3 -9 18 0.48 0.75
    -3 9 -19 2.39 3.72
    3 -9 19 -8.01 5.8
    -3 9 -20 2.15 3.32
    3 -9 20 2.24 2.1
    -3 9 -21 -4.41 4.29
    3 -9 21 6.68 5.03
    -3 9 -22 1.51 2.43
    3 -9 22 3.98 5.08
    -3 9 -23 0.27 0.19
    3 -9 23 0.02 4.46
    -3 9 -24 0.59 0.73
    -3 8 24 10.63 7.77
    -3 8 23 -1.15 2.3
    -3 8 22 3.02 4.77
    -3 8 21 5.24 5.94
    -3 8 20 -1.08 0.18
    -3 8 19 6.05 4.77
    -3 8 18 2.51 2.81
    -3 8 17 -1.46 2.93
    -3 8 16 -1.85 2.4
    -3 8 15 -1.79 3.33
    -3 8 14 3.78 3.75
    -3 8 13 32.54 9.93
    -3 8 12 -0.26 3.05
    -3 8 11 29.57 9.34
    -3 8 10 2.56 4.02
    -3 8 9 25.32 8.1
    -3 8 8 160.14 21.04
    3 -8 -8 148.52 20.64
    3 -8 -8 144.25 16.92
    3 -8 -7 6.5 3.69
    -3 8 7 7.21 4.48
    3 -8 -7 7.03 4.04
    3 -8 -6 -0.94 2.63
    3 -8 -5 32.82 9.3
    3 -8 -4 30.32 8.36
    3 -8 -3 3.7 1.31
    -3 8 2 9.23 4.46
    3 -8 -2 3.56 3.19
    -3 8 1 20.13 6.28
    3 -8 -1 28.87 8.52
    -3 8 0 63.13 11.16
    3 -8 0 59.36 12.42
    -3 8 -1 288.59 25.92
    3 -8 1 271.34 28.3
    -3 8 -2 22.8 5.47
    3 -8 2 27.52 8.98
    -3 8 -2 29.32 7.47
    -3 8 -3 22.34 5.13
    3 -8 3 34.32 9.67
    -3 8 -3 29.1 7.58
    -3 8 -4 40.2 6.69
    -3 8 -4 55.97 10.67
    3 -8 4 52.47 12.34
    -3 8 -5 1.28 2.16
    3 -8 5 7.54 5.52
    -3 8 -6 2.01 1.59
    3 -8 6 -0.53 2.94
    3 -8 7 24.16 7.81
    -3 8 -7 28.08 8.46
    -3 8 -8 6.53 4.49
    3 -8 8 7.33 5.21
    -3 8 -9 17.24 6.4
    3 -8 9 18.34 8.94
    -3 8 -10 185.53 22.57
    3 -8 10 194.81 25.28
    -3 8 -11 97.28 16.84
    3 -8 11 93.3 17.36
    3 -8 12 62.86 14.13
    -3 8 -12 57.57 12.88
    -3 8 -13 -1.66 3.05
    3 -8 13 -1.17 4.36
    3 -8 14 -0.95 1.95
    -3 8 -14 -1.61 1.51
    3 -8 15 16.28 8.72
    -3 8 -15 11.06 5.88
    -3 8 -16 4.49 4.81
    3 -8 16 0.62 0.86
    -3 8 -17 27.05 9.37
    3 -8 17 38.25 12.31
    -3 8 -18 -0.6 1.71
    3 -8 18 1.18 1.07
    3 -8 19 2.03 2.51
    -3 8 -19 6.52 4.67
    -3 8 -20 6.21 7.14
    3 -8 20 7.13 4.83
    3 -8 21 2.05 2.29
    -3 8 -21 -1.42 2.87
    -3 8 -22 1.09 1.62
    3 -8 22 -6.92 5.51
    -3 8 -23 -0.01 1.81
    3 -8 23 -2.35 3.32
    -3 8 -24 -0.18 2.67
    3 -8 24 4.12 5.49
    3 -8 25 5.75 4.26
    -3 8 -25 0.77 2.03
    -3 7 26 7.29 6.27
    -3 7 25 3.36 5.48
    -3 7 24 1.58 2.8
    -3 7 23 -1.44 2.45
    -3 7 22 -0.44 2.88
    -3 7 21 8.2 6.54
    -3 7 20 21.01 9.67
    -3 7 19 1.86 3.25
    -3 7 18 -2.25 2.55
    -3 7 17 -0.79 1.93
    -3 7 16 7.18 5.66
    -3 7 15 4.43 4.33
    -3 7 14 28.2 9.4
    -3 7 13 20.68 7.75
    -3 7 12 36.61 9.97
    -3 7 11 0.03 0.91
    3 -7 -10 0.11 1.03
    -3 7 10 0.84 0.7
    3 -7 -9 10.71 4.06
    3 -7 -9 12.94 5.96
    -3 7 9 16.38 6.26
    3 -7 -8 1.06 0.54
    3 -7 -8 6.59 4.09
    -3 7 8 5.21 3.43
    3 -7 -7 7.68 3.35
    3 -7 -7 5.2 3.72
    -3 7 7 13.95 4.88
    3 -7 -6 1.35 3.34
    3 -7 -5 3.96 1.42
    3 -7 -4 0.66 1.88
    3 -7 -3 3.25 2.65
    3 -7 -2 0.81 2.21
    -3 7 1 3.01 3.1
    3 -7 -1 4.18 3.2
    -3 7 0 6.89 2.99
    3 -7 0 11.97 4.72
    -3 7 -1 3.03 2.84
    3 -7 1 6.28 2.81
    -3 7 -1 3.15 0.67
    -3 7 -2 18.23 4.38
    3 -7 2 25.55 7.76
    -3 7 -2 21.25 6.1
    -3 7 -3 38.82 8.5
    -3 7 -3 28.83 5.5
    3 -7 3 42.99 10.03
    -3 7 -4 5.42 2.12
    -3 7 -4 11.13 8.36
    3 -7 4 4.21 3.41
    -3 7 -5 12.6 8.37
    -3 7 -5 12.64 3.11
    3 -7 5 13.36 6.13
    -3 7 -6 23.59 6.69
    3 -7 6 22.81 7.36
    -3 7 -6 14.96 2.72
    -3 7 -7 18.29 5.94
    3 -7 7 16.52 6.6
    -3 7 -8 0.48 1.7
    3 -7 8 5.73 5.24
    -3 7 -9 2.08 2.32
    3 -7 9 -0.44 3.31
    3 -7 10 1.02 2.17
    -3 7 -10 2.86 3.44
    3 -7 11 -0.43 1.73
    -3 7 -11 0.2 1.82
    -3 7 -12 6.71 5.88
    3 -7 12 2.73 2.27
    3 -7 13 7.73 6.15
    -3 7 -13 4.18 3.8
    -3 7 -14 15.32 6.54
    3 -7 14 13.05 6.41
    -3 7 -15 -1.32 3.87
    3 -7 15 5.28 1.55
    -3 7 -16 0.77 1.52
    -3 7 -17 3.46 4.34
    -3 7 -18 23.14 9.62
    -3 7 -19 -0.86 3.15
    -3 7 -20 5.71 5.02
    -3 7 -21 11.51 7.07
    -3 7 -22 5.9 5.24
    -3 7 -23 -6.9 5.33
    -3 7 -24 7.15 6.21
    -3 7 -25 -1.89 2.91
    -3 6 27 4.08 3.93
    -3 6 26 3.56 5.97
    -3 6 25 2.54 4.69
    -3 6 24 3.78 4.21
    -3 6 23 -1.73 3.07
    -3 6 22 -1.43 4.18
    -3 6 21 12.7 6.94
    -3 6 20 4.55 4.08
    -3 6 19 14.11 7.13
    -3 6 18 7.14 4.9
    -3 6 17 54.32 12.8
    -3 6 16 9.5 5.32
    -3 6 15 26.13 8.24
    -3 6 14 11.02 4.8
    -3 6 13 0.26 1.79
    -3 6 12 49.65 10.71
    -3 6 11 382.82 30.93
    3 -6 -11 312.98 21.85
    -3 6 10 464.51 34.67
    3 -6 -10 426.4 26.81
    3 -6 -9 0.32 0.12
    -3 6 9 0.88 1.58
    3 -6 -9 2.19 4.03
    -3 6 8 230.67 21.89
    3 -6 -8 194.97 16.74
    3 -6 -8 245.52 22.64
    3 -6 -7 1.22 1.28
    3 -6 -7 0.68 0.54
    -3 6 7 5.57 3.32
    -3 6 6 85.87 12.37
    3 -6 -6 80.77 12.11
    3 -6 -5 -0.88 1.25
    3 -6 -4 71.3 11.41
    3 -6 -3 5.19 3.37
    3 -6 -2 56.43 9.96
    3 -6 -1 45.92 9.28
    -3 6 0 0.02 1.44
    3 -6 0 -1.7 2.44
    3 -6 1 15.2 4.84
    -3 6 -1 15.3 4.58
    -3 6 -1 11.4 3.43
    3 -6 2 992.95 56.88
    -3 6 -2 1086.37 56.31
    -3 6 -2 864.38 46.87
    -3 6 -3 20.05 4.11
    -3 6 -3 33.09 7.27
    3 -6 3 23.55 6.66
    -3 6 -4 7.41 2.34
    3 -6 4 14.25 5.02
    -3 6 -4 13.02 3.82
    -3 6 -5 43.63 5.32
    -3 6 -5 53.72 9.63
    3 -6 5 48.27 9.84
    -3 6 -6 66.89 10.93
    -3 6 -6 56.66 5.47
    3 -6 6 60.77 11.16
    -3 6 -7 1.43 2.44
    3 -6 7 7.01 4.3
    -3 6 -7 2.98 0.85
    -3 6 -8 269.57 24.88
    3 -6 8 260.25 25.79
    -3 6 -9 33.58 8.25
    -3 6 -10 119.16 16.51
    -3 6 -11 8.13 3.11
    -3 6 -12 376.92 33.54
    -3 6 -13 175.95 22.08
    -3 6 -14 0.99 4.87
    -3 6 -15 -0.81 2.46
    3 -6 16 31.87 10.03
    -3 6 -16 33.13 9.98
    -3 6 -17 97.48 17.65
    3 -6 17 112.27 19.64
    -3 6 -18 1.33 2.3
    3 -6 18 -0.37 2.21
    -3 6 -19 12.49 6.59
    3 -6 19 25.69 9.47
    3 -6 20 24.55 9.66
    -3 6 -20 28.4 10.53
    -3 6 -21 8.66 3.16
    3 -6 21 4.05 2.48
    -3 6 -22 -3.43 6.26
    3 -6 22 -2.98 3.81
    -3 6 -23 2.78 4.76
    3 -6 23 5.9 4.21
    -3 6 -24 6.17 5.61
    3 -6 24 -1.36 1.49
    -3 6 -25 8.49 6.77
    3 -6 25 15.55 8.9
    3 -6 26 8.56 6.58
    -3 6 -26 -6.58 5.42
    -3 5 28 2.24 3.28
    -3 5 27 -5.08 4.82
    -3 5 26 13.66 8.22
    -3 5 25 5.74 5.8
    -3 5 24 -0.21 2.29
    -3 5 23 -1.56 2.19
    -3 5 22 2.3 3.28
    -3 5 21 9.17 5.6
    -3 5 20 -0.76 3.87
    -3 5 19 0.49 1.68
    -3 5 18 5.29 3.36
    -3 5 17 72.31 13.98
    -3 5 16 158.49 20.71
    -3 5 15 27.38 7.92
    -3 5 14 11.05 4.37
    -3 5 13 12.14 5.01
    3 -5 -13 8.79 2.41
    -3 5 12 34.47 7.23
    3 -5 -12 80.43 7.85
    3 -5 -11 17.93 3.67
    -3 5 11 26.11 6.47
    3 -5 -10 7.13 2.2
    -3 5 10 6.89 2.82
    -3 5 9 101.34 12.85
    3 -5 -9 87.81 8.55
    -3 5 8 6.74 3.26
    3 -5 -8 4.02 2.67
    3 -5 -8 3.95 1.64
    -3 5 7 5.36 1.73
    3 -5 -7 1.5 1.73
    3 -5 -6 1.13 0.53
    -3 5 6 0.07 1.28
    3 -5 -5 14.78 4.32
    3 -5 -4 1.98 1.75
    3 -5 -3 1.07 0.62
    3 -5 -2 13.08 4.78
    -3 5 1 39.59 6.61
    3 -5 -1 44.14 8.14
    -3 5 0 60.31 7.97
    3 -5 0 58.24 9.28
    -3 5 -1 5.26 2.05
    -3 5 -1 5.31 2.59
    3 -5 1 2.11 1.61
    -3 5 -2 96.98 9.56
    3 -5 2 102.91 13.01
    -3 5 -2 102.68 12.94
    -3 5 -3 122.19 10.65
    -3 5 -3 148.83 15.89
    3 -5 3 136.58 15.18
    -3 5 -4 59.35 6.47
    3 -5 4 65.95 10.82
    -3 5 -4 77.85 11.21
    -3 5 -5 26.89 6.45
    3 -5 5 24.02 6.19
    -3 5 -5 22.52 3.56
    -3 5 -6 33.91 7.57
    -3 5 -6 31.73 4.17
    -3 5 -7 47.27 9.12
    -3 5 -7 41.42 4.37
    -3 5 -8 6.21 3.23
    -3 5 -9 -0.64 2.26
    -3 5 -10 3.93 2.59
    -3 5 -11 31.64 7.81
    -3 5 -12 4.79 1.71
    -3 5 -13 2.96 3.6
    -3 5 -14 0.34 3.61
    3 -5 14 7.38 4.48
    3 -5 15 0.03 0.57
    -3 5 -15 -0.39 2.66
    -3 5 -16 -4.27 3.31
    3 -5 16 7.63 4.9
    -3 5 -17 6.28 3.58
    3 -5 17 4.31 3.37
    -3 5 -18 5.51 3.94
    3 -5 18 -2.04 2.93
    3 -5 19 -1.62 3.24
    -3 5 -19 0.96 2.09
    -3 5 -20 1.07 1.45
    3 -5 20 0.15 1.92
    -3 5 -21 3.52 1.18
    3 -5 21 6.96 4.21
    -3 5 -22 -0.08 2.71
    3 -5 22 1.34 2.95
    -3 5 -23 -3.97 3.59
    3 -5 23 -1.7 3.03
    3 -5 24 4.91 5.6
    -3 5 -24 0.34 2.54
    -3 5 -25 5.41 5.49
    3 -5 25 -0.44 1.12
    -3 5 -26 2.16 3.03
    3 -5 26 -0.88 3.55
    3 -5 27 -2.5 3.38
    -3 4 29 4.45 4.33
    -3 4 29 -12.06 7.84
    -3 4 28 2.03 3.93
    -3 4 28 -8.76 6.32
    -3 4 27 1.03 1.47
    -3 4 27 5.56 4.34
    -3 4 26 0.5 1.86
    -3 4 25 2.42 4.06
    -3 4 24 -0.83 2.09
    -3 4 23 2.14 2.91
    -3 4 22 -2.49 2.37
    -3 4 21 4.46 4.08
    -3 4 20 2.06 3.08
    -3 4 19 24.13 7.96
    -3 4 18 70.61 13.55
    -3 4 17 194.91 22.43
    -3 4 16 115.31 16.23
    -3 4 15 64.27 11.68
    -3 4 14 105.72 13.3
    3 -4 -14 82.21 7.83
    -3 4 13 -0.42 2.62
    3 -4 -13 3.02 1.28
    -3 4 12 78.05 11.56
    3 -4 -12 52.84 5.39
    -3 4 11 328.16 24.9
    3 -4 -11 278.96 15.44
    -3 4 10 533.84 32.37
    3 -4 -10 451.6 22.4
    3 -4 -9 15.42 2.38
    -3 4 9 24.38 5.47
    -3 4 8 430.52 29.4
    3 -4 -8 559.96 31.22
    3 -4 -7 431.07 27.11
    -3 4 7 427.87 26.98
    -3 4 6 19.59 4.28
    3 -4 -6 16.67 3.9
    -3 4 6 8.19 1.98
    -3 4 5 891.29 41.8
    -3 4 5 693.51 36.24
    3 -4 -5 876.54 42.97
    3 -4 -4 1251.64 54.38
    -3 4 4 1308.64 56.57
    -3 4 3 318.62 22.49
    3 -4 -3 327.36 22.96
    -3 4 2 78.5 9.34
    3 -4 -2 68.9 9.1
    -3 4 1 237.79 17.57
    3 -4 -1 242.26 18.8
    -3 4 0 967.94 47.26
    3 -4 0 949.97 49.96
    -3 4 -1 9.91 2.79
    3 -4 1 5.59 2.79
    -3 4 -2 12.27 4.44
    -3 4 -2 10.42 2.61
    -3 4 -3 89.09 11.52
    -3 4 -3 85.78 8.12
    -3 4 -4 198.19 17.95
    -3 4 -4 162.84 11.91
    -3 4 -5 2230.28 100.56
    -3 4 -5 2070.51 90.08
    -3 4 -6 2122.91 97.96
    -3 4 -6 2028.78 87.76
    -3 4 -7 21.39 3.38
    -3 4 -7 32.25 6.99
    -3 4 -8 8.97 5.01
    -3 4 -8 5.35 1.5
    -3 4 -9 180.3 10.15
    -3 4 -9 246.57 21.58
    -3 4 -10 804.77 49.43
    -3 4 -11 20.88 6.72
    3 -4 11 13.37 5.03
    -3 4 -12 156.82 18.62
    3 -4 12 165.82 19.98
    3 -4 12 156.32 18.37
    -3 4 -13 10.65 5.43
    3 -4 13 7.75 3.49
    3 -4 13 9.39 4.72
    3 -4 14 -1.33 2.13
    -3 4 -14 2.31 3.59
    3 -4 14 2.1 4
    3 -4 15 4.44 3.43
    -3 4 -15 6.91 4.26
    3 -4 15 1.93 2.1
    3 -4 16 12.33 5.47
    -3 4 -16 1.95 0.92
    3 -4 16 5.6 3.77
    3 -4 17 14.72 6.58
    3 -4 17 6.36 3.85
    -3 4 -17 7.24 5.35
    3 -4 18 29.72 9.4
    -3 4 -18 36.68 9.98
    3 -4 18 18.27 7.36
    3 -4 19 31.39 9.85
    3 -4 19 31.04 9.88
    -3 4 -19 22.24 8.33
    -3 4 -20 10.5 9
    3 -4 20 6.74 4.75
    3 -4 20 11 5.43
    3 -4 21 4.62 2.16
    -3 4 -21 5.54 4.05
    3 -4 21 8.14 5
    3 -4 22 3.8 4.09
    3 -4 22 5.41 4.66
    3 -4 23 2.1 2.22
    -3 4 -23 -0.36 2.63
    3 -4 23 2.49 1.84
    3 -4 24 2.26 1.61
    3 -4 24 -0.14 1.53
    -3 4 -25 -3.48 4.9
    3 -4 25 -0.89 1.07
    3 -4 25 -1.62 3.11
    3 -4 26 4.6 4.67
    3 -4 27 7.13 6.77
    -3 3 30 -5.54 5.4
    -3 3 30 0.58 1.69
    -3 3 29 -3.18 4.01
    -3 3 29 3.9 4.23
    -3 3 28 4.41 4.67
    -3 3 28 4.3 3.46
    -3 3 27 -0.99 4.3
    -3 3 27 0.28 2.13
    -3 3 26 9.77 7.16
    -3 3 26 7.6 7.39
    -3 3 25 -1.18 1.01
    -3 3 25 1.02 3.24
    -3 3 24 1.07 2.69
    -3 3 24 10.58 6.3
    -3 3 23 30.45 10.82
    -3 3 22 39.76 11.39
    -3 3 21 4.17 3.95
    -3 3 20 -0.04 0.89
    -3 3 19 2.63 2.49
    -3 3 18 10.31 5.31
    -3 3 17 129.19 17.17
    -3 3 16 25.8 7.26
    -3 3 15 67.13 11.33
    3 -3 -15 52.35 6.02
    -3 3 14 2.88 2.36
    3 -3 -14 2.83 1.22
    -3 3 13 4.2 3.05
    3 -3 -13 0.2 0.42
    -3 3 12 1.23 0.75
    3 -3 -12 0.78 0.48
    -3 3 11 5.17 3.01
    3 -3 -11 2.56 0.83
    -3 3 10 20.46 4.93
    -3 3 9 25.44 5.18
    -3 3 8 8.98 2.59
    -3 3 8 9.03 3.56
    -3 3 7 119 10.61
    3 -3 -7 119.97 10.4
    -3 3 7 105.79 12.61
    -3 3 6 3.83 2.36
    -3 3 6 4.31 1.77
    3 -3 -6 2.7 1.12
    -3 3 5 -0.84 1.43
    3 -3 -5 -0.61 1.17
    -3 3 5 0.33 0.77
    -3 3 4 11.94 2.04
    -3 3 4 22.33 3.49
    -3 3 4 16.84 4.49
    3 -3 -4 18.6 3.76
    -3 3 3 54.78 7.56
    -3 3 3 54.53 5.4
    3 -3 -3 52.41 6.65
    3 -3 -2 78.82 8.35
    -3 3 2 75.36 8.69
    -3 3 1 12.8 3.37
    3 -3 -1 16.03 3.71
    -3 3 0 24.11 4.35
    -3 3 -1 -0.5 0.88
    -3 3 -1 3.32 1.8
    -3 3 -2 0.06 1.09
    -3 3 -2 -1.11 1.5
    -3 3 -3 3.51 2.54
    -3 3 -3 2.15 1.25
    -3 3 -4 4.95 2.4
    -3 3 -4 2.03 0.94
    -3 3 -4 3.92 1.61
    3 -3 5 8.49 3.01
    -3 3 -5 11.38 4.43
    -3 3 -5 8.93 2.77
    -3 3 -6 8.48 2.64
    -3 3 -6 9.55 3.74
    3 -3 6 11.65 3.52
    3 -3 7 39.21 6.82
    -3 3 -7 34.98 7.17
    3 -3 8 59.29 8.9
    -3 3 -8 62.29 9.84
    -3 3 -9 44.82 8.63
    3 -3 9 53 8.57
    3 -3 10 33.01 7.16
    -3 3 -10 26.76 7.21
    -3 3 -11 39.66 8.49
    3 -3 11 36.21 8.19
    3 -3 11 34.9 7.41
    3 -3 12 80.49 11.99
    3 -3 12 76.7 12.35
    -3 3 -12 62.84 10.91
    -3 3 -13 124.71 16.1
    3 -3 13 128.31 16.53
    3 -3 13 87.6 13.5
    -3 3 -14 137.63 17.47
    3 -3 14 125.72 16.72
    3 -3 14 148.72 18.25
    3 -3 15 91.2 14.63
    3 -3 15 115.58 16.2
    -3 3 -15 104.04 15.65
    3 -3 16 10.74 5.33
    -3 3 -16 10.45 5.04
    3 -3 16 10.21 4.9
    3 -3 17 41.05 9.81
    -3 3 -17 35.39 8.98
    3 -3 17 22.15 7.54
    3 -3 18 22.41 8.12
    3 -3 18 20.19 7.11
    -3 3 -18 29.69 9.15
    3 -3 19 5.48 4.5
    -3 3 -19 3.23 4.56
    3 -3 19 7.85 5.19
    -3 3 -20 1.5 2.88
    3 -3 20 -0.05 1.96
    3 -3 20 3.23 2.93
    3 -3 21 5.61 4.94
    -3 3 -21 -0.33 3.71
    3 -3 21 4.47 3.9
    3 -3 22 15.15 8.43
    -3 3 -22 4.17 3.04
    3 -3 22 8 4.81
    3 -3 23 3.43 3.64
    3 -3 23 6 5.28
    -3 3 -23 4.66 3.7
    -3 3 -24 -1.49 4.5
    3 -3 24 3.77 3.81
    3 -3 24 7.02 5.07
    3 -3 25 10.04 6.64
    3 -3 26 -1.87 3.7
    3 -3 27 1.64 3.44
    3 -3 28 -7.45 6.11
    -3 2 31 -7.35 6.38
    -3 2 30 1.12 3.89
    -3 2 30 2.92 3.39
    -3 2 29 -3.99 4.01
    -3 2 29 3.67 3.92
    -3 2 29 -1.55 2.59
    -3 2 28 3.18 4.03
    -3 2 28 -1.39 4.04
    -3 2 27 14.74 8.58
    -3 2 27 10.69 6.6
    -3 2 26 17.17 8.71
    -3 2 26 -0.62 3.52
    -3 2 25 8.74 6.19
    -3 2 25 2.07 3.69
    -3 2 24 32.53 10.28
    -3 2 24 22.61 9.75
    -3 2 23 -2.64 3.4
    -3 2 23 4.05 3.94
    -3 2 22 2.87 2.01
    -3 2 22 -2.46 2.52
    -3 2 21 15.38 6.74
    -3 2 21 6.45 4.92
    -3 2 20 3.16 2.72
    -3 2 20 7.15 5.1
    -3 2 19 26.33 8.23
    -3 2 19 27.85 8.75
    -3 2 18 6.28 4.98
    -3 2 18 6.04 3.48
    -3 2 17 208.77 22.35
    -3 2 17 196.86 22.5
    -3 2 16 14.24 5.58
    -3 2 16 17.76 6.65
    -3 2 15 57.07 11.11
    -3 2 15 54.7 9.99
    -3 2 14 256.36 22.7
    3 -2 -14 261.91 23.64
    -3 2 14 250.99 24.05
    -3 2 13 134.42 14.95
    3 -2 -13 117.43 14.94
    -3 2 13 130.87 15.94
    -3 2 12 29.55 6.37
    3 -2 -12 23.79 3.61
    3 -2 -12 23.26 6.2
    -3 2 12 31.21 7.2
    3 -2 -11 378.53 26.88
    -3 2 11 421.68 25.24
    3 -2 -11 268.03 15.7
    -3 2 11 387.82 27.24
    -3 2 10 69.07 8.5
    3 -2 -10 75.28 10.36
    -3 2 10 82.21 11.42
    3 -2 -9 120.11 13.54
    -3 2 9 136.58 12.26
    -3 2 9 163.47 15.53
    -3 2 8 2040.09 90.47
    3 -2 -8 2029.64 90.34
    -3 2 8 1751.09 81.47
    -3 2 8 2061.69 84.95
    -3 2 7 5.61 2.22
    3 -2 -7 7.03 3.13
    -3 2 7 3.22 3.47
    3 -2 -6 205.84 13.3
    3 -2 -6 274.47 19.25
    3 -2 -6 230.31 12.69
    -3 2 6 145.34 11.88
    -3 2 6 275.9 14.31
    -3 2 6 275.7 19.21
    -3 2 5 67.42 5.44
    -3 2 5 60.33 8.17
    3 -2 -5 59.56 8.13
    3 -2 -5 49.06 4.92
    3 -2 -5 49.39 4.88
    -3 2 4 296.89 14.17
    3 -2 -4 265.08 19.75
    3 -2 -4 294.84 16.24
    -3 2 4 269.02 19.48
    -3 2 3 822.7 41.97
    3 -2 -3 839.03 42.72
    3 -2 -3 826.39 38.37
    -3 2 2 345.09 21.59
    3 -2 -2 347.66 21.92
    3 -2 -1 4569.49 186.33
    -3 2 1 4438.98 185.77
    3 -2 0 511.93 27.22
    -3 2 0 487.7 21.86
    -3 2 0 485.47 26.99
    3 -2 1 889.2 31.91
    -3 2 -1 787.06 35.58
    3 -2 1 839.23 35.35
    -3 2 -2 0.66 1.39
    3 -2 2 3.36 1.45
    -3 2 -2 1.81 1.07
    -3 2 -2 4.59 2.1
    3 -2 2 1.97 1.18
    3 -2 3 595.13 29.91
    3 -2 3 581.38 28.82
    -3 2 -3 634.95 32.72
    -3 2 -3 603.63 34.44
    -3 2 -4 54.25 8.04
    3 -2 4 51.31 4.93
    -3 2 -4 53.08 6.86
    3 -2 4 46.7 6.01
    -3 2 -5 685.92 39.04
    3 -2 5 663.85 30.57
    -3 2 -5 736.6 37.1
    3 -2 5 727.11 35.93
    3 -2 6 55.21 7.43
    -3 2 -6 56.31 8.48
    -3 2 -7 32.3 6.76
    3 -2 7 31.86 5.68
    -3 2 -8 17.29 4.84
    3 -2 8 17.56 4.41
    3 -2 9 251.36 20.02
    -3 2 -9 239.4 20.86
    -3 2 -10 2.86 1.76
    3 -2 10 0.94 1.06
    3 -2 11 393.93 29.02
    -3 2 -11 433.26 31.22
    3 -2 12 828.95 47.82
    3 -2 12 735.84 46.22
    -3 2 -12 781.18 47.87
    -3 2 -13 446.18 32.81
    3 -2 13 399.57 30.96
    3 -2 13 420.96 32
    -3 2 -14 8.97 4.94
    3 -2 14 4.93 1.76
    3 -2 14 9.77 4.34
    3 -2 15 89.96 14.48
    3 -2 15 90.66 13.6
    -3 2 -15 107.9 15.2
    3 -2 16 170.44 20.64
    -3 2 -16 164.47 20.11
    3 -2 16 139.97 17.66
    3 -2 17 71.49 13.18
    3 -2 17 42.91 9.6
    -3 2 -17 66.51 12.61
    3 -2 18 14.84 7.34
    3 -2 18 10.57 4.98
    -3 2 -18 13.45 5.73
    -3 2 -19 1.95 2.33
    3 -2 19 6.9 4.47
    3 -2 19 1.24 2.46
    -3 2 -20 11.06 5.84
    3 -2 20 7.51 4.3
    3 -2 20 8.43 5.49
    -3 2 -21 28.86 9.2
    3 -2 21 30.06 8.98
    3 -2 21 48.31 12.83
    3 -2 22 11.69 7.85
    -3 2 -22 0.48 0.5
    -3 2 -23 6.44 5.15
    3 -2 23 -1.85 2.23
    3 -2 24 3.88 5.12
    3 -2 25 33.9 10.9
    3 -2 26 3.47 4.89
    3 -2 27 10.73 6.45
    3 -2 28 16 9.03
    -3 1 31 2.38 2.85
    -3 1 31 1.87 2.45
    -3 1 30 7.31 7.97
    -3 1 30 2.17 3.56
    -3 1 29 -6.06 5.19
    -3 1 29 -10.27 6.17
    -3 1 28 -3.74 3.63
    -3 1 28 6.47 4.87
    -3 1 28 -0.46 2.99
    -3 1 27 4.32 4.13
    -3 1 27 8.43 6.96
    -3 1 26 8.75 6.81
    -3 1 26 6.49 4.44
    -3 1 25 -0.44 1.94
    -3 1 25 1.58 2
    -3 1 24 1.78 1.61
    -3 1 24 11.69 6.52
    -3 1 23 -2.81 3.64
    -3 1 23 0.22 1.61
    -3 1 22 0.01 1.72
    -3 1 22 0.68 1.47
    -3 1 21 -2.88 3.17
    -3 1 21 -0.74 2.02
    -3 1 20 81.04 15.33
    -3 1 20 79.86 14.39
    -3 1 19 147.61 19.17
    3 -1 -19 103.92 15.76
    -3 1 19 145.25 20.15
    3 -1 -18 191.08 21.85
    -3 1 18 269.09 25.88
    -3 1 18 246.72 25.97
    -3 1 17 53.73 10.71
    -3 1 17 60.17 11.71
    3 -1 -17 53.29 10.47
    -3 1 16 9.73 4.67
    -3 1 16 21.17 6.68
    3 -1 -16 25.35 7.17
    -3 1 15 42.08 9.51
    3 -1 -15 49.02 9.52
    -3 1 15 58.45 10.86
    -3 1 14 6.22 3.71
    3 -1 -14 2.63 2.38
    -3 1 14 4.86 3.14
    -3 1 13 0.24 1.93
    -3 1 13 -2.2 1.7
    3 -1 -13 0.75 0.75
    -3 1 12 40.07 7.71
    3 -1 -12 43.66 8.28
    -3 1 12 41.51 8.04
    3 -1 -11 -0.59 1.61
    -3 1 11 0.09 0.31
    -3 1 11 -0.44 1.59
    -3 1 11 3.26 2.74
    -3 1 10 9.63 3.45
    3 -1 -10 10.37 3.8
    -3 1 10 3.69 1.13
    -3 1 10 11.54 4.19
    -3 1 9 79.44 10.09
    -3 1 9 82.63 9.44
    3 -1 -9 82.2 10.63
    3 -1 -9 54.19 5.78
    -3 1 9 63.76 4.67
    -3 1 8 5.13 1.83
    -3 1 8 2.46 1.35
    3 -1 -8 3.23 2.03
    3 -1 -8 1.57 0.95
    3 -1 -7 7.67 3.07
    -3 1 7 5.61 3.19
    3 -1 -7 2.97 1.06
    -3 1 7 6.53 1.99
    -3 1 7 4.48 1.31
    -3 1 6 10 1.84
    -3 1 6 12.78 3.51
    3 -1 -6 8.58 2.88
    3 -1 -6 7.9 1.77
    3 -1 -5 137.55 9.33
    -3 1 5 175.28 10.65
    -3 1 5 144.56 12.88
    3 -1 -4 371.64 18.59
    -3 1 4 381.02 23.83
    -3 1 4 425.58 20.78
    3 -1 -3 451.12 20.73
    -3 1 3 471.58 23.47
    -3 1 3 428.76 25.78
    -3 1 2 171.14 13.32
    -3 1 2 162.04 11.56
    3 -1 -1 371.31 17.65
    -3 1 1 424.86 23.78
    3 -1 0 439.92 21.7
    -3 1 0 572.26 28.21
    3 -1 1 804.93 35.98
    -3 1 -1 779.54 40.73
    3 -1 2 640.96 31.61
    -3 1 -2 720.32 36.61
    -3 1 -2 652.83 35.69
    3 -1 3 518.54 27.66
    -3 1 -3 570.87 31.4
    -3 1 -3 533.96 30.71
    -3 1 -4 431.92 27.63
    3 -1 4 480.55 25.97
    -3 1 -4 470.85 28.21
    3 -1 5 363.97 22.61
    -3 1 -5 395.75 25.08
    3 -1 6 192.43 15.55
    -3 1 -6 237.57 18.2
    -3 1 -7 122.27 13.03
    3 -1 7 138.46 12.77
    -3 1 -8 144.94 14.58
    3 -1 8 136.32 13.47
    -3 1 -9 22.95 5.99
    3 -1 9 22.7 5.36
    3 -1 10 26.69 6.1
    -3 1 -10 21.98 5.85
    -3 1 -11 27.9 6.76
    3 -1 11 24.09 6
    3 -1 11 19.43 3.08
    -3 1 -12 2.36 2.76
    3 -1 12 2.94 2.66
    3 -1 12 1.51 0.8
    3 -1 12 7.64 3.16
    3 -1 13 5.59 3.27
    -3 1 -13 7.73 3.44
    3 -1 13 8.11 3.62
    -3 1 -14 13.2 4.84
    3 -1 14 17.49 5.76
    3 -1 14 14.6 4.66
    -3 1 -15 10.47 4.12
    3 -1 15 3.87 2.46
    3 -1 15 7.01 4.58
    3 -1 16 -0.09 1.55
    -3 1 -16 4.54 3.64
    3 -1 16 2.47 1.52
    -3 1 -17 -3.04 3.44
    3 -1 17 1.93 2.27
    3 -1 17 1.26 1.43
    -3 1 -18 -9.83 4.77
    3 -1 18 -2.08 3.44
    3 -1 18 -1.14 1.13
    3 -1 19 11.44 6.77
    -3 1 -19 2.3 2.32
    3 -1 19 1.81 1.79
    -3 1 -20 -2.21 3.19
    3 -1 20 0.05 0.71
    3 -1 21 -1.78 0.93
    -3 1 -21 2.71 3.39
    3 -1 22 -2.41 3.82
    3 -1 23 3.3 2.81
    3 -1 24 1.3 2.45
    3 -1 25 0.36 2.73
    3 -1 26 8.99 6.96
    3 -1 27 1.69 4.16
    -3 0 32 -1.74 3.06
    -3 0 31 -5.16 5.28
    -3 0 31 9.31 7.69
    -3 0 30 -7.86 6.35
    -3 0 30 1.81 3.07
    -3 0 29 -0.14 3.48
    -3 0 29 1.26 1.44
    -3 0 28 -0.97 3.89
    -3 0 28 1.47 2.57
    -3 0 27 6.05 4.23
    -3 0 27 9.56 7.2
    -3 0 27 3.81 1.53
    -3 0 26 10.36 7.7
    -3 0 26 18.59 8.71
    -3 0 26 11.58 6.37
    -3 0 25 6.04 4.66
    -3 0 25 9.68 7.01
    -3 0 24 67.41 14.05
    -3 0 24 76.64 17.54
    -3 0 23 34.57 11.36
    3 0 -23 22.78 7.68
    -3 0 23 22.21 7.8
    -3 0 22 8.74 6.27
    3 0 -22 1.83 1.52
    -3 0 22 9.76 4.97
    -3 0 21 19.84 7.99
    3 0 -21 19.3 6.47
    -3 0 21 32.88 9.05
    -3 0 20 57.04 11.87
    -3 0 20 48.31 12.22
    3 0 -20 57.63 11.84
    -3 0 19 -1.95 1.01
    3 0 -19 1.75 0.2
    -3 0 18 168.72 21.62
    -3 0 18 158.18 18.65
    3 0 -18 151.58 18.6
    -3 0 17 248.58 25.59
    3 0 -17 221.07 22.76
    -3 0 17 209.31 21.8
    -3 0 16 36.22 8.02
    -3 0 16 33.19 9.06
    3 0 -16 31.86 8.26
    -3 0 15 86.64 12.34
    -3 0 15 93.76 13.98
    3 0 -15 77.22 12.47
    -3 0 14 10.78 4.18
    3 0 -14 6.91 3.53
    -3 0 14 12.74 4.42
    -3 0 13 442.46 31.41
    -3 0 13 414.32 29.37
    3 0 -13 388.72 29.93
    -3 0 12 36.88 7.84
    3 0 -12 36.63 7.75
    -3 0 12 39.88 7.62
    -3 0 11 338.69 24.73
    -3 0 10 11.13 2.18
    -3 0 10 16.36 5.43
    -3 0 9 128.12 12.89
    -3 0 8 252.45 19.43
    -3 0 8 276.39 18.16
    -3 0 7 160.14 12.64
    -3 0 7 160.43 14.23
    -3 0 6 232.1 17.91
    -3 0 6 272.66 17.41
    -3 0 5 52.28 6.4
    3 0 -5 32.43 2.93
    -3 0 5 42.66 6.37
    3 0 -4 309.94 15.36
    -3 0 4 293.48 19.96
    -3 0 4 305.43 19.7
    -3 0 3 2631.15 115.64
    -3 0 3 2813.69 117.28
    -3 0 2 1122.66 53.19
    -3 0 2 1121.44 54.24
    -3 0 1 657.15 33.84
    -3 0 1 609.25 34.36
    -3 0 0 316.06 20.82
    -3 0 0 247.41 18.63
    3 0 1 53.56 6.66
    -3 0 -1 57.55 6.96
    -3 0 -1 61.2 7.79
    -3 0 -1 79.49 9.31
    3 0 2 335.28 20.06
    -3 0 -2 288.09 19.49
    -3 0 -2 307.83 21.8
    3 0 3 549.49 30.09
    -3 0 -3 533.82 30.07
    -3 0 -3 567.33 32.95
    -3 0 -4 445.09 25.1
    3 0 4 369.42 24.4
    3 0 5 335.27 22.01
    -3 0 -5 347.74 21.53
    -3 0 -5 285.9 17.09
    -3 0 -6 156.37 13.34
    3 0 6 147.15 13.48
    -3 0 -6 104.69 8.47
    3 0 7 1796.37 75.58
    -3 0 -7 1660.78 72.96
    3 0 8 220.43 19.67
    -3 0 -8 243.92 19.21
    -3 0 -9 6.29 3.16
    3 0 9 4.72 2.05
    3 0 10 309.08 24.93
    -3 0 -10 305.53 23.42
    -3 0 -11 24.43 6.06
    3 0 11 29.39 6.71
    -3 0 -12 409.76 29.82
    3 0 12 421.97 31.61
    3 0 13 314.98 27.01
    -3 0 -13 289.62 24.78
    -3 0 -14 2.68 0.97
    3 0 14 4.93 3.72
    -3 0 -15 12.34 4.68
    3 0 15 10.5 3.75
    3 0 15 25.23 7.55
    3 0 16 1.54 3.43
    3 0 16 1.79 1.57
    -3 0 -17 -1.95 1.78
    3 0 17 0.56 2.4
    -3 0 -18 2.04 1.22
    3 0 18 -3.5 3.01
    -3 0 -19 26.83 8.43
    3 0 19 18.53 7.17
    3 0 20 5.82 4.49
    3 0 21 1.17 2.13
    3 0 22 3.35 2.99
    3 0 23 25.99 10.29
    3 0 24 2.73 3.69
    3 0 25 12.74 7.21
    3 0 26 4.16 5.8
    3 0 27 0.21 0.94
    -3 -1 31 13.67 8.31
    -3 -1 30 2.92 3.85
    -3 -1 29 19.67 9.6
    -3 -1 28 -2.49 5.38
    -3 -1 27 19.08 9.19
    -3 -1 26 23.73 9.87
    3 1 -25 51.26 11.81
    -3 -1 25 65.09 15.92
    3 1 -24 5.8 3.99
    -3 -1 24 2 0.89
    -3 -1 24 6.09 5.05
    3 1 -23 12.92 5.76
    -3 -1 23 7 5.2
    -3 -1 23 11.71 6.33
    -3 -1 22 -0.09 2.95
    3 1 -22 -0.8 1.65
    -3 -1 21 -0.22 1.54
    3 1 -21 0.99 1.67
    -3 -1 20 77.32 12.72
    3 1 -20 92.05 15.09
    -3 -1 19 55.25 10.56
    3 1 -19 61.28 12.04
    3 1 -18 8.48 4.13
    -3 -1 18 2 1.65
    3 1 -17 2.37 1.93
    -3 -1 17 1.94 1.21
    -3 -1 16 1.81 0.57
    3 1 -16 5.52 3.02
    -3 -1 15 33.67 7.19
    -3 -1 14 72.83 10.55
    -3 -1 13 13.82 4.16
    -3 -1 13 10.1 2.86
    -3 -1 12 1.63 1.1
    -3 -1 12 -0.68 0.87
    -3 -1 11 1.88 2.07
    -3 -1 11 -0.35 0.63
    -3 -1 10 53.12 5.69
    -3 -1 10 62.92 8.62
    -3 -1 9 40.51 7.18
    -3 -1 9 29.15 3.81
    -3 -1 9 44.25 6.97
    -3 -1 8 18.15 4.7
    -3 -1 8 15.47 2.55
    -3 -1 8 22.29 4.82
    -3 -1 7 -0.11 0.61
    -3 -1 7 1.43 1.94
    -3 -1 7 0.11 1.2
    -3 -1 6 15.22 3.85
    -3 -1 6 17 4.21
    3 1 -6 12.18 2.52
    -3 -1 5 40.13 6.75
    -3 -1 5 51.53 7.2
    -3 -1 4 0.89 1.78
    -3 -1 4 2.09 1.33
    -3 -1 3 5.14 2.63
    -3 -1 3 5.14 3.27
    -3 -1 2 40.12 6.77
    -3 -1 2 32.04 6.09
    -3 -1 1 63.64 8.76
    -3 -1 1 70.22 9.03
    -3 -1 0 82.46 10.04
    -3 -1 0 78.37 9.8
    -3 -1 -1 61.4 8.46
    -3 -1 -1 52.46 6.26
    -3 -1 -1 61.95 8.7
    -3 -1 -2 55.74 6.45
    3 1 2 45.82 7.51
    -3 -1 -2 68.17 8.94
    3 1 3 53.64 8.05
    -3 -1 -3 41.08 5.75
    -3 -1 -3 56.86 8.34
    3 1 4 72.25 9.99
    -3 -1 -4 91.62 8.74
    -3 -1 -4 75.54 10.33
    3 1 5 109.84 12.84
    -3 -1 -5 130.42 11.25
    -3 -1 -5 130.81 14.16
    3 1 6 252.54 20.79
    -3 -1 -6 251.04 17.85
    3 1 7 150.05 15.51
    -3 -1 -7 145.23 13.06
    -3 -1 -8 180.66 15.35
    3 1 8 183.92 18.05
    3 1 9 249.09 22.02
    -3 -1 -9 227.28 18.44
    -3 -1 -10 130.83 13.58
    3 1 10 125.76 15.59
    3 1 11 120.93 15.77
    -3 -1 -11 107.26 12.72
    3 1 12 114.31 15.87
    -3 -1 -12 97.73 12.41
    3 1 13 73.66 12.87
    -3 -1 -13 68.9 10.48
    -3 -1 -14 44.17 8.72
    3 1 14 43.53 9.9
    -3 -1 -15 60.05 10.29
    3 1 15 51.05 10.91
    -3 -1 -16 36.04 8.72
    3 1 16 20.82 7.05
    3 1 17 4.08 3.2
    3 1 18 1.38 2.43
    3 1 19 13.08 6.65
    3 1 20 2.28 2.59
    3 1 21 -2.59 2.55
    3 1 22 3.29 4.23
    3 1 23 -3.41 4.75
    3 1 24 1.26 4.27
    3 1 25 2.31 3.79
    3 1 26 -1.62 4.81
    -3 -2 30 28.43 12.22
    -3 -2 29 -0.87 2.42
    -3 -2 28 3.6 4.14
    -3 -2 27 -0.06 4.46
    -3 -2 26 5.08 5.65
    -3 -2 25 36.08 12.44
    3 2 -25 12.8 6.17
    3 2 -24 12.05 6.1
    -3 -2 24 24.68 9.55
    3 2 -23 -3.15 3.48
    -3 -2 23 -2.34 1.62
    -3 -2 22 2.76 2.44
    3 2 -22 1.96 1.23
    -3 -2 22 4.64 3.61
    -3 -2 21 5.25 2.68
    3 2 -21 3.8 3.14
    -3 -2 21 12.12 6.38
    -3 -2 20 53.15 10
    -3 -2 20 56.89 13.33
    3 2 -20 68.82 13.05
    -3 -2 19 382.72 35.81
    3 2 -19 412.85 33.73
    -3 -2 19 339.41 26.54
    -3 -2 19 300.35 26.48
    -3 -2 18 195.1 18.32
    -3 -2 18 216.66 20.37
    -3 -2 17 212.45 18.48
    -3 -2 17 205.13 19.5
    -3 -2 16 233.2 19.96
    -3 -2 16 318.09 23.66
    -3 -2 15 32.52 6
    -3 -2 15 47.71 7.85
    -3 -2 14 159.93 14.47
    -3 -2 14 187.41 16.95
    -3 -2 13 10.6 3.94
    -3 -2 13 2.89 1.9
    -3 -2 12 112.96 12.07
    -3 -2 12 85.75 9.66
    -3 -2 11 540.56 32.8
    -3 -2 11 767.19 38.32
    -3 -2 10 13.31 4.87
    -3 -2 10 21.18 4.93
    -3 -2 10 19.49 4.04
    -3 -2 9 224.92 17.81
    -3 -2 9 186.54 14.51
    -3 -2 9 263.68 21.49
    -3 -2 8 892.78 44.55
    -3 -2 8 786.28 40.03
    -3 -2 8 759.09 45.59
    -3 -2 7 54.64 8.85
    -3 -2 7 38.05 5.57
    -3 -2 7 57.98 8.28
    -3 -2 6 56.65 8.12
    -3 -2 6 46.72 8.27
    -3 -2 6 42.77 6.1
    -3 -2 5 167.71 15.87
    -3 -2 5 115.39 11.01
    -3 -2 5 153.73 14.39
    -3 -2 4 163.55 14.99
    -3 -2 4 143.31 15.16
    -3 -2 3 25.02 5.88
    -3 -2 3 33.97 6.36
    -3 -2 2 1553.79 74.42
    -3 -2 2 1423.72 71.37
    -3 -2 1 23.55 5.52
    -3 -2 1 16.98 4.88
    -3 -2 0 40.72 4.61
    -3 -2 0 41.93 7.85
    -3 -2 0 35.64 5.02
    -3 -2 -1 164.33 10.86
    -3 -2 -1 170.04 16.82
    -3 -2 -1 185.31 12.09
    -3 -2 -2 201.41 12.62
    -3 -2 -2 209.82 12.18
    -3 -2 -2 216.21 19.29
    -3 -2 -3 48.86 8.39
    -3 -2 -3 39.93 4.83
    -3 -2 -3 36.8 3.18
    -3 -2 -4 5.17 1.76
    -3 -2 -4 8.83 3.89
    3 2 4 4.71 2.33
    -3 -2 -5 282.41 17.86
    3 2 5 301.81 24.47
    -3 -2 -5 337.64 25.59
    -3 -2 -6 103.8 9.72
    3 2 6 117.93 14.53
    -3 -2 -6 112.26 14.07
    -3 -2 -7 110.67 10.62
    3 2 7 109.85 14.45
    -3 -2 -7 149.64 16.61
    -3 -2 -8 7.31 2.81
    -3 -2 -8 15.39 4.88
    3 2 8 12.46 5.22
    -3 -2 -9 2.21 1.75
    3 2 9 2.01 1.96
    -3 -2 -9 2.57 3.09
    3 2 10 186.34 20.29
    -3 -2 -10 148.98 14.36
    -3 -2 -10 178.87 19.59
    -3 -2 -11 96.67 11.44
    -3 -2 -11 107.85 15.17
    3 2 11 113.94 16
    -3 -2 -12 1.67 1.95
    3 2 12 0.27 2.38
    -3 -2 -12 1.04 1.26
    3 2 13 19.64 6.66
    -3 -2 -13 22.14 7.18
    3 2 14 353.33 33
    3 2 15 10.06 5.49
    3 2 16 82.42 15.47
    -3 -2 -16 50.14 9.94
    3 2 17 -0.9 3.64
    3 2 18 10.79 6.28
    3 2 19 0.71 3.41
    3 2 20 5.86 4.14
    3 2 21 -5.67 5.6
    3 2 22 3.08 3.52
    -3 -2 -22 13.12 7.91
    3 2 23 -0.49 1.03
    -3 -2 -23 10.4 6.42
    -3 -2 -24 -0.99 3.71
    3 2 24 7.32 5.63
    -3 -2 -25 -0.45 2.77
    3 2 25 0.55 1.98
    -3 -2 -26 -3.82 3.93
    -3 -2 -27 -1.76 3.37
    -3 -3 29 2.71 4.52
    -3 -3 28 -0.4 2.89
    -3 -3 27 33.44 12.76
    -3 -3 26 33.97 12.89
    -3 -3 25 -1.57 4.63
    -3 -3 24 32.21 10.81
    3 3 -24 21.94 8.13
    -3 -3 23 11.58 7.42
    3 3 -23 10.55 5.82
    -3 -3 22 10.58 6.17
    3 3 -22 6.9 4.36
    3 3 -21 37.73 9.88
    -3 -3 21 41.7 11.74
    -3 -3 20 113.64 19.63
    -3 -3 19 27.34 6.48
    -3 -3 19 37 10.46
    -3 -3 18 2.92 1.82
    -3 -3 18 1.52 1.13
    -3 -3 18 5.68 3.47
    -3 -3 17 -0.74 1.1
    -3 -3 17 0.02 1.54
    -3 -3 17 -0.16 2.35
    -3 -3 16 19.22 7.21
    -3 -3 16 13.48 4.38
    -3 -3 16 16.74 4.82
    -3 -3 15 11.57 6.6
    -3 -3 15 6.24 2.8
    -3 -3 15 1.93 1.14
    -3 -3 14 2.86 2.46
    -3 -3 14 7.54 4.67
    -3 -3 14 3.58 2.29
    -3 -3 13 24.59 7.27
    -3 -3 13 20.57 4.93
    -3 -3 13 24.02 5.66
    -3 -3 12 24.62 7.2
    -3 -3 12 25.54 5.85
    -3 -3 12 11.19 3.56
    -3 -3 11 1.88 0.85
    -3 -3 11 1.61 1.57
    -3 -3 11 1.47 1
    -3 -3 10 7.1 4.55
    -3 -3 10 5.5 1.92
    -3 -3 10 6.62 2.88
    -3 -3 10 7.72 2.95
    -3 -3 9 2.36 1.68
    -3 -3 9 -1.01 1.54
    -3 -3 9 0.34 1.6
    -3 -3 9 2.55 2.49
    -3 -3 8 32.93 7.95
    -3 -3 8 26.03 6.15
    -3 -3 8 34.43 7.58
    -3 -3 8 16.11 4.3
    -3 -3 7 68.31 9.38
    -3 -3 7 35.41 6.5
    -3 -3 7 53.23 10.06
    -3 -3 7 65.15 10.14
    -3 -3 6 83.18 12.36
    -3 -3 6 55.22 8.29
    -3 -3 6 85.9 10.62
    -3 -3 6 90.02 11.78
    -3 -3 5 102.94 12.35
    -3 -3 5 98.72 11.82
    -3 -3 5 83.95 10.41
    -3 -3 5 111.1 14.18
    -3 -3 4 197.45 17.95
    -3 -3 4 221.23 20.71
    -3 -3 4 202.95 17.27
    -3 -3 4 195.65 17.48
    -3 -3 3 288.31 23.04
    -3 -3 3 255.21 18.37
    -3 -3 2 118.36 7.59
    -3 -3 2 188.32 18.51
    -3 -3 2 185.54 14.55
    -3 -3 1 186.12 9.71
    -3 -3 1 225.01 20.97
    -3 -3 1 219.03 15.79
    -3 -3 0 299.41 24.9
    -3 -3 0 244.2 16.91
    -3 -3 -1 281.55 24.08
    -3 -3 -1 244.31 15.95
    -3 -3 -2 192.63 9.77
    -3 -3 -2 211.03 13.16
    -3 -3 -2 250.87 22.51
    -3 -3 -3 161.15 17.81
    3 3 4 130.39 16.53
    -3 -3 -4 156.96 17.79
    3 3 5 60.36 11.09
    -3 -3 -5 83.11 12.64
    -3 -3 -6 22.46 6.58
    3 3 6 17.31 5.81
    -3 -3 -7 22.69 6.94
    3 3 7 12.3 5.48
    3 3 8 15.18 5.81
    -3 -3 -8 16.14 5.67
    3 3 9 33.37 8.89
    -3 -3 -9 28.1 7.54
    3 3 10 8.85 2.8
    -3 -3 -10 6.05 2.95
    -3 -3 -11 0.71 1.56
    3 3 11 2.36 2.25
    3 3 12 3.66 3.38
    -3 -3 -12 1.45 1.33
    3 3 13 22.67 7.85
    -3 -3 -13 29.77 8.83
    -3 -3 -14 3.08 2.25
    3 3 14 -2.61 4.02
    -3 -3 -15 6.1 0.76
    3 3 15 8.52 4.81
    -3 -3 -15 8.97 4.62
    -3 -3 -16 2.87 2.26
    3 3 16 2.1 0.57
    -3 -3 -16 10.37 5.01
    3 3 17 -0.74 3.42
    -3 -3 -17 -0.45 1.02
    -3 -3 -17 0.9 1.56
    3 3 18 3.52 7.33
    -3 -3 -18 -0.51 1.4
    -3 -3 -19 -0.13 3.11
    3 3 19 0.51 2.61
    3 3 20 -0.51 2.57
    -3 -3 -20 -1.75 2.15
    3 3 21 0.89 2.88
    -3 -3 -21 2.35 3.67
    3 3 22 4.59 3.85
    -3 -3 -22 0.78 1.89
    -3 -3 -23 -1.04 2.91
    3 3 23 1.88 3.65
    -3 -3 -24 0.1 1.85
    3 3 24 -4.57 4.41
    -3 -3 -25 4.38 8.29
    -3 -4 28 -7.35 5.99
    -3 -4 27 2.27 2.73
    -3 -4 26 49.32 15.51
    -3 -4 25 66.56 17.32
    3 4 -24 3.2 3.19
    -3 -4 24 4.12 5.21
    -3 -4 23 1.71 1.51
    3 4 -23 -0.96 1.81
    -3 -4 22 0.39 0.57
    -3 -4 21 17.91 8.25
    -3 -4 20 6.21 4.51
    -3 -4 19 146.66 22.42
    -3 -4 18 3.79 2.77
    -3 -4 18 10.62 4.71
    -3 -4 17 106.74 18.14
    -3 -4 17 70.77 10.87
    -3 -4 17 60.55 10.95
    -3 -4 16 5.11 2.79
    -3 -4 16 7.12 4.11
    -3 -4 16 5.36 3.37
    -3 -4 16 3.89 2.19
    -3 -4 15 128.11 19.38
    -3 -4 15 87.94 11.56
    -3 -4 15 94.58 13.34
    -3 -4 14 475.65 38.39
    -3 -4 14 337.87 28.22
    -3 -4 14 405.16 28.24
    -3 -4 13 4.86 2.5
    -3 -4 13 3.84 2.11
    -3 -4 13 -0.6 1.01
    -3 -4 12 98.77 15.26
    -3 -4 12 86.19 11.14
    -3 -4 12 60.69 10.14
    -3 -4 11 86.04 13.85
    -3 -4 11 72.77 13.86
    -3 -4 11 51.34 9.09
    -3 -4 11 104.82 12.04
    -3 -4 10 12.29 4.15
    -3 -4 10 20.21 5.17
    -3 -4 10 17.53 6.52
    -3 -4 10 21.42 6.48
    -3 -4 9 3.69 3.63
    -3 -4 9 1.47 0.56
    -3 -4 9 2.29 2.25
    -3 -4 9 1.99 1.32
    -3 -4 8 51.96 9.62
    -3 -4 8 41.83 7.67
    -3 -4 8 40.17 9.09
    -3 -4 8 33.54 7
    -3 -4 7 29.14 7.2
    -3 -4 7 29.57 8.47
    -3 -4 7 21.37 5.65
    -3 -4 6 1.5 2
    -3 -4 6 1.19 1.1
    -3 -4 6 0.33 3.56
    -3 -4 5 72.65 10.69
    -3 -4 5 63.37 11.25
    -3 -4 5 61.94 9.93
    -3 -4 4 107.36 14.38
    -3 -4 4 58.51 5.08
    -3 -4 4 81.35 11.46
    -3 -4 4 100.09 11.89
    -3 -4 3 656.61 43.16
    -3 -4 3 584.13 36.02
    -3 -4 2 334.56 28.68
    -3 -4 2 314.54 22.69
    -3 -4 1 2.69 1.75
    -3 -4 1 1.67 1.66
    -3 -4 0 3.38 1.64
    -3 -4 0 3.98 2.43
    -3 -4 -1 4.47 2.03
    -3 -4 -1 11.94 5.2
    -3 -4 -2 3.04 0.58
    -3 -4 -3 79.06 13.18
    -3 -4 -4 60.27 11.52
    3 4 5 187.52 22.12
    -3 -4 -5 211.43 22.85
    -3 -4 -6 65.13 12.13
    3 4 6 50.08 11
    -3 -4 -7 8.61 4.83
    3 4 7 2.88 3.88
    -3 -4 -8 104.34 16.03
    3 4 8 74.17 14.16
    -3 -4 -9 2.56 2.47
    3 4 9 1.94 1.71
    3 4 10 212.92 25.22
    -3 -4 -10 221.56 25.23
    -3 -4 -11 45.96 11.28
    3 4 11 22.81 7.81
    3 4 12 0.53 2.78
    -3 -4 -12 2.91 2.24
    -3 -4 -12 3.15 2.29
    -3 -4 -13 5.71 4.6
    3 4 13 5.19 4.22
    -3 -4 -13 0.26 2.98
    -3 -4 -14 122.61 19.03
    3 4 14 155.3 22.48
    -3 -4 -14 187.64 24.11
    -3 -4 -15 64.58 13.86
    3 4 15 34.9 11.38
    -3 -4 -15 40.36 10.39
    -3 -4 -16 6.36 4.1
    3 4 16 5.83 4.81
    -3 -4 -16 4.43 4.16
    -3 -4 -17 2.35 3.05
    3 4 17 -1.15 0.88
    -3 -4 -17 0.23 1.89
    3 4 18 1 2.19
    -3 -4 -18 -0.74 2.72
    -3 -4 -19 1.21 3.27
    3 4 19 -1.42 2.45
    -3 -4 -20 1.8 2.3
    3 4 20 2.01 3.77
    -3 -4 -21 29.72 10.14
    3 4 21 28.95 11.14
    -3 -4 -22 -0.32 3.98
    3 4 22 1.56 2.94
    -3 -4 -23 6.87 6.17
    -3 -4 -24 1.9 3.24
    -3 -5 27 8.05 6.2
    -3 -5 26 0.41 2.71
    -3 -5 25 -0.33 4.11
    -3 -5 24 14.46 7.8
    -3 -5 23 13.29 7.88
    -3 -5 22 -0.88 3.21
    -3 -5 21 0.13 1.03
    -3 -5 20 26.48 9.65
    -3 -5 19 4.34 3.03
    -3 -5 18 3.54 4.34
    -3 -5 17 8.99 3.89
    -3 -5 17 6.98 3.97
    -3 -5 16 5.84 4.77
    -3 -5 16 -0.89 1.26
    -3 -5 16 -7.01 3.63
    -3 -5 15 -0.54 2.78
    -3 -5 15 -2.21 2.42
    -3 -5 15 1.88 2.16
    -3 -5 14 5.05 2.32
    -3 -5 14 7.01 2.89
    -3 -5 14 3.64 2.44
    -3 -5 13 -1.32 3.01
    -3 -5 13 -2.3 2.07
    -3 -5 13 1.11 0.98
    -3 -5 13 1.05 2.02
    -3 -5 12 -1.33 2.63
    -3 -5 12 3.07 3.58
    -3 -5 11 11.04 5.56
    -3 -5 11 4.36 3.63
    -3 -5 11 8.42 4.08
    -3 -5 10 5.32 3.24
    -3 -5 10 2.71 1.31
    -3 -5 10 2.5 2.79
    -3 -5 9 6.04 3.4
    -3 -5 9 3.41 4.9
    -3 -5 9 3.74 2.44
    -3 -5 8 2.82 2.83
    -3 -5 8 4.37 4.89
    -3 -5 8 4.86 2.65
    -3 -5 7 0.42 1.49
    -3 -5 7 2.72 2.69
    -3 -5 7 0.61 1.99
    -3 -5 6 0.91 1.81
    -3 -5 6 0.52 0.69
    -3 -5 6 4.47 3.9
    -3 -5 5 5.92 2.96
    -3 -5 5 2.34 1.22
    -3 -5 5 12.47 5.72
    -3 -5 4 3.7 2.58
    -3 -5 4 1.35 1.7
    -3 -5 4 -2.68 2.92
    -3 -5 3 2.26 3.22
    -3 -5 3 2.6 2.41
    -3 -5 2 1.35 2.93
    -3 -5 2 -0.96 1.5
    -3 -5 1 4.67 2.73
    -3 -5 1 8.2 3.13
    -3 -5 0 3.6 2.03
    -3 -5 0 6.21 4.08
    -3 -5 -1 -0.33 1.09
    -3 -5 -2 9.37 4.5
    -3 -5 -3 37.66 10.11
    -3 -5 -4 29.75 9.24
    3 5 5 32.73 9.64
    -3 -5 -5 46.31 11.13
    -3 -5 -6 59.26 13.01
    3 5 6 41.45 10.62
    -3 -5 -7 57.67 12.52
    3 5 7 48.4 12.08
    -3 -5 -8 28.95 8.73
    3 5 8 42.3 11.33
    -3 -5 -8 30.26 8.92
    -3 -5 -9 12.8 7.33
    -3 -5 -9 11.69 5.52
    3 5 9 22.03 8.21
    -3 -5 -10 23.6 7.4
    -3 -5 -10 17.1 7.35
    3 5 10 23.05 8.77
    -3 -5 -11 35.88 10.49
    3 5 11 27.22 9.18
    -3 -5 -11 14.83 6.26
    -3 -5 -12 29.49 9.81
    -3 -5 -12 22.9 8.45
    3 5 12 32.38 10.45
    -3 -5 -13 -2.14 4.5
    3 5 13 1.69 3.72
    -3 -5 -13 0.39 2.39
    -3 -5 -14 27.08 9.57
    3 5 14 20.98 9.21
    -3 -5 -14 14.73 6.87
    -3 -5 -15 5.47 5.03
    3 5 15 1.81 2.73
    -3 -5 -15 -8.19 5.04
    -3 -5 -16 -1.18 4.51
    3 5 16 -1.8 1.26
    -3 -5 -16 4.5 4.32
    -3 -5 -17 -4.97 4.2
    3 5 17 -1.03 2.74
    -3 -5 -18 4.69 6.65
    3 5 18 -1.12 3.45
    3 5 19 3.34 2.84
    -3 -5 -19 -1.87 4.63
    3 5 20 9.52 6.91
    -3 -5 -20 1.09 4.06
    -3 -5 -21 4.07 4.42
    -3 -5 -22 8.86 6.08
    -3 -6 25 3.95 5.32
    -3 -6 24 0.73 4.33
    -3 -6 23 14.81 8.09
    -3 -6 22 107.51 21.35
    -3 -6 21 8.43 5.83
    -3 -6 20 62.53 15.64
    -3 -6 19 105.63 20.09
    -3 -6 18 26.93 9.35
    -3 -6 17 0.63 0.8
    -3 -6 17 -0.98 3.17
    -3 -6 16 -1.99 2.92
    -3 -6 16 0.47 1.53
    -3 -6 15 0.31 2.86
    -3 -6 15 1.89 2.08
    -3 -6 15 2.81 3.42
    -3 -6 14 1.81 0.55
    -3 -6 14 0.04 2.08
    -3 -6 14 1.26 2.73
    -3 -6 13 -0.35 2.05
    -3 -6 13 0.51 0.81
    -3 -6 13 -5.38 3.8
    -3 -6 12 -0.46 2.43
    -3 -6 12 -1.28 2.52
    -3 -6 12 2.62 2.52
    -3 -6 11 28.86 10.1
    -3 -6 11 15.64 6.24
    -3 -6 11 19.99 6.77
    -3 -6 11 27.06 8.73
    -3 -6 10 0.47 2.34
    -3 -6 10 -1.26 0.88
    -3 -6 10 0.56 0.58
    -3 -6 10 1.03 2.67
    -3 -6 9 13.71 5.74
    -3 -6 9 7.86 5.71
    -3 -6 9 7.76 4.52
    -3 -6 9 5.14 4.06
    -3 -6 8 13.83 5.86
    -3 -6 8 19.86 6.81
    -3 -6 8 19.93 7.01
    -3 -6 8 16.02 7.61
    -3 -6 7 2.08 0.81
    -3 -6 7 -0.05 1.96
    -3 -6 7 1.88 3.82
    -3 -6 7 1.28 1.96
    -3 -6 6 120.83 16.53
    -3 -6 6 103.19 16.73
    -3 -6 6 134.06 19.8
    -3 -6 6 118.42 17.16
    -3 -6 5 8.6 4.31
    -3 -6 5 3.54 1.48
    -3 -6 5 2.97 2.37
    -3 -6 4 115.48 16.84
    -3 -6 4 93.12 16.73
    -3 -6 4 105.8 14.88
    -3 -6 3 293.33 30.36
    -3 -6 3 290.34 25.52
    -3 -6 2 -2.68 5
    -3 -6 2 0.72 0.79
    -3 -6 1 27.83 8.84
    -3 -6 0 -0.2 3
    -3 -6 0 1.43 4.13
    -3 -6 -1 8.49 5.36
    -3 -6 -1 14.19 6.51
    -3 -6 -2 0.63 1.27
    -3 -6 -2 -1.77 0.74
    -3 -6 -3 34.79 9.68
    -3 -6 -3 47.76 11.98
    -3 -6 -4 8.53 6.08
    -3 -6 -4 6.87 3.65
    3 6 5 5.53 5.16
    -3 -6 -5 1.71 2.55
    -3 -6 -5 3.92 4.48
    -3 -6 -6 -2 3.82
    -3 -6 -6 0.66 2.37
    3 6 6 -2.09 3.63
    -3 -6 -7 3.49 0.91
    -3 -6 -7 5.73 4.25
    3 6 7 6.29 4.46
    -3 -6 -8 2.54 0.39
    -3 -6 -8 4.35 4
    3 6 8 -2.24 4.51
    -3 -6 -9 -2.16 3.84
    -3 -6 -9 -0.6 3.26
    3 6 9 2.42 3.18
    -3 -6 -10 -0.39 2.07
    -3 -6 -10 1.23 3.52
    3 6 10 -0.37 2.39
    -3 -6 -11 20.39 8.23
    -3 -6 -11 19.32 9.32
    3 6 11 14.9 7.03
    -3 -6 -12 49.52 13.46
    -3 -6 -12 31.55 10.69
    3 6 12 47.15 13.45
    -3 -6 -13 6.93 1.16
    -3 -6 -13 16.59 12.2
    3 6 13 4.03 4.83
    -3 -6 -14 -6.09 4.72
    -3 -6 -14 0.11 1.47
    3 6 14 -9.78 6.19
    -3 -6 -15 -0.63 4.1
    3 6 15 -1.11 3.44
    -3 -6 -15 2.82 4.32
    -3 -6 -16 0.01 1.89
    3 6 16 -3.53 5.1
    -3 -6 -16 -3.61 3.68
    3 6 17 13.3 7.9
    -3 -6 -17 16.39 8.34
    -3 -6 -18 0.19 1.54
    3 6 18 0.96 2.55
    -3 -6 -19 14.4 7.87
    -3 -6 -20 4.32 4.45
    -3 -7 23 18.31 9.57
    -3 -7 22 13.59 7.22
    -3 -7 21 3.88 6.11
    -3 -7 20 8.72 5.5
    -3 -7 19 -0.44 3.55
    -3 -7 18 6.83 5.05
    -3 -7 17 -0.64 3.88
    -3 -7 16 -1.39 0.87
    -3 -7 16 3.92 3.96
    -3 -7 16 -0.56 2.09
    -3 -7 15 -0.72 1.25
    -3 -7 15 1.07 0.87
    -3 -7 15 -0.99 0.2
    -3 -7 14 -1.6 2.01
    -3 -7 14 5.09 4.09
    -3 -7 14 2.24 2.99
    -3 -7 13 -1.39 3.1
    -3 -7 13 -1.31 2.97
    -3 -7 13 1.51 2.16
    -3 -7 12 -0.73 2.22
    -3 -7 12 5.23 4.91
    -3 -7 12 -4.27 5.11
    -3 -7 11 9.45 5.29
    -3 -7 11 9.56 6.36
    -3 -7 11 2.86 3.64
    -3 -7 10 3.46 4.67
    -3 -7 10 2.62 2.17
    -3 -7 10 -1.64 3.86
    -3 -7 10 1.06 2.5
    -3 -7 9 2.43 3.94
    -3 -7 9 3.2 3.28
    -3 -7 9 -0.87 2.33
    -3 -7 9 -0.48 1.38
    -3 -7 8 4.97 4.01
    -3 -7 8 4.61 3.57
    -3 -7 8 1.21 1.72
    -3 -7 8 7.53 4.41
    -3 -7 7 17.91 7.02
    -3 -7 7 13.63 6.41
    -3 -7 7 13.64 6.95
    -3 -7 7 9.33 5.18
    -3 -7 6 4.39 3.86
    -3 -7 6 14 6.67
    -3 -7 6 12.14 6.51
    -3 -7 6 9.17 4.72
    -3 -7 5 3.53 1.14
    -3 -7 5 4.99 3.14
    -3 -7 5 15 6.83
    -3 -7 5 9.86 4.55
    -3 -7 4 20.73 7.75
    -3 -7 4 13.49 5.31
    -3 -7 4 22.75 8.26
    -3 -7 3 30.52 9.93
    -3 -7 3 23.25 8.58
    -3 -7 2 19.06 7.31
    -3 -7 2 25.2 8.73
    -3 -7 1 4.06 4.25
    -3 -7 1 4.28 1.28
    -3 -7 0 7.77 4.37
    -3 -7 0 5.33 4.47
    -3 -7 -1 19.37 8.17
    -3 -7 -1 3.44 2.51
    -3 -7 -2 5.15 2.15
    -3 -7 -2 4.17 4.44
    -3 -7 -3 3.45 3.84
    -3 -7 -3 3.03 2.92
    -3 -7 -4 0.88 2.91
    -3 -7 -4 -3.05 3.76
    -3 -7 -5 -1.16 4.98
    3 7 5 -1.99 2.4
    -3 -7 -5 2.13 3.11
    -3 -7 -6 4.65 4.52
    3 7 6 2.27 2.47
    -3 -7 -6 7.76 5.82
    -3 -7 -7 5.25 4.82
    3 7 7 1.37 1.7
    -3 -7 -7 0.89 3.14
    -3 -7 -8 -0.57 1.48
    3 7 8 3.74 5.18
    -3 -7 -8 -0.03 0.85
    -3 -7 -9 -1.9 0.15
    3 7 9 -1.19 1.44
    -3 -7 -9 3.08 4.44
    3 7 10 -1.5 3.94
    -3 -7 -10 2.8 3.84
    -3 -7 -10 10.31 5.92
    -3 -7 -11 2.94 4.63
    3 7 11 3.02 2.96
    -3 -7 -11 1.2 2.39
    -3 -7 -12 -0.06 3.15
    3 7 12 -0.13 1.2
    -3 -7 -12 -6.89 5.2
    -3 -7 -13 4.29 4.38
    3 7 13 2.25 5.18
    -3 -7 -13 0.65 3.8
    -3 -7 -14 -1.31 2.07
    3 7 14 3.04 3.14
    -3 -7 -14 -1.63 4.17
    -3 -7 -15 1.8 3.15
    3 7 15 6.18 5.1
    -3 -7 -15 -0.11 2.24
    3 7 16 -1.48 3.84
    -3 -7 -16 4.67 4.96
    -3 -7 -16 -0.93 4.28
    -3 -7 -17 6.31 5.92
    -3 -7 -18 -7.23 5.75
    -3 -8 21 43.69 14.76
    -3 -8 20 10.85 7.65
    -3 -8 19 4.68 4.22
    -3 -8 18 2.93 4.16
    -3 -8 17 25.76 10.8
    -3 -8 16 1.52 2.74
    -3 -8 15 14.2 7.97
    -3 -8 15 3.87 4.23
    -3 -8 15 9.53 5.59
    -3 -8 14 -1.03 3.05
    -3 -8 14 -0.73 2.18
    -3 -8 14 -1.37 3.71
    -3 -8 13 4.8 4.51
    -3 -8 13 5.02 4.76
    -3 -8 13 2.32 2.25
    -3 -8 12 -0.92 0.72
    -3 -8 12 0.37 3.36
    -3 -8 12 3.27 3.4
    -3 -8 11 9.4 6.33
    -3 -8 11 1.67 1.24
    -3 -8 11 10.31 5.21
    -3 -8 10 11.64 6.03
    -3 -8 10 11.82 7.04
    -3 -8 10 5.37 2.64
    -3 -8 9 1.11 1.5
    -3 -8 9 1.43 1.31
    -3 -8 9 -1.88 4
    -3 -8 8 5.96 4.83
    -3 -8 8 0.96 1.94
    -3 -8 8 0.16 1.32
    -3 -8 8 4.71 3.62
    -3 -8 7 2.58 2.84
    -3 -8 7 4.47 3.73
    -3 -8 7 -2.45 4.39
    -3 -8 7 -3.21 2.98
    -3 -8 6 96.4 19.26
    -3 -8 6 71.79 16.16
    -3 -8 6 82.17 16.62
    -3 -8 5 76.01 17.11
    -3 -8 5 78.15 16.7
    -3 -8 4 6.37 4.31
    -3 -8 4 7.65 4.98
    -3 -8 3 20.74 8.93
    -3 -8 3 9.27 5.55
    -3 -8 2 9.47 3.83
    -3 -8 2 11.6 7.58
    -3 -8 1 14.67 7.47
    -3 -8 1 17.65 9.43
    -3 -8 0 1.91 4.04
    -3 -8 0 2.32 0.81
    -3 -8 -1 16.56 8.6
    -3 -8 -1 12.06 7.94
    -3 -8 -2 0.69 1.3
    -3 -8 -2 4.26 5.61
    -3 -8 -3 0.61 2.18
    -3 -8 -3 1.21 1.96
    -3 -8 -4 38.96 12.33
    -3 -8 -4 16.54 8.25
    -3 -8 -5 -4.07 1.74
    -3 -8 -5 2.51 4.26
    3 8 5 0.93 2.35
    -3 -8 -6 7.01 4.45
    3 8 6 0.28 0.78
    -3 -8 -6 13.91 7.13
    -3 -8 -7 13.24 6.59
    -3 -8 -7 9.9 7.11
    3 8 7 11.87 6.7
    -3 -8 -8 2.33 0.65
    3 8 8 1.15 0.84
    -3 -8 -8 -0.27 1.87
    -3 -8 -9 4.86 5.83
    -3 -8 -9 0.92 3.72
    3 8 9 8.5 7.33
    -3 -8 -10 18.75 8.91
    3 8 10 29.72 11.76
    -3 -8 -10 31.59 11.14
    -3 -8 -11 -7.34 5.75
    3 8 11 0.16 0.92
    -3 -8 -12 19.56 10.33
    3 8 12 41.13 14.12
    -3 -8 -12 25.77 10.71
    -3 -8 -13 -4.77 4.77
    -3 -8 -13 -6.13 5.21
    -3 -8 -14 -5.75 5.28
    -3 -8 -14 -3.8 4.14
    -3 -8 -15 4.89 6.3
    -3 -8 -15 -5.67 5.12
    -3 -9 18 -4.77 4.7
    -3 -9 17 3.7 3.8
    -3 -9 16 2.16 2.05
    -3 -9 15 3.69 4.08
    -3 -9 15 0.18 1.9
    -3 -9 14 5.29 5.3
    -3 -9 14 1.58 5.7
    -3 -9 13 0.57 1.37
    -3 -9 13 0.65 1.57
    -3 -9 13 -1.35 4.78
    -3 -9 12 -4.03 3.91
    -3 -9 12 5.09 6.03
    -3 -9 12 1.17 0.98
    -3 -9 11 -0.06 0.48
    -3 -9 11 4.41 4.62
    -3 -9 11 -2.37 4.22
    -3 -9 10 5.83 5.03
    -3 -9 10 5.47 5.63
    -3 -9 9 0.79 2.88
    -3 -9 9 0.5 4.15
    -3 -9 8 -3.12 3.39
    -3 -9 8 -10.06 6.61
    -3 -9 8 1.75 3.31
    -3 -9 7 0.28 2.94
    -3 -9 7 2.99 3.25
    -3 -9 6 -10.51 6.7
    -3 -9 6 0.09 2.83
    -3 -9 5 1.42 2.42
    -3 -9 5 -0.17 3.68
    -3 -9 4 -1.1 6.46
    -3 -9 4 6.42 6.8
    -3 -9 3 -1.66 2.76
    -3 -9 3 0.78 2.72
    -3 -9 2 0.95 3.21
    -3 -9 2 -0.21 1.33
    -3 -9 1 -1.3 2.14
    -3 -9 1 -0.96 3.38
    -3 -9 0 -0.66 1.98
    -3 -9 0 5.95 5.99
    -3 -9 -1 -0.45 1.69
    -3 -9 -1 -1.87 4.6
    -3 -9 -2 -0.87 2.71
    -3 -9 -2 5.1 5.14
    -3 -9 -3 0.99 2.55
    -3 -9 -3 2.55 2.6
    -3 -9 -4 1.91 3.54
    -3 -9 -4 -2.3 5.29
    3 9 4 -0.13 2.88
    -3 -9 -5 -1.16 3.19
    -3 -9 -5 0.96 3.15
    3 9 5 4.98 5.15
    -3 -9 -6 -1.88 3.79
    -3 -9 -6 2.26 4.37
    3 9 6 -9.29 6.58
    -3 -9 -7 0.34 1.5
    -3 -9 -7 -2.18 5.54
    3 9 7 -3.46 2.69
    -3 -9 -8 2.82 3.48
    -3 -9 -8 1.95 1.17
    -3 -9 -9 -0.58 3.59
    -3 -9 -9 -0.92 0.46
    -3 -9 -10 -11.48 7.17
    -3 -10 15 3.9 4.41
    -3 -10 14 3.92 5.08
    -3 -10 13 5.2 4.87
    -3 -10 12 1.8 2.34
    -3 -10 12 -5.43 4.78
    -3 -10 11 -1.26 2.38
    -3 -10 11 1.32 1.95
    -3 -10 10 1.44 4.06
    -3 -10 10 -4.8 4.5
    -3 -10 9 -0.59 3.91
    -3 -10 8 -0.73 0.77
    -3 -10 7 4.31 4.72
    -3 -10 7 3.64 4.87
    -3 -10 6 9.51 7.24
    -3 -10 6 3.74 5.24
    -3 -10 5 6.67 6.78
    -3 -10 5 15.55 9.13
    -3 -10 4 -0.19 2.24
    -3 -10 4 -1.4 5.69
    -3 -10 3 -1.04 0.49
    -3 -10 3 -0.96 4.29
    -3 -10 2 -4.05 5.84
    -3 -10 2 7.52 7.25
    -3 -10 1 3.9 5.48
    -3 -10 0 -5.38 6.8
    -3 -10 -1 2.38 0.59
    -4 13 4 0.45 1.81
    -4 12 10 0.73 2.61
    -4 12 9 1 1.75
    -4 12 8 0.08 0.57
    4 -12 -7 0.43 3.62
    -4 12 7 -0.41 2.03
    4 -12 -6 -2.84 4.92
    -4 12 6 -1.84 2.76
    4 -12 -5 8.39 6.63
    -4 12 5 18.2 9.1
    4 -12 -4 -5.99 5.04
    4 -12 -3 1.38 1.25
    4 -12 -2 6.71 6.27
    4 -12 -1 3.77 4.59
    4 -12 0 -1.67 2.65
    4 -12 1 4.84 4.33
    4 -12 2 12.91 10.17
    4 -12 3 7.1 5.47
    4 -12 4 4.99 4.5
    4 -12 5 5.21 4.03
    4 -12 6 -10.29 6.69
    4 -12 7 4.17 6.5
    4 -12 8 -8.6 6.23
    4 -12 9 4.61 7.55
    4 -12 10 -4.34 1.74
    4 -12 11 2.37 1.45
    -4 11 14 0.92 2.07
    -4 11 13 -3.84 3.98
    -4 11 12 -5.41 4.66
    -4 11 11 0.34 1.41
    -4 11 10 2.44 4.32
    -4 11 9 -0.08 2.61
    4 -11 -8 -1.53 4.56
    -4 11 8 4.73 4.43
    4 -11 -7 -0.79 1.56
    -4 11 7 8.13 6
    4 -11 -6 16 7.58
    -4 11 6 18.16 8.52
    4 -11 -5 -0.44 1.38
    4 -11 -4 1.3 2.53
    4 -11 -3 1.8 2.65
    4 -11 -2 -2.03 4.17
    4 -11 -1 -1.09 2.26
    4 -11 0 0.44 0.77
    4 -11 1 6.16 5.49
    4 -11 2 -1.56 3.54
    4 -11 3 -1.89 3.21
    4 -11 4 3.22 3.52
    4 -11 5 -0.63 1.47
    4 -11 6 4.94 6.39
    4 -11 7 7.75 6.07
    4 -11 8 12.85 6.31
    4 -11 9 9.61 6.33
    4 -11 10 4.2 5.45
    4 -11 11 3.02 4.39
    -4 11 -12 1.86 3.8
    4 -11 12 5.95 4
    -4 11 -13 0.71 0.3
    4 -11 13 -13.99 7.99
    -4 11 -14 0.31 1.41
    4 -11 14 0.92 1.29
    4 -11 15 0.32 2.61
    -4 11 -15 1.46 0.71
    -4 11 -16 0.98 1.97
    4 -11 16 1.25 3.31
    -4 11 -17 4.39 4.98
    -4 11 -18 0.66 2.51
    -4 11 -19 -2.36 3.25
    -4 11 -20 -1.56 2.69
    -4 10 18 11.19 8.53
    -4 10 17 -0.25 1.01
    -4 10 16 -2.73 3.31
    -4 10 15 0.59 2
    -4 10 14 1.12 2.04
    -4 10 13 -3.18 3.4
    -4 10 12 0.56 1.4
    -4 10 11 -1.17 3.14
    -4 10 10 -1.19 2.77
    4 -10 -9 11.04 5.79
    -4 10 9 16.52 7.2
    4 -10 -8 4.31 3.91
    -4 10 8 1.07 1.23
    4 -10 -7 35.94 11.9
    -4 10 7 34.52 10.48
    4 -10 -6 6.94 4.84
    -4 10 6 1.5 3.87
    4 -10 -5 1.37 4.72
    4 -10 -4 57.94 13.91
    -4 10 3 -2.27 1.39
    -4 10 3 -2.07 0.93
    4 -10 -3 -0.39 2.65
    -4 10 2 1.39 1.44
    -4 10 2 -0.86 1.8
    4 -10 -2 2.33 2.49
    -4 10 1 1.09 1.07
    4 -10 -1 1.13 5.76
    -4 10 0 13.36 5.74
    4 -10 0 16.4 7.25
    -4 10 -1 0.02 1.73
    4 -10 1 -0.83 2
    -4 10 -2 2.32 2.11
    4 -10 2 -0.45 2.9
    -4 10 -3 2 0.69
    4 -10 3 6.25 5.58
    -4 10 -4 1.63 3.01
    4 -10 4 1.41 3.11
    -4 10 -5 12.19 6.3
    4 -10 5 -0.9 4.38
    4 -10 6 7.56 4.95
    -4 10 -6 3.57 2.87
    -4 10 -7 0.4 2.23
    4 -10 7 1.73 2.79
    4 -10 8 38.72 12.34
    -4 10 -8 30.35 9.92
    4 -10 9 34.03 11.68
    -4 10 -9 43.84 11.8
    -4 10 -10 2 3.45
    4 -10 10 0.18 3.34
    4 -10 11 101.81 20.37
    -4 10 -11 80.17 17.16
    -4 10 -12 9.26 6.61
    4 -10 12 3.77 0.92
    -4 10 -13 4.03 3.54
    4 -10 13 3.91 5.18
    -4 10 -14 -1.8 2.36
    4 -10 14 -1.44 4.93
    -4 10 -15 -1.02 2.57
    4 -10 15 -12.69 7.28
    -4 10 -16 4.28 5.19
    4 -10 16 5.4 3.05
    4 -10 17 2.7 4.2
    -4 10 -17 1.33 1.44
    -4 10 -18 1.99 2.77
    4 -10 18 1.16 2.25
    -4 10 -19 -1.99 2.94
    4 -10 19 -13.26 7.89
    -4 10 -20 -5.69 5.05
    4 -10 20 2.33 3.67
    -4 10 -21 -0.86 2.6
    -4 9 21 2.38 2.76
    -4 9 20 3.17 2.72
    -4 9 19 2.8 3.63
    -4 9 18 -2.28 3.02
    -4 9 17 -5.54 4.55
    -4 9 16 1.87 1.95
    -4 9 15 1.35 1.48
    -4 9 14 1.6 3.65
    -4 9 13 2.65 3.74
    -4 9 12 0.7 2.13
    -4 9 11 5.78 4.59
    -4 9 10 0.22 3.31
    4 -9 -9 2.49 4.23
    -4 9 9 8.41 5.45
    4 -9 -8 0.7 1.62
    -4 9 8 -0.68 2.71
    4 -9 -7 5.34 4.06
    -4 9 7 0.75 2.33
    4 -9 -6 1.34 1.53
    4 -9 -5 12.36 5.21
    4 -9 -4 6.24 2.19
    -4 9 3 9.12 4.48
    -4 9 3 3.83 3.37
    4 -9 -3 12.04 7.2
    -4 9 2 -1.2 2.54
    -4 9 2 3.33 2.67
    4 -9 -2 4.38 3.96
    -4 9 1 -1.39 2.21
    -4 9 1 -1.45 3.45
    4 -9 -1 -0.5 0.49
    -4 9 0 1.16 1.32
    -4 9 0 1.44 0.31
    -4 9 -1 1.65 2.34
    -4 9 -1 2.07 1.77
    4 -9 1 4.97 4.55
    -4 9 -2 2.33 2.7
    4 -9 2 -0.18 1.71
    -4 9 -3 3.55 4
    4 -9 3 -0.74 3.5
    -4 9 -4 1.62 2.56
    4 -9 4 3.34 4.21
    -4 9 -5 6.17 4.47
    4 -9 5 0.06 2.78
    -4 9 -6 2.55 0.52
    4 -9 6 0.36 1.36
    -4 9 -7 0.47 1.64
    4 -9 7 8.98 4.22
    4 -9 8 -2.72 3.92
    -4 9 -8 3.14 5.21
    -4 9 -9 4.05 3.81
    4 -9 9 3.46 4
    -4 9 -10 0.36 3.33
    4 -9 10 -7.95 5.07
    -4 9 -11 -3.26 0.52
    4 -9 11 3.53 5.09
    -4 9 -12 -2.71 3.42
    4 -9 12 -0.98 3.05
    4 -9 13 -1.43 3.54
    -4 9 -13 0.01 1.49
    4 -9 14 9.29 5.93
    -4 9 -14 7.97 5.61
    4 -9 15 4.18 4.51
    -4 9 -15 0.78 0.72
    -4 9 -16 -2.22 3.15
    4 -9 16 -3.46 2.58
    -4 9 -17 11.34 8.15
    4 -9 17 2.06 4.53
    -4 9 -18 19.85 9.76
    4 -9 18 7.6 6.47
    -4 9 -19 8.99 7.02
    4 -9 19 4.71 5.07
    -4 9 -20 0.64 2
    4 -9 20 1.07 4.5
    -4 9 -21 -4.76 4.61
    4 -9 21 2.94 4.54
    -4 9 -22 -10.37 6.94
    4 -9 22 -0.52 1.08
    -4 9 -23 2.35 3.48
    -4 8 24 2.21 4.6
    -4 8 23 2.82 3.86
    -4 8 22 9.98 6.61
    -4 8 21 3.3 3.77
    -4 8 20 -4.57 4.18
    -4 8 19 -0.48 1.56
    -4 8 18 5.07 4.69
    -4 8 17 11.15 5.94
    -4 8 16 0.11 1.02
    -4 8 15 10.76 5.82
    -4 8 14 4.28 3.03
    -4 8 13 -1.19 2.16
    -4 8 12 2.96 2.61
    -4 8 11 195.69 23.61
    -4 8 10 9.9 4.91
    4 -8 -10 9.5 5.56
    4 -8 -9 -0.82 2.49
    -4 8 9 0.26 1.85
    4 -8 -8 26.52 8.3
    -4 8 8 37.23 9.24
    4 -8 -7 14.56 5.48
    -4 8 7 20.63 6.98
    4 -8 -6 585.4 43.98
    4 -8 -5 -1.56 3.62
    4 -8 -4 29.94 9.09
    -4 8 3 1.97 0.82
    4 -8 -3 -1.25 1.01
    4 -8 -2 150.74 19.97
    -4 8 2 157.98 17.85
    -4 8 1 51.28 9.49
    -4 8 1 67.96 12.12
    4 -8 -1 74.59 13.99
    -4 8 0 17.51 6.01
    -4 8 0 7.96 3.37
    4 -8 0 16.41 6.92
    -4 8 -1 15.5 5.03
    4 -8 1 19.32 6.92
    -4 8 -1 28.3 7.76
    -4 8 -2 110.46 16.34
    -4 8 -2 87.68 11.35
    4 -8 2 135.08 19.26
    -4 8 -3 136.31 18.3
    4 -8 3 143.76 20.15
    -4 8 -3 106.11 12.17
    -4 8 -4 0.05 1.56
    -4 8 -4 1.92 3.9
    4 -8 4 -3.48 4.98
    -4 8 -5 6.8 4.79
    4 -8 5 4.93 4.56
    -4 8 -6 7.84 4.22
    4 -8 6 5.54 4.55
    -4 8 -7 8.65 4.75
    4 -8 7 0.64 3.63
    -4 8 -8 514.14 40.64
    4 -8 8 457.85 40.54
    -4 8 -9 4.49 3.84
    4 -8 9 0.74 1.65
    4 -8 10 62.48 13.52
    -4 8 -10 68.2 14.14
    -4 8 -11 12.38 6.21
    4 -8 11 11.02 6.31
    -4 8 -12 227.32 27.56
    4 -8 12 211.18 27.6
    -4 8 -13 20.65 7.6
    4 -8 13 28.46 9.64
    -4 8 -14 2.77 2.62
    4 -8 14 4.93 4.12
    4 -8 15 0.02 3.85
    -4 8 -15 0.35 4.36
    4 -8 16 28.79 10.04
    -4 8 -16 45.35 13.14
    -4 8 -17 5.95 4.73
    4 -8 17 1.89 1.5
    -4 8 -18 30.84 11.33
    4 -8 18 22.74 10.14
    -4 8 -19 67.4 17.16
    4 -8 19 84.77 18.35
    -4 8 -20 -1.02 2.34
    -4 8 -21 -2.29 1.35
    -4 8 -22 -1.11 4.17
    -4 8 -23 5.07 4.16
    -4 8 -24 8.54 6.6
    -4 7 26 3.19 4.59
    -4 7 25 -2.45 3.26
    -4 7 24 2.02 4.21
    -4 7 23 -0.33 1.62
    -4 7 22 0.55 0.96
    -4 7 21 0.63 2.76
    -4 7 20 -2.07 2.71
    -4 7 19 -0.01 3.48
    -4 7 18 -0.96 1.85
    -4 7 17 5.93 4.27
    -4 7 16 2.27 1.15
    -4 7 15 -0.46 1.57
    -4 7 14 8.26 5
    -4 7 13 3.1 2.57
    -4 7 12 32.85 8.94
    -4 7 11 1.28 1.3
    -4 7 10 12.59 4.25
    4 -7 -10 7.93 4.27
    -4 7 9 6.81 3.48
    4 -7 -9 3.88 2.72
    -4 7 8 6.15 3.51
    4 -7 -8 4.43 3.21
    4 -7 -7 76.64 12.63
    -4 7 7 67.1 11.35
    4 -7 -6 -0.24 0.46
    -4 7 6 -0.93 1.34
    -4 7 5 6.2 3.54
    4 -7 -5 4.06 2.7
    -4 7 4 1.34 1.47
    4 -7 -4 0.21 2.43
    -4 7 3 29.94 7.04
    4 -7 -3 27.58 7.61
    -4 7 2 12.82 4.75
    4 -7 -2 9.76 4.28
    4 -7 -1 0.56 1.36
    -4 7 1 10.35 3.95
    -4 7 0 1.3 1.49
    -4 7 0 0.53 1.31
    4 -7 0 1.14 1.2
    -4 7 -1 1.3 1.26
    -4 7 -1 5.09 4.09
    4 -7 1 1.89 3.46
    -4 7 -2 5.17 2.3
    -4 7 -2 3.2 0.81
    4 -7 2 4.1 2.91
    -4 7 -3 49 10.39
    -4 7 -3 35.92 6.33
    4 -7 3 31 7.94
    4 -7 4 45.19 9.97
    -4 7 -4 39.84 9.4
    -4 7 -4 38.49 6.27
    -4 7 -5 19.52 4.01
    -4 7 -5 30.36 7.81
    4 -7 5 27.92 8.19
    -4 7 -6 14.48 6.83
    -4 7 -6 11.46 2.83
    4 -7 6 17.61 6.76
    -4 7 -7 52.2 10.81
    4 -7 7 50.37 11.36
    -4 7 -8 14.69 5.31
    4 -7 8 17.64 5.92
    -4 7 -9 15.14 6.58
    4 -7 9 20.05 7.77
    4 -7 10 15.59 6.88
    -4 7 -10 27.81 8.89
    -4 7 -11 46.9 11.33
    -4 7 -12 17.07 7.56
    -4 7 -13 -2.51 3.48
    -4 7 -14 4.28 3.71
    -4 7 -15 5.79 2.26
    -4 7 -16 0.66 2.49
    -4 7 -17 3.73 4.14
    -4 7 -18 -2.29 3.51
    -4 7 -19 0.86 0.96
    -4 7 -20 1.77 1.92
    -4 7 -21 0.59 1.89
    -4 7 -22 -2.05 2.85
    -4 7 -23 6.91 6.41
    -4 7 -24 -3.74 5.62
    -4 6 28 -6.53 5.64
    -4 6 27 3.9 3.06
    -4 6 26 -5.13 7.95
    -4 6 26 1.46 1.03
    -4 6 25 9.22 6.51
    -4 6 25 3.87 4.51
    -4 6 24 3.27 5.39
    -4 6 24 1.43 2.9
    -4 6 23 8.05 5.85
    -4 6 22 -1.25 2.32
    -4 6 21 11.69 6.35
    -4 6 20 4.19 4.54
    -4 6 19 -2.78 2.88
    -4 6 18 3.89 3.86
    -4 6 17 3.28 3.37
    -4 6 16 -1.17 0.67
    -4 6 15 45.74 10.69
    -4 6 14 62.31 12.08
    -4 6 13 191.84 21.33
    -4 6 12 42.2 9.54
    -4 6 11 61.04 10.74
    -4 6 10 230.64 21.71
    4 -6 -10 221.43 21.42
    -4 6 9 8.11 3.67
    4 -6 -9 6.58 3.15
    -4 6 8 206.85 20.17
    4 -6 -8 291.8 23.99
    -4 6 7 1.88 1.94
    4 -6 -7 1.48 0.42
    -4 6 7 -1.57 1.92
    -4 6 6 80.43 12.73
    -4 6 6 75.02 10.69
    4 -6 -6 60.58 10.39
    -4 6 5 7.12 3.86
    4 -6 -5 10.35 4.2
    4 -6 -4 322.33 26.61
    -4 6 4 340.29 26.85
    4 -6 -3 145.21 16.95
    -4 6 3 140.53 15.59
    4 -6 -2 3.31 1.92
    -4 6 2 0.41 1.55
    -4 6 1 10.48 3.96
    4 -6 -1 4.06 2.82
    4 -6 0 22.61 6.6
    -4 6 0 15.32 4.24
    -4 6 -1 26.2 6.95
    4 -6 1 20.75 6.55
    -4 6 -1 11.34 3.78
    -4 6 -2 18.56 6.08
    -4 6 -2 21.58 4.78
    4 -6 2 29.96 7.44
    4 -6 3 4.1 2.89
    -4 6 -3 18.59 6.03
    -4 6 -3 9.08 2.9
    4 -6 4 79.14 12.6
    -4 6 -4 76.03 12.06
    -4 6 -4 58.87 7.56
    -4 6 -5 565.24 38.38
    4 -6 5 543.39 38.03
    -4 6 -5 412.37 25.74
    -4 6 -6 277.38 25.51
    -4 6 -6 220.87 15.88
    4 -6 6 262.05 25.2
    -4 6 -7 127.21 16.97
    -4 6 -7 98.74 9.37
    -4 6 -8 173.44 20.22
    -4 6 -8 143.14 11
    -4 6 -9 32.98 8.51
    -4 6 -10 402.13 34.38
    -4 6 -11 161.39 21.07
    -4 6 -12 684.15 49.74
    -4 6 -13 63.31 12.93
    -4 6 -14 5.24 5.02
    -4 6 -15 -2.46 3.1
    -4 6 -16 2.47 3.19
    -4 6 -17 -2.3 3.4
    -4 6 -18 -3.14 3.46
    -4 6 -19 73.25 16.2
    -4 6 -20 2.09 3.28
    -4 6 -21 3.39 2.48
    -4 6 -22 25.63 10.43
    -4 6 -23 4.89 3.94
    -4 6 -24 29.03 11.77
    -4 6 -25 -0.29 1.13
    -4 5 29 -0.21 1.04
    -4 5 28 5.85 5.82
    -4 5 27 2.59 2.5
    -4 5 27 3.29 3.48
    -4 5 26 5.24 4.82
    -4 5 26 11.51 7.67
    -4 5 25 2.5 4.1
    -4 5 25 10.01 6.82
    -4 5 24 13.32 7.43
    -4 5 24 11.16 6.76
    -4 5 23 -2.03 3.13
    -4 5 23 -0.22 1.59
    -4 5 22 2.35 2.52
    -4 5 22 7.7 6.05
    -4 5 21 -3.4 5.84
    -4 5 21 -2.34 2.63
    -4 5 20 5.57 4.94
    -4 5 19 0.61 2.55
    -4 5 18 1.17 1.3
    -4 5 17 -0.25 0.7
    -4 5 16 34.36 8.67
    -4 5 15 -0.33 0.54
    -4 5 14 0.05 2.19
    -4 5 13 3.29 1.43
    -4 5 12 47.66 9.23
    -4 5 11 0.95 1.75
    -4 5 10 134.13 14.76
    -4 5 10 154.67 18.43
    -4 5 9 23.71 5.68
    -4 5 9 33.32 8
    4 -5 -9 32.51 6.94
    -4 5 8 48.65 9.46
    -4 5 8 42.47 7.28
    4 -5 -8 36.09 7.19
    -4 5 7 177.14 14.82
    4 -5 -7 163.09 15.38
    -4 5 7 197.78 18.99
    -4 5 6 133.25 12.47
    -4 5 6 77.82 7.81
    4 -5 -6 118.95 12.88
    -4 5 6 112.12 13.9
    -4 5 5 55.14 9.34
    4 -5 -5 58.04 8.96
    -4 5 5 61.62 8.2
    -4 5 4 68.03 10.07
    4 -5 -4 66.41 9.76
    4 -5 -3 90.99 11.83
    -4 5 3 87 11.3
    4 -5 -2 38.7 7.59
    -4 5 2 41.27 7.33
    4 -5 -1 29.16 6.23
    -4 5 1 22.93 4.94
    -4 5 0 0.05 0.5
    4 -5 0 -2.27 2.29
    4 -5 1 -0.7 1.34
    -4 5 -1 0.61 0.14
    -4 5 -2 3.36 1.79
    -4 5 -2 -0.28 2.34
    4 -5 2 1.53 1.71
    -4 5 -3 2.49 1.84
    -4 5 -3 1.93 1.36
    -4 5 -4 7.74 3.63
    -4 5 -4 9.27 3
    -4 5 -5 4.53 2.31
    -4 5 -5 5.33 2.32
    -4 5 -6 3.89 2.53
    -4 5 -6 1.56 1.18
    -4 5 -7 1.96 0.75
    -4 5 -7 1.86 2.6
    -4 5 -8 1.35 1.92
    -4 5 -9 10.9 5.84
    -4 5 -10 13.21 5.52
    -4 5 -11 -0.64 1.58
    -4 5 -12 8.33 5.37
    -4 5 -13 3.21 3.07
    -4 5 -14 7.82 5.48
    -4 5 -15 11.69 6.94
    -4 5 -16 2.13 1.95
    -4 5 -17 4.26 4.07
    -4 5 -18 9.61 5.16
    -4 5 -19 -1.42 3
    -4 5 -20 0.53 3.11
    -4 5 -21 -2.61 3.44
    -4 5 -22 10.28 7.2
    -4 5 -23 4.86 4
    -4 5 -24 -4.18 2.93
    -4 5 -25 7.33 6.23
    -4 5 -26 0.42 3.8
    -4 4 30 -7.66 6.34
    -4 4 29 1.76 3.54
    -4 4 29 -0.22 3.19
    -4 4 28 27.54 12.35
    -4 4 28 19.58 10.11
    -4 4 27 4.64 4.9
    -4 4 27 3.88 5.34
    -4 4 26 -1.48 4.87
    -4 4 26 -2.16 2.83
    -4 4 25 -1.02 1.36
    -4 4 25 0.29 3.45
    -4 4 24 1.85 2.72
    -4 4 24 5.38 5.06
    -4 4 23 -3.27 4.97
    -4 4 23 1.43 3.1
    -4 4 22 40.03 12.39
    -4 4 22 41.65 11.66
    -4 4 21 3.41 4.16
    -4 4 21 2.6 2.44
    -4 4 20 2.3 1.24
    -4 4 20 4.57 4.22
    -4 4 19 22.94 7.8
    -4 4 19 20.12 7.39
    -4 4 18 75.31 15.19
    -4 4 18 64.02 12.4
    -4 4 17 21.54 7.36
    -4 4 17 18.17 6.14
    -4 4 16 149.23 20.19
    -4 4 16 128.23 16.83
    -4 4 15 23.85 7.81
    -4 4 15 23.36 6.66
    -4 4 14 36.47 9.05
    -4 4 14 29.93 7.07
    -4 4 13 51.95 11.03
    -4 4 13 47.41 8.77
    -4 4 12 97.54 15.13
    -4 4 12 57.97 9.3
    -4 4 11 44.51 7.66
    -4 4 11 56.89 10.23
    -4 4 10 0.95 0.61
    -4 4 10 0.05 1.8
    -4 4 9 321.52 22.31
    4 -4 -9 296.06 20.93
    -4 4 9 319.74 26.7
    -4 4 8 89.61 9.76
    4 -4 -8 85.41 9.7
    -4 4 8 85.98 12.27
    -4 4 7 571.73 31.35
    4 -4 -7 584.93 33.1
    -4 4 7 619.41 38.76
    -4 4 6 933.9 42.88
    -4 4 6 984.05 51.43
    -4 4 6 821.82 37.34
    4 -4 -6 987.23 46.27
    -4 4 5 318.55 18.05
    -4 4 5 234.55 14.98
    4 -4 -5 370.87 22.55
    -4 4 5 367.54 25.17
    -4 4 4 26.83 5.91
    -4 4 4 14.95 3.1
    -4 4 4 26.05 3.87
    4 -4 -4 24.04 5.31
    -4 4 3 311.04 23.25
    4 -4 -3 331.81 22.84
    -4 4 2 190.22 16.66
    4 -4 -2 200.21 16.75
    4 -4 -1 405.48 26.73
    -4 4 1 395.56 26.07
    -4 4 0 379.1 25.21
    4 -4 0 404.37 26.91
    -4 4 -1 566.84 32.46
    -4 4 -2 6.31 2.69
    -4 4 -2 5.22 2.74
    -4 4 -3 1.91 0.77
    -4 4 -3 1.94 1.52
    -4 4 -4 10.23 4.59
    -4 4 -4 3.99 1.98
    -4 4 -5 790.56 40.85
    -4 4 -5 715.9 45.9
    -4 4 -6 188.04 19.07
    -4 4 -6 171.36 14.8
    -4 4 -7 265.12 23.9
    -4 4 -7 255.69 18.85
    4 -4 8 0.08 1.47
    -4 4 -8 0.71 1.81
    4 -4 9 2.4 1.1
    -4 4 -9 2.82 1.49
    4 -4 10 -0.64 0.67
    -4 4 -10 4.29 4.02
    4 -4 11 42.61 8.8
    -4 4 -11 40.46 9.25
    4 -4 12 51.62 10.07
    -4 4 -12 36.86 9.6
    4 -4 13 29.26 7.82
    -4 4 -13 19.55 7.21
    4 -4 14 -3.07 2.9
    -4 4 -14 -0.13 0.42
    4 -4 15 30.34 8.55
    -4 4 -15 26.99 8.68
    4 -4 16 46.18 11.06
    -4 4 -16 52.61 11.67
    4 -4 17 30.7 9.53
    -4 4 -17 32.03 9.15
    4 -4 18 28.4 9.28
    -4 4 -18 26.26 8.91
    -4 4 -19 108.59 19.08
    4 -4 19 107.26 18.87
    -4 4 -20 2.53 1.85
    4 -4 20 5.01 4.25
    4 -4 21 54.63 14.1
    -4 4 -21 70.95 15.5
    4 -4 22 16.27 8.38
    -4 4 -22 3.94 1.24
    -4 4 -23 -1.64 4.11
    4 -4 23 -2.05 0.51
    4 -4 24 3.18 2.96
    -4 4 -24 8.46 6.09
    -4 4 -25 3.16 4.03
    4 -4 25 -5.25 4.74
    -4 4 -26 7 7.48
    4 -4 26 -1.65 3.33
    4 -4 27 -6.32 5.48
    -4 3 31 7.96 7.27
    -4 3 30 10.81 7.91
    -4 3 30 9.47 6.64
    -4 3 29 5.13 4.39
    -4 3 29 4.06 4.91
    -4 3 28 3.37 3.09
    -4 3 28 0.74 2.18
    -4 3 27 1.67 2
    -4 3 27 -0.46 1.66
    -4 3 26 -3.66 2.26
    -4 3 26 -2.71 3.32
    -4 3 25 4.43 2.6
    -4 3 25 2.17 4.86
    -4 3 24 6.67 5.72
    -4 3 24 8.61 4.75
    -4 3 23 25.99 9.53
    -4 3 23 31.75 10.79
    -4 3 22 -0.02 1.06
    -4 3 22 -1.22 3.6
    -4 3 21 10.22 5.57
    -4 3 21 1.82 1.9
    -4 3 20 1.79 3.6
    -4 3 20 -1.33 2.29
    -4 3 19 21.69 7.78
    -4 3 19 18.75 7.03
    -4 3 18 -1.28 3.6
    -4 3 18 -0.33 0.22
    -4 3 17 10.53 4.57
    -4 3 17 9.47 4.89
    -4 3 16 25.03 7.14
    -4 3 16 36.84 9.58
    -4 3 15 31.43 8.55
    -4 3 15 28.65 7.42
    -4 3 14 7.33 3.75
    -4 3 14 7.94 4.32
    -4 3 13 27.18 6.34
    -4 3 13 40.68 9.73
    -4 3 12 59.14 10.99
    -4 3 12 46.35 7.9
    4 -3 -12 50.16 10.02
    -4 3 11 20.23 4.69
    4 -3 -11 24.99 6.95
    -4 3 11 38.4 8.24
    -4 3 10 7.64 3.18
    4 -3 -10 8.28 4.27
    -4 3 10 5.16 4.41
    -4 3 9 5.73 3.4
    -4 3 9 1.75 1.64
    4 -3 -9 2.38 1.93
    -4 3 8 33.07 7.28
    -4 3 8 32.87 4.92
    4 -3 -8 28.77 6.61
    4 -3 -8 30.99 4.55
    -4 3 7 6.54 4.16
    -4 3 7 4.91 1.66
    4 -3 -7 2.3 3.06
    4 -3 -7 3.33 1.62
    -4 3 6 12.89 2.34
    4 -3 -6 13.16 4.39
    4 -3 -6 13.07 3.02
    -4 3 6 16.52 4.84
    -4 3 5 48.89 8.21
    4 -3 -5 35.46 6.85
    -4 3 5 42.64 3.94
    4 -3 -5 45.61 6.01
    -4 3 4 41.06 7.18
    4 -3 -4 36.49 5.32
    4 -3 -4 40.81 7.29
    4 -3 -3 108.95 12.05
    4 -3 -3 118.55 10.74
    -4 3 3 103.52 11.73
    4 -3 -2 146.3 13.82
    -4 3 2 131.16 13.08
    4 -3 -1 60.36 8.53
    -4 3 1 71.16 8.87
    4 -3 0 367.8 21.58
    -4 3 0 413.09 22.94
    -4 3 -1 125.18 9.64
    4 -3 1 205.67 14.86
    -4 3 -1 214.91 15.58
    -4 3 -2 160.03 15.89
    4 -3 2 136.96 12
    -4 3 -2 134.88 12.77
    -4 3 -3 93.72 10.43
    4 -3 3 92.42 8.77
    4 -3 3 83.65 8.66
    -4 3 -3 99.89 12.44
    4 -3 4 149.77 12.55
    -4 3 -4 139.51 13.62
    -4 3 -4 146.15 15.82
    4 -3 5 162.61 14.01
    -4 3 -5 187.93 18.3
    -4 3 -5 178.17 15.55
    -4 3 -6 126.59 14.65
    4 -3 6 129.2 12.39
    -4 3 -6 94.03 11.1
    4 -3 7 77.02 9.78
    -4 3 -7 69.88 10.97
    4 -3 8 53.98 8.48
    -4 3 -8 43.81 8.77
    4 -3 9 49.88 8.45
    -4 3 -9 43.38 9.3
    -4 3 -10 7.15 4.01
    4 -3 10 14.88 5.01
    4 -3 11 0.72 1.59
    -4 3 -11 -0.86 2.81
    4 -3 12 0.09 0.98
    -4 3 -12 1.86 1.76
    -4 3 -13 6.71 3.76
    4 -3 13 3.97 2.01
    -4 3 -14 3.82 3.03
    4 -3 14 0 0.77
    -4 3 -15 0.05 0.41
    4 -3 15 -1.8 2.85
    -4 3 -16 16.85 6.85
    4 -3 16 0.9 2.9
    -4 3 -17 4.29 4.35
    4 -3 17 1 3.03
    4 -3 18 8 4.7
    -4 3 -18 7.19 4.82
    -4 3 -19 2.41 3.04
    4 -3 19 4.47 4.13
    -4 3 -20 5.53 3.97
    4 -3 20 -2.13 4.69
    -4 3 -21 3.78 4.85
    4 -3 21 -0.65 0.69
    -4 3 -22 5.78 4.68
    4 -3 22 -1.73 3.15
    -4 3 -23 8.2 5.75
    4 -3 23 0.54 3.29
    -4 3 -24 4.48 3.88
    4 -3 24 3.55 4.49
    -4 3 -25 2.38 3.74
    4 -3 25 -2.44 3.66
    4 -3 26 -0.47 2.38
    4 -3 27 -3.27 4.01
    -4 2 31 0.47 2.22
    -4 2 31 4.05 4.77
    -4 2 31 5.54 4.82
    -4 2 30 1.55 3.04
    -4 2 30 1.07 4.65
    -4 2 29 1.8 2.14
    -4 2 29 3.58 4.98
    -4 2 28 9.75 6.82
    -4 2 28 6.04 5.97
    -4 2 27 0.82 2.62
    -4 2 27 1.3 3.74
    -4 2 26 -0.28 2.81
    -4 2 26 -0.13 2.14
    -4 2 25 2.98 4.66
    -4 2 25 5.02 5.36
    -4 2 24 2.47 2.99
    -4 2 24 0.96 3.68
    -4 2 23 45.88 12.62
    -4 2 23 49.82 13.21
    -4 2 22 30.85 10.34
    -4 2 22 37.33 10.93
    -4 2 21 6.83 4.58
    -4 2 21 -1.59 2.72
    -4 2 20 77.26 14.6
    -4 2 20 96.16 16.52
    -4 2 19 -1.87 3.28
    -4 2 19 -1.86 1.4
    4 -2 -18 151.28 19.83
    -4 2 18 153.59 20.07
    -4 2 18 136.13 19.09
    -4 2 17 2.32 1.01
    -4 2 17 5 3.6
    4 -2 -17 4.61 3.35
    -4 2 16 5.19 3.8
    -4 2 16 5.72 3.6
    4 -2 -16 6.14 3.91
    -4 2 15 55.85 10.76
    -4 2 15 54.83 10.14
    4 -2 -15 50.25 10.4
    -4 2 14 0.16 0.85
    4 -2 -14 1.21 2.05
    -4 2 14 3.44 2.4
    -4 2 13 78 11.11
    -4 2 13 110.05 14.23
    4 -2 -13 86.25 12.9
    4 -2 -13 54.99 5.14
    -4 2 12 45.51 9.02
    -4 2 12 26.44 6.19
    4 -2 -12 36.52 8.29
    4 -2 -12 25.38 2.79
    -4 2 12 26.45 3.79
    4 -2 -11 240.55 21.4
    4 -2 -11 173.11 9.3
    -4 2 11 182.38 11.23
    -4 2 11 281.7 22.46
    -4 2 11 180.89 16.3
    -4 2 10 322.17 21.95
    4 -2 -10 380.01 27.33
    -4 2 10 273.8 15.27
    -4 2 10 326.8 25.08
    -4 2 9 470.76 27.92
    4 -2 -9 502.24 33.51
    -4 2 9 445.54 31.38
    -4 2 8 47.91 6.31
    -4 2 8 50.45 8.59
    4 -2 -8 53.51 9
    -4 2 7 550.54 26.82
    4 -2 -7 451.86 24.73
    4 -2 -7 604.08 35.49
    4 -2 -7 510.45 23.24
    -4 2 7 497.76 23.62
    -4 2 7 611.5 34.75
    4 -2 -6 175.12 11.09
    -4 2 6 249.81 19.4
    4 -2 -6 238.54 19.77
    -4 2 6 198.9 12.13
    4 -2 -6 223.3 11.89
    -4 2 5 18.46 5.73
    -4 2 5 12.03 3.13
    4 -2 -5 16.41 2
    4 -2 -5 27.63 6.45
    4 -2 -5 8.65 2.87
    4 -2 -4 224.12 18.25
    -4 2 4 181.22 12.95
    -4 2 4 219.19 17.62
    4 -2 -3 190.1 16.62
    -4 2 3 204.05 16.81
    4 -2 -2 2214.47 98.46
    -4 2 2 2162.09 98.07
    4 -2 -1 121.3 12
    -4 2 1 114.87 12.21
    4 -2 0 222.33 11.41
    4 -2 0 216 16.48
    -4 2 0 198.21 16.6
    4 -2 1 854.49 33.97
    4 -2 1 836.33 39.29
    -4 2 -1 868.44 42
    4 -2 2 1829.76 81.07
    -4 2 -2 2151.2 91.55
    4 -2 2 1886.55 84.58
    -4 2 -2 2005.76 89.04
    4 -2 3 970.66 47.02
    -4 2 -3 1063.25 55.26
    -4 2 -3 1121.43 54.58
    -4 2 -4 85.9 11.16
    4 -2 4 72.57 7.91
    -4 2 -4 84.55 10.45
    4 -2 5 112.99 10.68
    -4 2 -5 124.68 13.89
    -4 2 -5 109.58 12.25
    -4 2 -6 9.6 3.57
    4 -2 6 9.38 3.07
    4 -2 6 11.48 2.45
    -4 2 -6 9.98 4.16
    -4 2 -7 115.97 13.75
    4 -2 7 114.94 11.73
    4 -2 7 94.13 7.37
    -4 2 -8 38.59 7.85
    4 -2 8 57.52 8.3
    4 -2 8 38.47 3.79
    4 -2 9 304.21 23.47
    -4 2 -9 330.85 26.41
    -4 2 -10 21.26 6.19
    4 -2 10 27.31 6.83
    -4 2 -11 0.81 0.8
    4 -2 11 0.98 1.93
    -4 2 -12 5.36 3.36
    4 -2 12 6.24 3.64
    -4 2 -13 3.56 3.86
    4 -2 13 -0.11 1.2
    -4 2 -14 26.81 7.6
    4 -2 14 24.07 6.68
    -4 2 -15 6.68 2.97
    4 -2 15 4.89 3.31
    -4 2 -16 3.96 3.29
    4 -2 16 5.67 2.29
    4 -2 17 156.57 20.9
    -4 2 -17 169.27 21.61
    -4 2 -18 0.1 1.53
    4 -2 18 5.59 3.59
    -4 2 -19 10.34 5.59
    4 -2 19 2.09 3.51
    -4 2 -20 5.7 4.61
    4 -2 20 1.65 2.04
    -4 2 -21 -8.75 5.16
    4 -2 21 2.02 4.31
    -4 2 -22 36.4 10.91
    4 -2 22 37.54 12.07
    4 -2 23 11.02 6.55
    -4 2 -23 19.99 8.48
    -4 2 -24 1.68 3.68
    4 -2 24 -8.18 5.75
    4 -2 25 12.35 7.79
    4 -2 26 0.46 2.05
    -4 1 31 3.3 4.97
    -4 1 31 -6.82 5.99
    -4 1 30 -0.03 2.59
    -4 1 30 -0.65 4.72
    -4 1 29 -1.66 5.95
    -4 1 29 -2.21 2.53
    -4 1 29 7.36 5.86
    -4 1 28 2.63 4.04
    -4 1 28 7.04 5.33
    -4 1 27 -2.4 3.44
    -4 1 27 -2.59 4.99
    -4 1 26 11.62 7.05
    -4 1 26 6.77 5.35
    -4 1 25 16.59 7.52
    -4 1 25 4.74 4.92
    -4 1 24 10.31 4.26
    -4 1 24 7.83 5.83
    -4 1 23 1.84 2.31
    -4 1 23 0.68 3.47
    4 -1 -23 2.24 3.08
    -4 1 22 1.33 1.72
    -4 1 22 0.81 4.42
    4 -1 -22 2.46 2.39
    -4 1 21 2.99 3.85
    4 -1 -21 7.02 4.33
    -4 1 21 -1.51 3.28
    -4 1 20 18.57 7.75
    -4 1 20 14.62 6.38
    4 -1 -20 22.84 7.22
    -4 1 19 96.59 15.69
    -4 1 19 117.25 18.31
    4 -1 -19 103.97 16.31
    -4 1 18 2.69 2.57
    -4 1 18 5.7 4.37
    4 -1 -18 4.95 3.81
    -4 1 17 1.13 1.97
    -4 1 17 2.86 2.47
    4 -1 -17 2.17 1.81
    -4 1 16 0.06 1.69
    4 -1 -16 3.24 3.55
    -4 1 16 3.3 2.78
    -4 1 15 16.52 5.25
    -4 1 15 15.96 6.13
    4 -1 -15 24.34 6.84
    -4 1 14 2.99 3.26
    -4 1 14 0.53 0.76
    4 -1 -14 4.7 3.79
    -4 1 13 82.62 12.17
    4 -1 -13 119.03 15.82
    -4 1 13 106.57 13.95
    -4 1 12 167.79 17.94
    4 -1 -12 234.17 22
    -4 1 12 246.7 21.44
    4 -1 -11 218.32 21.23
    -4 1 11 222.12 20.38
    4 -1 -10 312.52 25.22
    -4 1 10 283.94 23.65
    4 -1 -9 944.42 53.17
    -4 1 9 943.82 45.21
    -4 1 9 994.54 52.75
    -4 1 8 700.96 35.18
    -4 1 8 728.35 41.82
    -4 1 7 380.21 22.35
    -4 1 7 425.87 27.79
    -4 1 6 318.6 19.86
    -4 1 6 310.9 22.88
    4 -1 -5 256.43 15.69
    -4 1 5 307.74 21.76
    -4 1 5 325.01 19.3
    4 -1 -4 139.06 9.37
    -4 1 4 157.89 14.18
    -4 1 4 113.77 10.96
    -4 1 3 -0.06 0.75
    -4 1 3 1.29 1.01
    -4 1 2 77.4 9.64
    -4 1 2 71.29 8.41
    4 -1 -1 50.99 5.19
    -4 1 1 60.13 8.49
    -4 1 1 66.5 8.1
    4 -1 0 10.11 2.2
    -4 1 0 14.78 4.19
    4 -1 1 0.44 1.05
    -4 1 -1 0.98 1.14
    -4 1 -2 1.33 1.63
    4 -1 2 0.19 0.61
    -4 1 -2 0.78 1.75
    -4 1 -3 1.99 1.03
    4 -1 3 1.06 0.09
    -4 1 -3 1.96 1.36
    -4 1 -4 10.5 4.5
    -4 1 -4 3.55 2.17
    4 -1 4 9.19 2.77
    -4 1 -5 7.04 2.23
    4 -1 5 7.05 2.77
    -4 1 -6 7.2 3.34
    4 -1 6 4.01 1.99
    -4 1 -7 4.96 2.81
    4 -1 7 4 2.09
    -4 1 -8 1.48 1.67
    4 -1 8 5.33 2.94
    -4 1 -9 -0.17 1.4
    4 -1 9 0.48 1.76
    -4 1 -10 7.62 3.39
    4 -1 10 6.83 2.89
    -4 1 -11 3.17 1.29
    4 -1 11 0.89 0.91
    -4 1 -12 8.41 4.64
    4 -1 12 9.22 4.18
    -4 1 -13 8.85 3.93
    4 -1 13 5.08 3.86
    -4 1 -14 1.11 2.35
    4 -1 14 1.41 0.97
    -4 1 -15 1.74 2.51
    4 -1 15 1.49 2.78
    -4 1 -16 -0.81 2.03
    4 -1 16 1.38 3.06
    -4 1 -17 7.48 3.71
    4 -1 17 1.44 2.9
    -4 1 -18 -1.83 2.76
    4 -1 18 -1.93 2.01
    -4 1 -19 14.76 6.41
    4 -1 19 8.43 5.17
    -4 1 -20 26.54 8.33
    4 -1 20 34.49 10.62
    -4 1 -21 -2.87 4.59
    4 -1 21 7.59 4.74
    -4 1 -22 4.36 4.66
    4 -1 22 -0.6 5.17
    4 -1 23 8.89 5.13
    4 -1 24 -0.71 1.5
    4 -1 25 -4.06 4.21
    4 -1 26 1.87 3.49
    -4 0 31 9.13 7.23
    -4 0 30 2.64 2.83
    -4 0 29 -1.86 5.3
    -4 0 28 -1.34 6.18
    -4 0 27 1.63 0.66
    -4 0 26 1.33 1.8
    4 0 -26 0.14 1.25
    4 0 -25 -0.73 2.18
    -4 0 25 -0.8 2.18
    4 0 -24 0.28 0.67
    -4 0 24 0.91 1.67
    -4 0 23 4.6 3.31
    4 0 -23 -1.16 2.4
    4 0 -22 7.55 5.16
    -4 0 22 -1.66 3.72
    -4 0 21 0.7 1.47
    4 0 -21 0.59 2.7
    4 0 -20 9.75 4.45
    -4 0 20 9.86 5.13
    4 0 -19 427.89 36.96
    -4 0 19 424.85 34.81
    4 0 -18 9.54 4.85
    -4 0 18 5.59 2.17
    4 0 -17 1.53 2.88
    -4 0 17 5.61 3.61
    -4 0 16 63.66 11.27
    4 0 -16 76.49 13.26
    4 0 -15 190.2 20.71
    -4 0 15 131.35 9.2
    -4 0 15 189.91 19.31
    -4 0 14 1.76 1.87
    4 0 -14 1.98 1.59
    -4 0 14 2.86 0.87
    -4 0 13 53.25 9.48
    -4 0 12 29.25 7.13
    -4 0 11 83.71 11.44
    -4 0 10 404.87 27.86
    -4 0 10 342.74 24.03
    -4 0 9 221.09 17.44
    -4 0 9 223.41 19.22
    -4 0 8 878.82 46.34
    -4 0 8 925.33 49.14
    -4 0 7 623.4 34.54
    -4 0 7 596.4 36.16
    -4 0 6 95.31 10.53
    4 0 -6 83.17 6.07
    -4 0 6 97.79 11.5
    -4 0 5 253.77 19.84
    4 0 -5 217.89 13.52
    -4 0 4 1617.92 81.61
    -4 0 4 2006.14 85.23
    -4 0 3 1.66 0.94
    -4 0 3 4.57 3.28
    -4 0 2 758.6 40.66
    -4 0 2 688.75 40.85
    -4 0 1 32.29 6.04
    -4 0 1 34.33 6.77
    4 0 0 509.74 29.25
    -4 0 0 516.19 32.45
    -4 0 0 581.37 34.62
    4 0 1 133.87 12.23
    -4 0 -1 140.74 13.11
    -4 0 -1 149.59 14.6
    -4 0 -1 136.73 14.64
    4 0 2 779.71 40.34
    -4 0 -2 757.48 41.31
    -4 0 -2 743.64 43.97
    -4 0 -2 813.09 44.49
    4 0 3 721.97 38.23
    -4 0 -3 697.78 38.64
    -4 0 -3 663.01 41.32
    -4 0 -4 110.37 11.8
    4 0 4 100.54 11.28
    -4 0 -5 27.48 5.47
    4 0 5 32.61 6.3
    4 0 6 200.29 17.55
    -4 0 -6 191.72 16.86
    4 0 7 12.69 4.36
    -4 0 -7 8.5 3.53
    -4 0 -8 12.26 4.16
    4 0 8 5.75 3.27
    -4 0 -9 49.44 8.53
    4 0 9 49.04 8.98
    -4 0 -10 8.12 3.66
    4 0 10 4.15 1.45
    -4 0 -11 2.66 1.05
    4 0 11 5.85 3.85
    -4 0 -12 58.95 10.21
    4 0 12 67.65 11.69
    -4 0 -13 168.47 18.72
    4 0 13 169.36 19.81
    -4 0 -14 47.62 9.59
    4 0 14 44.08 10.06
    -4 0 -15 -1.76 2.78
    4 0 15 -1.1 2.5
    -4 0 -16 8.53 4.12
    4 0 16 8.83 3.22
    -4 0 -17 0.35 0.89
    4 0 17 2.21 1.98
    -4 0 -18 86.58 14.82
    4 0 18 101.77 17.41
    -4 0 -19 88.11 15.58
    4 0 19 81.71 16.07
    -4 0 -20 14.76 6.42
    4 0 20 14.19 6.68
    4 0 21 9.67 6.07
    4 0 22 12.37 6.59
    4 0 23 -0.67 1.27
    4 0 24 0.96 1.5
    4 0 25 2.62 3.95
    -4 -1 30 -0.13 2.61
    -4 -1 29 4.92 4.25
    -4 -1 28 -6.38 5.54
    4 1 -27 -1.59 2.06
    -4 -1 27 1.46 3.63
    -4 -1 26 9.71 6.37
    4 1 -26 3.14 3.42
    4 1 -25 -1.13 3.45
    -4 -1 25 8.71 7.69
    4 1 -24 4.12 3.86
    -4 -1 24 -1.82 1.8
    -4 -1 23 -0.1 1.89
    4 1 -23 0.47 2.58
    4 1 -22 8.55 5.34
    -4 -1 22 2.82 3.23
    -4 -1 21 0.43 2.04
    4 1 -21 3.32 3.9
    4 1 -20 30.18 9.25
    -4 -1 20 40.73 9.52
    4 1 -19 25.18 7.92
    -4 -1 19 27.19 7.43
    -4 -1 18 105.63 15.02
    4 1 -18 125.34 17.88
    -4 -1 17 19.97 6.33
    4 1 -17 17.64 6.6
    -4 -1 16 0.59 1.05
    -4 -1 15 6.55 1.9
    -4 -1 15 7.56 3.8
    -4 -1 14 5.19 1.51
    -4 -1 14 7.59 3.58
    -4 -1 13 5.81 3.63
    -4 -1 13 2.53 0.99
    -4 -1 12 -0.38 0.65
    -4 -1 12 -0.69 1.21
    -4 -1 11 31.72 3.52
    -4 -1 11 38.98 7.91
    -4 -1 11 37.62 7.38
    -4 -1 10 6.76 3.24
    -4 -1 10 13.66 4.57
    -4 -1 9 1.49 0.86
    -4 -1 9 -0.62 0.96
    -4 -1 8 56.92 8.71
    -4 -1 8 40.18 7.72
    -4 -1 7 110.01 12.56
    -4 -1 7 87.64 11.35
    -4 -1 6 108.11 12.38
    -4 -1 6 79.55 10.9
    -4 -1 5 89.77 11.55
    -4 -1 5 102.58 12.6
    -4 -1 4 204.76 18.86
    -4 -1 4 222.57 19.5
    -4 -1 3 289.38 23.36
    -4 -1 3 321.17 24.6
    -4 -1 2 225.81 20.12
    -4 -1 2 244.07 21
    -4 -1 1 224.35 20.33
    -4 -1 1 269.54 21.63
    -4 -1 0 232.69 21.17
    -4 -1 0 295.15 22.99
    -4 -1 -1 218.76 17.27
    -4 -1 -1 315.52 23.44
    -4 -1 -1 234.56 21.03
    -4 -1 -2 157.81 14.08
    4 1 2 190.77 16.88
    -4 -1 -2 200.4 18.62
    4 1 3 141.95 14.8
    -4 -1 -3 134.22 12.58
    -4 -1 -3 166.83 16.82
    4 1 4 106.19 12.88
    -4 -1 -4 102.13 10.65
    -4 -1 -4 115.05 14.21
    -4 -1 -5 58.65 8.02
    4 1 5 81.11 11.08
    -4 -1 -5 73.51 11.71
    -4 -1 -6 39.48 6.69
    4 1 6 42.97 8.27
    -4 -1 -6 41.19 8.4
    -4 -1 -7 7.28 3.23
    4 1 7 4.51 2.96
    -4 -1 -7 5.82 3.67
    -4 -1 -8 5.17 2.26
    4 1 8 2.77 1.76
    -4 -1 -9 2.84 2.33
    4 1 9 1.18 2.17
    -4 -1 -10 -1.5 2.27
    4 1 10 1.11 1.4
    -4 -1 -11 4.4 2.1
    4 1 11 8.99 4.68
    -4 -1 -12 2.08 1.88
    4 1 12 12.97 5.78
    -4 -1 -13 15.43 5.41
    4 1 13 9.47 5.21
    -4 -1 -14 4.14 3.35
    4 1 14 4.19 2.74
    -4 -1 -15 3.71 2.36
    4 1 15 9.92 4.62
    -4 -1 -16 0.17 0.8
    4 1 16 2.46 2.92
    -4 -1 -17 4.52 1.81
    4 1 17 1.2 1.35
    4 1 18 0.47 2.4
    4 1 19 22.62 8.65
    4 1 20 12.04 6.34
    4 1 21 0.35 1.6
    4 1 22 -1.98 2.43
    4 1 23 -4.56 4.22
    4 1 24 3.62 4.47
    4 1 25 -1.01 2.71
    -4 -2 29 -0.75 5.56
    -4 -2 28 13.94 8.35
    -4 -2 27 6.38 6.68
    4 2 -26 9.37 6.01
    -4 -2 26 15.43 7.98
    -4 -2 25 14.78 7.51
    4 2 -25 14.04 6.74
    4 2 -24 -3.35 3.05
    -4 -2 24 2.81 3.51
    4 2 -23 -1.86 4.4
    -4 -2 23 3.87 3.91
    -4 -2 22 5.2 4.67
    4 2 -22 4.33 3.01
    -4 -2 22 -0.32 1.92
    4 2 -21 85.5 15.81
    -4 -2 21 114.84 19.7
    -4 -2 21 81.85 13.62
    4 2 -20 21.43 8.07
    -4 -2 20 6.27 3.29
    -4 -2 19 99.21 14.16
    -4 -2 18 10.15 3.91
    -4 -2 17 83.31 12.7
    -4 -2 16 28.96 7.12
    -4 -2 15 1.43 1.76
    -4 -2 15 0.97 0.82
    -4 -2 14 30.79 7.28
    -4 -2 14 24.77 4.62
    -4 -2 13 26.62 6.38
    -4 -2 13 22.28 4.16
    -4 -2 12 100.84 9.67
    -4 -2 12 130.11 14.44
    -4 -2 11 34.31 7.23
    -4 -2 11 32.12 4.99
    -4 -2 11 32.4 7.89
    -4 -2 10 15.87 4.44
    -4 -2 10 16.28 3.56
    -4 -2 10 11.62 4.14
    -4 -2 9 200.82 20.17
    -4 -2 9 237.82 20.47
    -4 -2 8 50.39 9.58
    -4 -2 8 80.76 10.87
    -4 -2 7 103 13.61
    -4 -2 7 102.49 12.95
    -4 -2 6 23.13 5.97
    -4 -2 6 27.83 6.56
    -4 -2 5 16.81 5.14
    -4 -2 5 10.79 3.56
    -4 -2 4 39.55 8.64
    -4 -2 4 31.08 6.76
    -4 -2 3 169.89 18.1
    -4 -2 3 134.47 15.32
    -4 -2 2 5.64 2.64
    -4 -2 2 8.62 4.19
    -4 -2 1 50.93 9.8
    -4 -2 1 58.95 10.1
    -4 -2 0 126.48 10.6
    -4 -2 0 148.03 16.76
    -4 -2 -1 401.39 23.37
    -4 -2 -1 503.83 34.17
    -4 -2 -2 687.54 34.73
    -4 -2 -2 793 46.91
    -4 -2 -2 670.93 33.05
    -4 -2 -3 -0.3 0.5
    -4 -2 -3 -0.76 2.01
    -4 -2 -3 0.85 1.18
    4 2 3 -0.29 1.54
    -4 -2 -4 70.66 11.28
    -4 -2 -4 54 6.82
    4 2 4 60.08 10.25
    -4 -2 -5 8.77 2.75
    4 2 5 9.58 3.92
    -4 -2 -5 18.43 5.43
    -4 -2 -6 179.37 14.84
    4 2 6 231.48 21.87
    -4 -2 -6 231.57 22.65
    -4 -2 -7 9.69 3.07
    4 2 7 8.91 3.94
    -4 -2 -7 12.04 5.24
    -4 -2 -8 2.01 1.85
    4 2 8 2.27 3.26
    -4 -2 -8 1.96 2.11
    -4 -2 -9 5.93 2.57
    -4 -2 -9 9.36 3.76
    4 2 9 6.12 3.67
    -4 -2 -10 44.57 7.57
    4 2 10 30.87 8.6
    -4 -2 -10 32.77 8.43
    -4 -2 -11 -1.46 1.81
    4 2 11 2.09 1.59
    -4 -2 -11 1.92 2.94
    -4 -2 -12 303.08 24.23
    -4 -2 -12 336.99 31.78
    4 2 12 339.42 31.25
    -4 -2 -13 36.35 7.38
    4 2 13 39.31 9.67
    -4 -2 -13 33.33 8.81
    4 2 14 53.34 12.33
    -4 -2 -14 47.94 11.49
    4 2 15 22.2 8.39
    -4 -2 -15 24.79 9.08
    4 2 16 -0.59 2.47
    -4 -2 -16 -0.47 3.3
    4 2 17 7.93 5.53
    -4 -2 -17 23.92 8.74
    4 2 18 12.17 6.01
    -4 -2 -18 20.38 8.14
    4 2 19 10.45 5.86
    -4 -2 -19 17.76 8.09
    4 2 20 2.84 4.38
    -4 -2 -20 10.91 6.89
    4 2 21 9.16 5.23
    -4 -2 -21 11.67 7.02
    4 2 22 0.72 1.25
    -4 -2 -22 10.08 6.08
    4 2 23 5.2 4.8
    -4 -2 -23 5.27 5.72
    4 2 24 -0.98 3.64
    -4 -2 -24 -4.8 4.5
    -4 -2 -25 7.01 4.67
    -4 -3 28 0.15 2.48
    -4 -3 27 3.13 5.25
    -4 -3 26 3.04 4.86
    4 3 -26 -8.52 5.53
    -4 -3 25 14.09 7.22
    4 3 -25 4.95 4.45
    -4 -3 24 13.78 7.7
    4 3 -24 8.95 5.24
    -4 -3 23 3.32 5.4
    4 3 -23 0.44 2
    4 3 -22 6.31 4.63
    -4 -3 22 12.3 6.99
    -4 -3 21 3.4 1.54
    -4 -3 20 12 6.48
    -4 -3 19 -2.09 2.42
    -4 -3 19 -0.7 3.68
    -4 -3 18 5.26 3.78
    -4 -3 18 1.72 2.55
    -4 -3 17 -0.14 2.01
    -4 -3 17 -0.71 2.84
    -4 -3 16 39.57 10.24
    -4 -3 16 39.33 8.33
    -4 -3 15 209.24 20.34
    -4 -3 15 215.92 25.35
    -4 -3 14 112.44 17.3
    -4 -3 14 91.55 12.66
    -4 -3 14 69.51 9.36
    -4 -3 13 79.23 10.08
    -4 -3 13 127.15 18.01
    -4 -3 13 94.99 12.83
    -4 -3 12 59.92 8.65
    -4 -3 12 69.85 12.7
    -4 -3 12 77.22 11.69
    -4 -3 12 65.12 12.9
    -4 -3 11 111.98 16.54
    -4 -3 11 103.34 11.62
    -4 -3 11 122.62 14.82
    -4 -3 11 120.35 16.68
    -4 -3 10 130.16 13.18
    -4 -3 10 144.4 18.38
    -4 -3 10 147.1 16.36
    -4 -3 10 133.13 17.22
    -4 -3 9 76.56 12.28
    -4 -3 9 56.81 9.55
    -4 -3 9 44.64 7.37
    -4 -3 9 57.81 10.82
    -4 -3 8 71.3 11.01
    -4 -3 8 69.17 12.64
    -4 -3 8 69 11.29
    -4 -3 7 67.44 12.28
    -4 -3 7 63.26 10.25
    -4 -3 7 68.11 10.96
    -4 -3 6 36.47 7.6
    -4 -3 6 45.37 9.43
    -4 -3 6 41.39 8.03
    -4 -3 5 50.35 10.32
    -4 -3 5 41.69 8.37
    -4 -3 5 43.56 8.04
    -4 -3 4 18.53 4.93
    -4 -3 4 12.84 4.82
    -4 -3 4 15.39 6.28
    -4 -3 3 7.65 3.81
    -4 -3 3 6.25 2.86
    -4 -3 2 6.99 1.87
    -4 -3 2 7.94 3.09
    -4 -3 2 5.84 4.5
    -4 -3 1 0.89 0.52
    -4 -3 1 2.27 1.62
    -4 -3 1 5.11 3.67
    -4 -3 0 -0.06 0.45
    -4 -3 0 0.03 0.6
    -4 -3 0 0.37 0.07
    -4 -3 -1 0.39 0.3
    -4 -3 -1 -0.2 0.4
    -4 -3 -1 1.18 2.85
    -4 -3 -2 0.34 0.37
    -4 -3 -2 0.58 0.61
    -4 -3 -2 -1.8 1.47
    -4 -3 -3 0.85 0.57
    -4 -3 -3 1.97 1.24
    -4 -3 -4 4.18 1.49
    -4 -3 -4 14.71 5.41
    4 3 4 8.43 3.6
    -4 -3 -5 -0.16 0.49
    -4 -3 -5 1.38 1.15
    4 3 5 6.93 4.5
    -4 -3 -6 0.96 2.31
    -4 -3 -6 0.93 0.55
    4 3 6 -0.44 1.04
    -4 -3 -7 0.88 2.26
    -4 -3 -7 1.31 1.21
    4 3 7 2.82 2.41
    -4 -3 -8 -0.32 3.42
    4 3 8 2.28 2
    -4 -3 -9 3.13 2.27
    4 3 9 5.89 4.38
    -4 -3 -10 0.82 0.52
    4 3 10 0.43 2.35
    -4 -3 -11 4.74 4.8
    4 3 11 5.23 3.29
    4 3 12 0.66 0.52
    -4 -3 -12 1.28 2.03
    -4 -3 -13 4 2.37
    4 3 13 -2.37 1.5
    4 3 14 0.85 2.49
    -4 -3 -14 -2.25 4.07
    4 3 15 1.14 1.84
    -4 -3 -15 39.49 11.41
    4 3 16 1.12 2.36
    -4 -3 -16 -2.37 3.38
    -4 -3 -16 -1.09 3.64
    4 3 17 9.24 5.88
    -4 -3 -17 3.24 2.17
    -4 -3 -18 2.42 1.73
    4 3 18 5.45 3.56
    4 3 19 4.56 5.04
    -4 -3 -19 -2.01 3.03
    4 3 20 -2.08 3.03
    -4 -3 -20 -2.17 4.79
    4 3 21 0.28 1.84
    -4 -3 -21 0.21 2.55
    4 3 22 -0.59 2.48
    -4 -3 -22 0.5 1.81
    -4 -3 -23 -0.33 0.92
    -4 -3 -24 -5.56 4.95
    -4 -4 27 7.91 6.26
    -4 -4 26 7.44 6.49
    -4 -4 25 -1.94 1.95
    4 4 -25 -2.25 4.29
    -4 -4 24 16.4 7.64
    4 4 -24 5.27 4.22
    -4 -4 23 57.15 15.34
    -4 -4 22 43.99 13.13
    -4 -4 21 4.46 4.3
    -4 -4 20 -1.26 4.25
    -4 -4 19 42.33 12.11
    -4 -4 18 5.64 6.93
    -4 -4 17 66.09 15.11
    -4 -4 16 132.7 16.5
    -4 -4 16 162.5 23.09
    -4 -4 15 62.71 13.51
    -4 -4 15 53.67 9.84
    -4 -4 14 71.94 14.53
    -4 -4 14 59.9 10.38
    -4 -4 14 48.71 8.89
    -4 -4 13 -2.66 2.33
    -4 -4 13 -1.74 1.23
    -4 -4 13 -2.42 3.41
    -4 -4 12 65.9 13.12
    -4 -4 12 68.76 13.64
    -4 -4 12 35.69 7.31
    -4 -4 12 58.25 10.09
    -4 -4 11 56.65 12.6
    -4 -4 11 67.08 12.7
    -4 -4 11 44 8.47
    -4 -4 11 46 9.02
    -4 -4 10 101.93 13.02
    -4 -4 10 100.57 16.88
    -4 -4 10 127.91 17.48
    -4 -4 10 102.01 13.63
    -4 -4 9 -0.85 2.95
    -4 -4 9 0.64 1.95
    -4 -4 9 0.01 1.46
    -4 -4 9 -0.05 2.9
    -4 -4 8 14.68 6.47
    -4 -4 8 6.71 3.46
    -4 -4 8 11.81 4.41
    -4 -4 8 11.55 4.3
    -4 -4 7 0.49 0.78
    -4 -4 7 0 1.36
    -4 -4 6 59.6 10.5
    -4 -4 6 69.79 13.16
    -4 -4 5 0.85 0.63
    -4 -4 5 2.4 3.96
    -4 -4 4 1.26 1.66
    -4 -4 4 1.12 1.06
    -4 -4 3 63.87 9.66
    -4 -4 3 72.42 13.45
    -4 -4 2 216.02 23.89
    -4 -4 2 178.46 16.5
    -4 -4 1 51.41 7.94
    -4 -4 1 65.53 12.82
    -4 -4 0 5.37 2.21
    -4 -4 0 3.61 3.62
    -4 -4 -1 98.77 15.85
    -4 -4 -1 86.55 9.32
    -4 -4 -2 451.09 38.47
    -4 -4 -3 51.07 11.78
    -4 -4 -4 17.38 7.3
    4 4 4 7.13 3.76
    -4 -4 -5 10.36 4.23
    4 4 5 13.14 5.54
    -4 -4 -6 6.8 4.29
    4 4 6 11.3 5.41
    -4 -4 -7 11.91 7.33
    4 4 7 2.34 3.28
    -4 -4 -8 13.87 5.61
    4 4 8 9.33 4.71
    -4 -4 -9 -0.11 1.51
    4 4 9 -7.36 4.46
    -4 -4 -10 1.79 1.7
    4 4 10 0.57 2.77
    -4 -4 -11 -1.91 1.21
    4 4 11 -1.85 3.62
    -4 -4 -12 -0.83 1.97
    4 4 12 2.29 2.5
    -4 -4 -13 10.99 6.92
    4 4 13 6.74 4.99
    -4 -4 -14 -1.32 2.62
    4 4 14 -0.51 1
    -4 -4 -14 -2.34 3.87
    4 4 15 9.69 5.25
    -4 -4 -15 0.47 2.54
    -4 -4 -15 8.43 4.57
    -4 -4 -16 6 5.26
    4 4 16 5.46 4.85
    -4 -4 -16 8.27 5.6
    -4 -4 -17 0.82 2.28
    4 4 17 1.44 1.01
    -4 -4 -18 8.97 6.5
    4 4 18 14.23 7.79
    -4 -4 -19 3.77 1.72
    4 4 19 7.9 4.8
    -4 -4 -20 -3.22 4.82
    4 4 20 -1.61 4.13
    -4 -4 -21 0.82 2.05
    -4 -4 -22 0.43 0.71
    -4 -5 26 3.88 3.89
    -4 -5 25 -8.67 6.34
    -4 -5 24 1.17 2.57
    -4 -5 23 -0.01 3.58
    -4 -5 22 19.82 9.6
    -4 -5 21 26.44 9.85
    -4 -5 20 3.16 4.01
    -4 -5 19 0.64 3.33
    -4 -5 18 27.55 10.34
    -4 -5 17 2.97 3.78
    -4 -5 17 1.97 1.4
    -4 -5 16 33.7 10.86
    -4 -5 16 16.88 6.14
    -4 -5 15 14.95 7.05
    -4 -5 14 1.2 1.92
    -4 -5 14 2.95 2.64
    -4 -5 14 3.27 2.39
    -4 -5 13 0.39 2.69
    -4 -5 13 3.05 3.29
    -4 -5 13 -0.37 1.8
    -4 -5 12 -0.78 3.51
    -4 -5 12 -0.24 0.67
    -4 -5 12 0.53 2.36
    -4 -5 11 2.44 3.06
    -4 -5 11 1.14 1.98
    -4 -5 11 -1.48 2.07
    -4 -5 10 4.69 3.26
    -4 -5 10 3.61 2.41
    -4 -5 10 -2.33 1.31
    -4 -5 9 5.87 3.52
    -4 -5 9 7.16 5.42
    -4 -5 9 7.73 3.57
    -4 -5 8 16.26 5.85
    -4 -5 8 18.03 7.44
    -4 -5 8 14.32 4.84
    -4 -5 7 30.13 7.98
    -4 -5 7 26.73 9.53
    -4 -5 6 18.72 6.17
    -4 -5 6 15.88 6.82
    -4 -5 5 8 3.82
    -4 -5 5 12.04 6.63
    -4 -5 4 36.52 10.6
    -4 -5 4 33.33 7.64
    -4 -5 3 44.13 11.34
    -4 -5 3 41.14 8.17
    -4 -5 2 51.79 12.07
    -4 -5 2 26.43 6.44
    -4 -5 1 29.87 10.7
    -4 -5 0 14.78 6.45
    -4 -5 -1 23.92 8.1
    -4 -5 -2 39.8 10.5
    -4 -5 -3 0.57 2.65
    -4 -5 -4 6.85 5.03
    4 5 4 1.21 3.28
    -4 -5 -5 9.35 4.74
    4 5 5 1.64 2.45
    -4 -5 -6 9.5 5.69
    4 5 6 7.48 4.08
    -4 -5 -7 11.57 7.39
    4 5 7 5.05 3.7
    -4 -5 -8 -4.52 3.99
    4 5 8 2.48 3.91
    -4 -5 -9 -2.82 3.03
    4 5 9 -2.31 3.18
    -4 -5 -10 3.42 3.75
    4 5 10 -4.3 4.02
    -4 -5 -11 -8.27 5.31
    4 5 11 3.8 4.58
    -4 -5 -11 -15.86 7.11
    -4 -5 -12 4.67 5.73
    4 5 12 -2 2.96
    -4 -5 -12 3.11 4.48
    -4 -5 -13 7.13 6.5
    4 5 13 -0.1 1.33
    -4 -5 -13 1.19 2.69
    -4 -5 -14 -2.46 2.91
    4 5 14 0.42 0.79
    -4 -5 -14 2.31 2.64
    -4 -5 -15 3.16 4.51
    4 5 15 4.87 4.12
    -4 -5 -15 2.1 2.64
    -4 -5 -16 -2.56 5.4
    4 5 16 2.71 2.74
    -4 -5 -16 0.85 0.81
    -4 -5 -17 -1.17 5.26
    4 5 17 -1.33 3.02
    -4 -5 -18 -6.85 5.39
    4 5 18 2.47 3.38
    -4 -5 -19 9.66 6.59
    -4 -5 -20 0.31 3.98
    -4 -6 24 1.8 2.15
    -4 -6 23 6.88 6.83
    -4 -6 22 6.71 3.1
    -4 -6 21 4.69 5.31
    -4 -6 20 15.45 7.48
    -4 -6 19 14.89 8.2
    -4 -6 18 6.01 5.05
    -4 -6 17 79.5 17.38
    -4 -6 16 9.01 5.28
    -4 -6 16 11.38 5.84
    -4 -6 15 124.69 20.54
    -4 -6 15 104.85 17.45
    -4 -6 14 7.81 6.3
    -4 -6 14 1.58 1.91
    -4 -6 13 53.78 12.75
    -4 -6 13 29.86 9.05
    -4 -6 13 25.19 8.05
    -4 -6 12 58.98 13.28
    -4 -6 12 37.95 10.34
    -4 -6 12 43.13 10.52
    -4 -6 12 62.18 15.23
    -4 -6 11 6.07 5.54
    -4 -6 11 2.79 2.31
    -4 -6 11 6.8 3.98
    -4 -6 10 2.4 1.04
    -4 -6 10 4.45 5.13
    -4 -6 10 3.82 1.42
    -4 -6 9 28.33 8.19
    -4 -6 9 20.79 7.14
    -4 -6 9 18.78 8.18
    -4 -6 8 6.27 3.78
    -4 -6 8 6.82 4.18
    -4 -6 7 85.95 14.31
    -4 -6 7 93.37 17.71
    -4 -6 6 31.81 10.02
    -4 -6 6 42.08 9.83
    -4 -6 5 1.14 0.94
    -4 -6 5 -2.18 4.86
    -4 -6 4 101.09 14.57
    -4 -6 4 68.93 15.1
    -4 -6 3 41.56 11.52
    -4 -6 2 12.85 7.18
    -4 -6 1 50.56 12.38
    -4 -6 0 11.04 4.43
    -4 -6 -1 82.89 16.42
    -4 -6 -2 27.28 9.23
    -4 -6 -3 29.66 9.7
    -4 -6 -4 4.93 3.49
    4 6 4 0.91 2.03
    -4 -6 -5 -1.8 3.5
    4 6 5 -0.36 3.26
    -4 -6 -6 23.62 10.28
    -4 -6 -6 10.15 5.53
    4 6 6 19.9 8.86
    -4 -6 -7 7.68 3.97
    -4 -6 -7 -1.98 1.9
    4 6 7 -2.31 3.36
    -4 -6 -8 21.71 8.91
    -4 -6 -8 16.09 8.14
    4 6 8 10.7 6.19
    -4 -6 -9 4.84 5.07
    -4 -6 -9 4.82 4.14
    4 6 9 -1.17 2.41
    -4 -6 -10 -2.24 5.66
    -4 -6 -10 0.36 1.61
    4 6 10 9 6.32
    -4 -6 -11 -0.63 3.77
    -4 -6 -11 0.85 1.91
    4 6 11 -0.78 3.25
    -4 -6 -12 -2.03 3.45
    -4 -6 -12 3.85 3.03
    4 6 12 4.28 4.65
    -4 -6 -13 23.28 10.57
    4 6 13 14.07 8.56
    -4 -6 -13 4.64 5.46
    -4 -6 -14 46.79 15.28
    4 6 14 45.32 14.2
    -4 -6 -14 29.91 11.53
    -4 -6 -15 -6.17 5.19
    4 6 15 -1.53 3.84
    -4 -6 -15 1.35 2.33
    -4 -6 -16 -2.84 3.57
    4 6 16 -1.38 3.88
    -4 -6 -17 3.97 5.36
    -4 -6 -18 22.5 10.41
    -4 -7 22 3.17 5.09
    -4 -7 21 -6.88 5.49
    -4 -7 20 9.79 6.1
    -4 -7 19 -6.58 5.16
    -4 -7 18 4.8 5.06
    -4 -7 17 7.05 8.14
    -4 -7 16 15.8 7.32
    -4 -7 16 16.46 6.98
    -4 -7 15 10.23 5.79
    -4 -7 15 4.73 4.87
    -4 -7 14 9.63 5.71
    -4 -7 14 4.39 4.39
    -4 -7 13 7.52 4.22
    -4 -7 13 3.77 3.44
    -4 -7 12 -4.29 3.65
    -4 -7 12 -1.81 1.38
    -4 -7 12 0.78 1.65
    -4 -7 11 -1.25 0.3
    -4 -7 11 2.99 4.17
    -4 -7 11 -1.83 3.15
    -4 -7 11 1 1.79
    -4 -7 10 6.61 4.12
    -4 -7 10 0.89 1.17
    -4 -7 10 5.8 4.43
    -4 -7 10 6.39 6.81
    -4 -7 9 7.86 7.09
    -4 -7 9 7.05 5.15
    -4 -7 8 -1.01 1.5
    -4 -7 8 0.67 3.63
    -4 -7 8 -3.87 5.72
    -4 -7 7 2.64 3.88
    -4 -7 7 5.48 3.39
    -4 -7 6 4.09 2.04
    -4 -7 6 2.8 2.25
    -4 -7 5 2.78 3.8
    -4 -7 5 1.34 3.31
    -4 -7 4 -1.44 1.5
    -4 -7 4 3.21 3.39
    -4 -7 3 0.94 2.12
    -4 -7 3 4.59 4.62
    -4 -7 2 2.52 2.73
    -4 -7 2 -1.39 3.62
    -4 -7 1 2.69 5.74
    -4 -7 1 -0.4 2.27
    -4 -7 0 4.51 3.97
    -4 -7 0 0.15 1.9
    -4 -7 -1 3.15 5.05
    -4 -7 -1 4.1 3.97
    -4 -7 -2 5.78 5.07
    -4 -7 -2 0.28 2.01
    -4 -7 -3 -0.81 2.5
    -4 -7 -3 2.08 1.65
    -4 -7 -4 1.54 3.82
    -4 -7 -4 1.79 3.07
    4 7 4 0.87 2.03
    -4 -7 -5 0.82 0.77
    4 7 5 -3.17 3.8
    -4 -7 -5 2.53 3.92
    -4 -7 -6 2.8 2.77
    -4 -7 -6 0.11 4
    4 7 6 -0.23 3.08
    -4 -7 -7 -1.24 0.25
    -4 -7 -7 -1.45 3.17
    4 7 7 -4.11 5.19
    -4 -7 -8 -0.41 1.94
    4 7 8 0.11 2.58
    -4 -7 -9 2.97 2.91
    4 7 9 -0.62 2.96
    -4 -7 -9 -1.25 4.54
    -4 -7 -10 4.19 4.84
    4 7 10 0.35 2.25
    -4 -7 -10 -6.42 5.27
    -4 -7 -11 0.92 1.19
    4 7 11 -0.9 3.24
    -4 -7 -12 -0.3 1.93
    4 7 12 -5.65 5.04
    -4 -7 -12 2.5 3.91
    -4 -7 -13 1.12 4.98
    4 7 13 0.23 0.88
    -4 -7 -13 1.16 2.32
    -4 -7 -14 4.34 6.13
    -4 -7 -14 10.16 7.9
    -4 -7 -15 -1.47 2.61
    -4 -8 20 -1.18 4.62
    -4 -8 19 -3.89 4.24
    -4 -8 18 -0.7 3.81
    -4 -8 17 9.5 6.51
    -4 -8 16 1.95 1.89
    -4 -8 15 -0.1 2.55
    -4 -8 15 2.34 3.92
    -4 -8 14 -0.87 3.96
    -4 -8 14 0.04 0.83
    -4 -8 13 15.16 8.35
    -4 -8 13 19.23 8.89
    -4 -8 12 4.13 5.55
    -4 -8 12 3.61 3.36
    -4 -8 11 1.3 1.78
    -4 -8 11 3.63 3.88
    -4 -8 10 7.95 5.5
    -4 -8 10 10.06 5.39
    -4 -8 9 0.87 4.18
    -4 -8 9 -0.88 1.64
    -4 -8 8 20.06 9.93
    -4 -8 8 12.06 7.97
    -4 -8 7 0.42 3.06
    -4 -8 7 2.2 5.38
    -4 -8 6 13.46 6.32
    -4 -8 6 19.45 9
    -4 -8 5 17.01 8.74
    -4 -8 5 10.86 6.97
    -4 -8 4 2.73 1.4
    -4 -8 4 6.62 4.07
    -4 -8 3 27.58 10.79
    -4 -8 3 20.42 9.03
    -4 -8 2 -8.74 5.75
    -4 -8 2 -4.27 4.86
    -4 -8 1 1.75 2.73
    -4 -8 1 5.9 5.54
    -4 -8 0 3.03 3.35
    -4 -8 0 -2.3 3.01
    -4 -8 -1 14.17 7.49
    -4 -8 -1 3.58 5.19
    -4 -8 -2 3.72 1.72
    -4 -8 -2 7.92 6.92
    -4 -8 -3 2.11 2.68
    -4 -8 -3 1.1 2.23
    4 8 3 1.14 3.51
    -4 -8 -4 7.06 6.4
    -4 -8 -4 8.45 7.45
    4 8 4 -0.09 4.16
    -4 -8 -5 -1.36 4.88
    -4 -8 -5 -1.78 3.46
    4 8 5 4.61 3.63
    -4 -8 -6 2.31 2.3
    -4 -8 -6 -3.77 4.05
    4 8 6 1.34 2.55
    -4 -8 -7 -0.78 4.17
    -4 -8 -7 -10.09 6.71
    4 8 7 3.93 4.69
    -4 -8 -8 -2.25 4.28
    -4 -8 -8 -6.09 5.27
    4 8 8 -1.69 4.19
    -4 -8 -9 -1.54 2.68
    -4 -8 -9 -0.21 4.32
    4 8 9 3.33 5.94
    -4 -8 -10 -14.6 8.35
    -4 -8 -10 -7.69 6.09
    -4 -8 -11 2.64 2.83
    -4 -9 17 0.44 3.73
    -4 -9 16 -0.98 2.08
    -4 -9 15 -1.06 0.7
    -4 -9 14 0.33 1.57
    -4 -9 13 -3.59 3.85
    -4 -9 12 -0.37 3.42
    -4 -9 11 3.87 4.02
    -4 -9 10 -1.57 1.25
    -4 -9 10 -0.72 4.87
    -4 -9 9 9.31 7.49
    -4 -9 9 -1.67 5.43
    -4 -9 8 0.57 4.23
    -4 -9 8 16.33 7.53
    -4 -9 7 -0.2 5.31
    -4 -9 7 -1.84 4.43
    -4 -9 6 3.9 5.91
    -4 -9 6 5.48 5.51
    -4 -9 5 3.67 4.69
    -4 -9 5 -2.84 5.59
    -4 -9 4 -1.5 3.9
    -4 -9 4 3.58 2.76
    -4 -9 3 -0.38 4.78
    -4 -9 3 0.08 3.35
    -4 -9 2 2.79 5.29
    -4 -9 2 4.43 4.26
    -4 -9 1 0.44 3.21
    -4 -9 1 1.9 3.43
    -4 -9 0 -0.85 1.99
    -4 -9 0 -1.59 2.68
    -4 -9 -1 1.75 1.68
    -4 -9 -1 0.62 3.75
    -4 -9 -2 4.84 5.04
    -4 -9 -2 5.41 6.59
    -4 -9 -3 -2.35 3.35
    -5 12 13 0.72 1.24
    -5 12 12 -0.63 1.63
    -5 12 11 6.65 5.6
    -5 12 10 5.03 5.41
    5 -12 -8 2.62 3.61
    5 -12 -7 -0.15 2.89
    5 -12 -6 1.65 4.25
    5 -12 -5 2.88 4.37
    5 -12 -4 10.28 7.58
    5 -12 -3 0.13 0.29
    5 -12 -2 -0.63 6.63
    5 -12 -1 2.03 2.63
    5 -12 0 -0.29 1.06
    5 -12 1 -0.62 0.02
    5 -12 2 16.74 9.62
    5 -12 3 0.08 3.59
    5 -12 4 -0.09 1.25
    5 -12 5 -2.12 4.34
    5 -12 6 0.73 3.88
    5 -12 7 1.97 2.6
    5 -12 8 -0.31 2.72
    5 -12 9 8.12 3.92
    5 -12 10 3.01 5.59
    -5 11 15 -0.77 2.75
    -5 11 14 3.71 4.68
    -5 11 13 -5.89 4.95
    -5 11 12 0.39 3.05
    -5 11 11 -6.65 5.03
    -5 11 10 -4.33 3.97
    -5 11 9 -1.67 3.78
    5 -11 -9 1.22 2.37
    -5 11 8 1.2 1.96
    5 -11 -8 1.47 2.61
    -5 11 7 -0.05 2.79
    5 -11 -7 -2.91 4.69
    -5 11 6 0.3 0.63
    5 -11 -6 -2.07 3.64
    5 -11 -5 -2.8 3.32
    -5 11 5 1.83 2.3
    5 -11 -4 -0.28 2.43
    5 -11 -3 -1.53 2.7
    5 -11 -2 1.97 1.07
    5 -11 -1 5.27 3.44
    5 -11 0 -1.94 2.9
    -5 11 0 1.44 3.32
    -5 11 -1 10.78 7.18
    5 -11 1 10.02 6.59
    -5 11 -2 5.59 5.62
    5 -11 2 4.34 5.48
    -5 11 -3 1.17 2.48
    5 -11 3 2.89 3.68
    -5 11 -4 2.22 3.1
    5 -11 4 2.22 5.47
    -5 11 -5 -0.31 0.46
    5 -11 5 -0.51 2.35
    5 -11 6 4.03 4.43
    -5 11 -6 -7.21 4.76
    5 -11 7 3.85 3.64
    -5 11 -7 1.11 2.64
    -5 11 -8 2.29 1.22
    5 -11 8 2.02 3.13
    -5 11 -9 -7.85 5.21
    5 -11 9 -6.33 5.18
    -5 11 -10 0.63 2.88
    5 -11 10 -0.89 4.83
    -5 11 -11 -0.07 2.62
    5 -11 11 0.27 4.12
    5 -11 12 6.15 6.39
    -5 11 -12 4.21 3.51
    -5 11 -13 -1.93 2.76
    5 -11 13 -0.26 4.29
    -5 11 -14 -0.37 2.65
    5 -11 14 -2.58 3.85
    -5 11 -15 2.4 3.88
    5 -11 15 2.3 5.1
    -5 11 -16 -0.1 3.04
    -5 11 -17 -9.69 6.57
    -5 11 -18 5.18 3.04
    -5 10 18 -7.38 7.85
    -5 10 17 2.6 3.31
    -5 10 16 21.1 10.42
    -5 10 15 3.53 4.76
    -5 10 14 1.3 2.12
    -5 10 13 0.09 3.59
    -5 10 12 6.17 4.66
    -5 10 11 12.77 7.02
    -5 10 10 2.91 4.86
    5 -10 -10 0.05 1.77
    -5 10 9 1 3.83
    -5 10 9 2.3 1.93
    5 -10 -9 0.06 3.32
    -5 10 8 -2.69 3.61
    5 -10 -8 6.03 3.49
    -5 10 8 -0.08 1.6
    -5 10 7 73.4 14.91
    5 -10 -7 74.27 15.89
    -5 10 7 65.87 13.86
    -5 10 6 1.79 2.23
    5 -10 -6 3.42 3.21
    -5 10 6 2.43 3.75
    -5 10 5 11.1 6.14
    5 -10 -5 6.88 4.71
    -5 10 4 7.41 4.27
    -5 10 4 4.3 3.44
    5 -10 -4 6.3 4.48
    -5 10 3 4.54 2.89
    -5 10 3 4.41 3.33
    5 -10 -3 12.67 7.69
    -5 10 2 2.85 0.54
    -5 10 2 10.56 6.01
    5 -10 -2 8.27 5.26
    -5 10 1 2.2 1.81
    5 -10 -1 6.8 3.38
    -5 10 0 49.33 12.29
    5 -10 0 60.37 14.33
    -5 10 -1 5.36 3.99
    5 -10 1 1.05 3.59
    -5 10 -2 21.86 7.93
    5 -10 2 7.47 4.44
    -5 10 -3 28.55 8.89
    5 -10 3 44.88 12.99
    -5 10 -4 6.25 5.15
    5 -10 4 -3.53 4.67
    -5 10 -5 2.83 3.45
    5 -10 5 1 3.28
    -5 10 -6 1.41 1.97
    5 -10 6 4.66 2.9
    -5 10 -7 -0.14 1.03
    5 -10 7 -1.01 4.14
    -5 10 -8 0.36 3.11
    5 -10 8 -2.28 0.95
    -5 10 -9 35.12 11.4
    5 -10 9 53.96 14.02
    5 -10 10 0.17 3.16
    -5 10 -10 12.14 7.7
    -5 10 -11 0.03 2.26
    5 -10 11 -0.2 1.39
    -5 10 -12 1.5 3
    5 -10 12 2.95 4.77
    -5 10 -13 27.65 10.25
    5 -10 13 20.47 9.97
    -5 10 -14 -6.56 5.05
    5 -10 14 -3.62 5.91
    -5 10 -15 2.37 4.06
    5 -10 15 4.11 4.79
    -5 10 -16 -3.74 3.92
    5 -10 16 -1.52 2.57
    -5 10 -17 0.09 4.21
    5 -10 17 -2.23 5.29
    -5 10 -18 32.04 12.33
    5 -10 18 23.08 10.51
    -5 10 -19 8.42 6.28
    -5 10 -20 -0.49 1.14
    -5 9 20 -3.15 5.4
    -5 9 19 0.02 2.12
    -5 9 18 0.88 1.09
    -5 9 17 -0.5 1.74
    -5 9 16 5.21 6.32
    -5 9 15 -5.42 4.56
    -5 9 14 1.61 2.56
    -5 9 14 -0.07 0.46
    -5 9 13 -0.84 3.56
    -5 9 13 -1.27 2.13
    -5 9 12 11.76 6.56
    -5 9 12 4.56 3.3
    -5 9 11 -0.85 0.44
    -5 9 11 2.09 1.57
    -5 9 10 -2.78 2.7
    -5 9 10 -1.39 2.43
    5 -9 -10 2 2.4
    -5 9 9 1.02 2.44
    -5 9 9 -2.49 1
    5 -9 -9 4.44 3.87
    -5 9 8 20.24 8.23
    -5 9 8 23.54 7.75
    5 -9 -8 17.11 7.42
    -5 9 7 6.98 4.37
    5 -9 -7 9.63 4.59
    -5 9 7 5.36 3.61
    -5 9 6 -5.47 3.71
    5 -9 -6 3.8 4.21
    -5 9 6 -5.86 3.69
    -5 9 5 1.25 3.01
    5 -9 -5 1.59 2.74
    -5 9 4 1.46 1.88
    5 -9 -4 -1.59 0.74
    -5 9 3 3.82 2.5
    5 -9 -3 9.45 5.02
    -5 9 2 8.68 4.76
    -5 9 2 11.23 4.92
    5 -9 -2 10.85 5.77
    -5 9 1 -3.17 2.64
    -5 9 1 -0.83 2.08
    5 -9 -1 -4.24 3.41
    -5 9 0 0.85 2.36
    -5 9 0 2.72 4.16
    5 -9 0 0.43 2.56
    -5 9 -1 -0.65 3.03
    -5 9 -1 -0.61 1.67
    5 -9 1 1.16 1.71
    5 -9 2 1.46 3.15
    -5 9 -2 -2.71 3.21
    -5 9 -3 -5.27 3.8
    5 -9 3 -1.69 2.76
    5 -9 4 1.92 1.33
    -5 9 -4 3.91 3.09
    -5 9 -5 10.14 5.43
    5 -9 5 8.91 5.06
    -5 9 -6 6.35 3.21
    5 -9 6 -0.23 3.74
    -5 9 -7 6.03 5.11
    5 -9 7 1.14 1.49
    -5 9 -8 4.75 3.45
    5 -9 8 3.14 4
    -5 9 -9 2.18 2.33
    5 -9 9 -1.78 2.39
    -5 9 -10 -1.11 1.6
    5 -9 10 1.24 4.21
    -5 9 -11 12.05 5.74
    5 -9 11 4.26 3.11
    -5 9 -12 1.2 1.33
    5 -9 12 0.8 4.98
    -5 9 -13 1.44 5.02
    5 -9 13 0.42 2.51
    -5 9 -14 12.17 7.07
    5 -9 14 -1.35 3.12
    -5 9 -15 14.51 7.75
    5 -9 15 6.04 4.5
    -5 9 -16 -0.66 0.94
    5 -9 16 -0.18 4.03
    -5 9 -17 -2.63 4.22
    5 -9 17 2.42 2.47
    5 -9 18 -1.64 2.77
    -5 9 -18 -7.01 5.41
    5 -9 19 -2.33 5.83
    -5 9 -19 7.04 7.39
    -5 9 -20 -0.03 3.71
    5 -9 20 25.92 11.44
    5 -9 21 -2.07 6.27
    -5 9 -21 -5.03 4.86
    -5 8 22 6.51 6.27
    -5 8 21 -4.24 6.82
    -5 8 20 27.9 10.73
    -5 8 19 -3.44 4.91
    -5 8 18 7.46 6.48
    -5 8 17 0.17 2.71
    -5 8 17 0.68 2.43
    -5 8 16 9.28 5.68
    -5 8 16 12 6.39
    -5 8 15 13.35 7.18
    -5 8 15 5.11 4.42
    -5 8 14 11.46 6.86
    -5 8 14 18.99 7.18
    -5 8 13 21.54 8.4
    -5 8 13 23.85 7.95
    -5 8 12 41.16 11.61
    -5 8 12 23.76 7.58
    -5 8 11 -0.34 1.59
    -5 8 11 4.77 3.75
    5 -8 -11 0.62 2.32
    -5 8 10 7.13 3.82
    -5 8 10 -0.55 1.68
    5 -8 -10 2 3.69
    -5 8 9 225.87 23.98
    5 -8 -9 262.74 26.89
    -5 8 9 282.33 29.51
    -5 8 8 146.89 19.86
    -5 8 8 99.44 14.76
    5 -8 -8 130.63 18.06
    -5 8 7 29.59 8.2
    -5 8 7 33.88 8.12
    5 -8 -7 40.6 9.96
    -5 8 6 21.26 7.02
    -5 8 6 17.89 5.96
    5 -8 -6 24.74 7.8
    -5 8 5 5.7 4.06
    5 -8 -5 10.14 5.93
    -5 8 4 -0.12 1.61
    5 -8 -4 3.67 3.26
    5 -8 -3 2.04 3.19
    -5 8 3 0.26 0.79
    -5 8 2 32.04 7.76
    5 -8 -2 48.7 10.99
    -5 8 1 23.79 6.38
    -5 8 1 21.03 7.03
    5 -8 -1 21.41 6.63
    -5 8 0 5.88 3.33
    -5 8 0 4.41 3.49
    5 -8 0 4.4 3.89
    -5 8 -1 0.72 1.7
    -5 8 -1 1.65 3.38
    5 -8 1 2.33 3.11
    -5 8 -2 1.67 1.2
    -5 8 -2 1.95 0.81
    5 -8 2 -0.52 3.27
    -5 8 -3 0.62 3.09
    -5 8 -3 2 1.85
    5 -8 3 4.94 2.14
    -5 8 -4 4.1 2.49
    5 -8 4 -2.17 2.35
    5 -8 5 7.13 3.97
    -5 8 -5 -1.51 1.61
    -5 8 -6 54.95 12.11
    5 -8 6 54.76 12.62
    5 -8 7 -1.08 2.1
    -5 8 -7 -1.44 1.16
    -5 8 -8 1.73 3.03
    5 -8 8 4.32 4.06
    5 -8 9 51.86 12.97
    -5 8 -9 58.69 13.47
    5 -8 10 72.16 15.38
    -5 8 -10 68.37 14.63
    5 -8 11 -2.11 3.12
    -5 8 -11 3.64 1.13
    -5 8 -12 46.3 12.79
    5 -8 12 52.15 12.91
    5 -8 13 3.52 2.33
    -5 8 -13 5.1 5.41
    5 -8 14 86.63 17.9
    -5 8 -14 80.27 17.78
    -5 8 -15 17.62 7.15
    -5 8 -16 1.61 3.16
    -5 8 -17 3.56 4.23
    -5 8 -18 82.09 18.65
    -5 8 -19 13.07 6.48
    -5 8 -20 -0.88 3.14
    -5 8 -21 6.48 6.12
    -5 8 -22 8.28 6.87
    -5 7 24 0.24 2.96
    -5 7 23 -3.47 4.35
    -5 7 22 7.42 5.4
    -5 7 21 11.79 7.48
    -5 7 20 -4.16 2.75
    -5 7 20 6.18 4.89
    -5 7 19 -0.64 2.17
    -5 7 19 1.51 2.02
    -5 7 18 0.44 1.18
    -5 7 18 0.52 1.31
    -5 7 17 -3.79 5.23
    -5 7 17 1.81 2.62
    -5 7 16 -4.34 3.9
    -5 7 16 -1.76 3.2
    -5 7 15 3.73 4.61
    -5 7 15 0.78 0.85
    -5 7 14 3.62 2.84
    -5 7 14 1.15 1.67
    -5 7 13 0.4 2.19
    -5 7 13 -2.34 2.08
    -5 7 12 4.18 4.54
    -5 7 12 1.16 0.75
    -5 7 11 11.84 4.94
    -5 7 11 10.08 4.38
    5 -7 -11 4.31 2.53
    -5 7 10 45.81 11.2
    -5 7 10 31.19 7.71
    5 -7 -10 34.72 8.38
    -5 7 9 18.58 6.6
    -5 7 9 21.33 5.9
    5 -7 -9 22.53 6.71
    -5 7 8 7.95 3.68
    5 -7 -8 5.34 3.59
    -5 7 8 2.69 0.97
    -5 7 7 -0.07 1
    5 -7 -7 -0.3 1.18
    -5 7 7 1.5 1.86
    -5 7 6 40.14 9.54
    -5 7 6 35.87 7.53
    5 -7 -6 43.78 9.73
    -5 7 5 12.04 5.82
    -5 7 5 5.32 2.36
    5 -7 -5 5.32 3.39
    -5 7 4 11.24 5.03
    5 -7 -4 13.56 5.14
    -5 7 3 26.41 7.09
    5 -7 -3 21.67 6.65
    -5 7 2 31.96 7.42
    5 -7 -2 35.19 8.36
    -5 7 1 20.58 5.72
    5 -7 -1 22.66 7.24
    -5 7 0 10.53 5.94
    -5 7 0 12.44 4.27
    5 -7 0 10.8 4.65
    -5 7 -1 4.7 3.34
    -5 7 -1 1.17 1.54
    5 -7 1 0.34 1.15
    -5 7 -2 3.03 3.97
    -5 7 -2 1.43 0.99
    5 -7 2 -1.37 2.27
    -5 7 -3 6.7 4.18
    -5 7 -3 2.76 1.63
    5 -7 3 3.94 2.56
    -5 7 -4 6.6 4.13
    5 -7 4 7.25 5.3
    -5 7 -4 4.65 2.55
    5 -7 5 3.65 4.68
    -5 7 -5 1 0.49
    -5 7 -5 0.76 1.71
    5 -7 6 6.59 3.48
    -5 7 -6 2.16 2.34
    -5 7 -6 2.47 1.5
    5 -7 7 0.5 2.94
    -5 7 -7 3.13 2.86
    5 -7 8 -2.3 3.48
    -5 7 -8 -0.49 3.03
    -5 7 -9 -1.03 0.76
    -5 7 -10 1.16 2.73
    -5 7 -11 1.2 1.26
    -5 7 -12 0.37 3.62
    -5 7 -13 0.12 1.99
    -5 7 -14 3.78 3.32
    -5 7 -15 -0.84 3.61
    -5 7 -16 6.9 5.32
    -5 7 -17 11.47 7.69
    -5 7 -18 -4.09 6.03
    -5 7 -19 5.57 5.06
    -5 7 -20 -1.57 3.26
    -5 7 -21 4.12 4.65
    -5 7 -22 7.35 5.92
    -5 7 -23 4 5.67
    -5 6 26 67.22 18.57
    -5 6 25 0.65 0.61
    -5 6 24 -2.39 5.45
    -5 6 23 5.46 5.77
    -5 6 23 2.9 4.31
    -5 6 22 16.08 6.92
    -5 6 22 9.84 6.06
    -5 6 21 3.79 5.23
    -5 6 21 7.04 4.76
    -5 6 20 13.08 8
    -5 6 20 8.9 5.61
    -5 6 19 0.88 0.78
    -5 6 19 1.87 3.46
    -5 6 18 9.65 5.03
    -5 6 18 2.39 1.62
    -5 6 17 4.48 5.93
    -5 6 17 1.61 2.32
    -5 6 16 12.93 6.22
    -5 6 16 12.11 5.06
    -5 6 15 2.87 0.52
    -5 6 15 1.64 2.49
    -5 6 14 0.95 2.69
    -5 6 14 1.07 1.85
    -5 6 13 12.84 6.24
    -5 6 13 12.94 4.99
    -5 6 12 10.59 5.45
    -5 6 12 3.03 2.07
    -5 6 11 88.44 15.01
    -5 6 11 77.97 11.46
    -5 6 10 19.41 5.61
    5 -6 -10 10.94 4.05
    -5 6 10 19.27 6.6
    -5 6 9 0.56 1.96
    5 -6 -9 0.55 1.6
    -5 6 8 436.33 29.61
    5 -6 -8 460.48 32.37
    -5 6 8 488.22 36.89
    -5 6 7 34.78 8.39
    -5 6 7 34.62 6.44
    5 -6 -7 35.57 7.45
    -5 6 6 41.09 9.05
    -5 6 6 35.11 6.46
    5 -6 -6 39.57 8.08
    -5 6 5 16.02 5.93
    5 -6 -5 9.64 3.76
    -5 6 5 15.89 4.18
    -5 6 4 78.03 11.86
    5 -6 -4 79.03 12
    5 -6 -3 89.73 12.95
    -5 6 3 101.63 13.31
    5 -6 -2 148.46 17.19
    -5 6 2 142.18 15.91
    -5 6 1 2.03 1.8
    5 -6 -1 2.37 1.72
    5 -6 0 13.24 5.08
    -5 6 0 8.77 3.68
    5 -6 1 -3.4 2.46
    -5 6 -1 3.42 1.94
    -5 6 -1 -1 1.75
    -5 6 -2 49.44 10.78
    5 -6 2 48.69 9.42
    -5 6 -2 43.67 7.63
    5 -6 3 61 11.09
    -5 6 -3 76.89 12.92
    -5 6 -3 38.9 7.04
    -5 6 -4 18.23 6.28
    5 -6 4 20.87 7.05
    -5 6 -4 13.06 4.02
    -5 6 -5 23.03 6.99
    -5 6 -5 16.14 4.41
    -5 6 -6 187.73 22.23
    -5 6 -6 186.03 16.43
    -5 6 -7 410.94 34.8
    -5 6 -7 390.42 26.16
    -5 6 -8 9.4 4.5
    -5 6 -8 6.66 2.7
    -5 6 -9 47.38 10.77
    -5 6 -10 18.5 7.43
    -5 6 -11 17.81 6.79
    -5 6 -12 2.91 4.36
    -5 6 -13 63.98 14.05
    -5 6 -14 66.35 14.68
    -5 6 -15 34.86 10.81
    -5 6 -16 12.37 6.94
    -5 6 -17 1.91 2.66
    -5 6 -18 9.57 5.31
    -5 6 -19 -1.02 2.37
    -5 6 -20 17.13 8.72
    -5 6 -21 28.38 11.01
    -5 6 -22 40.61 13.36
    -5 6 -23 9.59 7.34
    -5 6 -24 -2.51 4.08
    -5 5 27 29.45 12.42
    -5 5 26 -0.69 3.44
    -5 5 25 13.91 7.72
    -5 5 25 13.7 8.84
    -5 5 24 6.61 6.01
    -5 5 24 7.02 5.89
    -5 5 23 7.17 4.92
    -5 5 23 9.77 6.4
    -5 5 22 -2.43 3.49
    -5 5 22 4.33 4.11
    -5 5 21 1.49 3.99
    -5 5 21 -0.57 0.96
    -5 5 20 41.84 12.78
    -5 5 20 19.16 7.6
    -5 5 19 85.29 17.11
    -5 5 19 67.61 13.51
    -5 5 18 19.01 7.85
    -5 5 18 12.48 5.35
    -5 5 17 3.66 2.95
    -5 5 17 0.05 0.46
    -5 5 16 15.6 5.93
    -5 5 16 9.09 4.43
    -5 5 15 7.6 4.28
    -5 5 15 4.96 3.73
    -5 5 14 -2.32 2.66
    -5 5 14 -0.63 1.79
    -5 5 13 16.71 5.82
    -5 5 13 28.58 6.59
    -5 5 12 6.14 3.8
    -5 5 12 3.76 2.04
    -5 5 11 8.51 4.57
    -5 5 11 0.55 0.78
    -5 5 10 29.8 7.51
    -5 5 10 26.63 5.54
    5 -5 -10 25.85 5.68
    -5 5 9 84.21 13.59
    -5 5 9 62.38 8.49
    5 -5 -9 65.43 9.33
    -5 5 8 15.62 5.21
    -5 5 8 11.62 3.25
    5 -5 -8 15.88 4.57
    -5 5 7 3.44 3.22
    -5 5 7 4.83 2.24
    5 -5 -7 3.69 1.15
    -5 5 6 2.43 1.09
    -5 5 6 8.12 2.43
    5 -5 -6 8 3.21
    -5 5 6 3.9 2.54
    -5 5 5 58.93 10.2
    -5 5 5 55.07 6.36
    5 -5 -5 58.75 9.3
    5 -5 -4 54.78 8.84
    -5 5 4 61.09 10.09
    -5 5 4 55.22 6.23
    -5 5 3 18.48 3.43
    -5 5 3 22.32 6.13
    5 -5 -3 27.67 6.14
    -5 5 2 1.74 1.42
    5 -5 -2 -0.04 0.57
    5 -5 -1 1.19 1.33
    -5 5 1 -0.99 0.11
    5 -5 0 7.48 3.51
    -5 5 0 7.5 3.64
    5 -5 1 -0.03 0.84
    -5 5 -1 2.19 1.66
    -5 5 -2 -1.82 2.99
    -5 5 -2 3.17 1.4
    -5 5 -3 2.18 2.1
    -5 5 -3 1.38 2.07
    -5 5 -4 0.84 1.85
    -5 5 -4 0.07 0.49
    -5 5 -5 8.78 3.79
    -5 5 -5 5.96 3.97
    -5 5 -6 3.61 2.48
    -5 5 -6 4.65 2.49
    -5 5 -7 11.38 4.33
    -5 5 -7 14.21 4.28
    -5 5 -8 29.49 8.6
    -5 5 -8 22.72 5.57
    -5 5 -9 36.3 9.21
    -5 5 -10 13.52 6.25
    -5 5 -11 9.4 4.29
    -5 5 -12 9.44 4.42
    -5 5 -13 20.52 7.71
    -5 5 -14 31.58 10.03
    5 -5 15 21.12 7.56
    -5 5 -15 21.08 8.16
    5 -5 16 26.76 8.45
    -5 5 -16 19.84 7.46
    5 -5 17 12.81 6.23
    -5 5 -17 13.86 6.94
    -5 5 -18 5.27 3.12
    5 -5 18 13.07 6.54
    5 -5 19 8.07 4.37
    -5 5 -19 15.72 7.62
    5 -5 20 -0.9 3.03
    -5 5 -20 7.58 6.12
    -5 5 -21 -2.62 3.57
    5 -5 21 -2.65 3.4
    5 -5 22 3.24 2.91
    -5 5 -22 8.73 5.72
    5 -5 23 6.43 5.73
    -5 5 -23 1.09 0.79
    -5 5 -24 2.78 3.85
    -5 5 -25 -6.48 5.38
    -5 4 28 22.34 10.27
    -5 4 27 -9.92 6.64
    -5 4 27 5.88 4.87
    -5 4 26 3.35 2.56
    -5 4 26 12.07 7.03
    -5 4 25 -2.75 1.56
    -5 4 25 -0.46 3.48
    -5 4 24 -10.29 6.32
    -5 4 24 -1.5 2.27
    -5 4 23 18.2 9.44
    -5 4 23 10.76 6.36
    -5 4 22 5.7 5.31
    -5 4 22 1.2 2.45
    -5 4 21 0.72 1.88
    -5 4 21 2.58 3.08
    -5 4 20 3.42 4.79
    -5 4 20 2.59 2.87
    -5 4 19 77.24 15.81
    -5 4 19 64.86 13.14
    -5 4 18 90.23 16.95
    -5 4 18 87.78 14.52
    -5 4 17 54.73 13.04
    -5 4 17 45.78 9.75
    -5 4 16 150.33 17.97
    -5 4 16 208.31 24.45
    -5 4 15 60.93 12.24
    -5 4 15 50.42 9.4
    -5 4 14 3.57 3.44
    -5 4 14 4.37 2.03
    -5 4 13 0.37 1.1
    -5 4 13 0.59 0.68
    -5 4 12 123.1 17.42
    -5 4 12 126.87 13.44
    -5 4 11 241.13 18.52
    -5 4 11 218.64 23.34
    -5 4 10 291.43 20
    -5 4 10 294.56 26.7
    -5 4 9 25.55 7.57
    -5 4 9 22.8 4.33
    5 -4 -9 23.67 4.63
    -5 4 8 -0.35 0.38
    -5 4 8 0.45 0.35
    5 -4 -8 -0.14 0.44
    -5 4 7 72.99 6.69
    -5 4 7 86.41 12.61
    5 -4 -7 73.33 8.57
    -5 4 6 2.66 1.82
    -5 4 6 0.61 0.5
    5 -4 -6 2.11 1.49
    5 -4 -6 0.7 1.02
    5 -4 -5 75.71 11.71
    5 -4 -5 75.91 9.32
    -5 4 5 70.9 11.1
    -5 4 4 57.11 9.37
    5 -4 -4 42.64 8.35
    5 -4 -4 53.35 7.87
    5 -4 -3 1050.49 52.92
    -5 4 3 996.5 55.48
    5 -4 -2 446.45 28.81
    -5 4 2 428.61 29.89
    -5 4 1 128.86 7.42
    -5 4 1 136.84 14.29
    -5 4 0 20.73 3.02
    -5 4 0 22.34 5.88
    -5 4 -1 31.17 4.25
    -5 4 -1 34.74 6.97
    -5 4 -2 341.15 24.87
    -5 4 -2 362.31 28.72
    -5 4 -3 197.49 20.37
    -5 4 -3 174.52 16.61
    -5 4 -4 96.08 14.04
    -5 4 -4 103.76 12.51
    -5 4 -5 51.33 9.98
    -5 4 -5 32.43 7.23
    -5 4 -6 11.43 4.75
    -5 4 -6 9.62 3.46
    -5 4 -7 170.4 19.66
    -5 4 -7 127.61 14.66
    5 -4 7 173.85 16.12
    5 -4 8 0.24 2.41
    -5 4 -8 3.61 3.02
    5 -4 9 547.42 36.36
    -5 4 -9 537.63 39.75
    5 -4 10 9.53 4.21
    -5 4 -10 7.95 2.06
    -5 4 -11 151.84 19.81
    5 -4 11 192.17 19.99
    5 -4 12 322.83 28.4
    -5 4 -12 329.11 30.93
    -5 4 -13 221.76 24.93
    5 -4 13 220.19 23.31
    5 -4 14 102.57 15.9
    -5 4 -14 117.52 18.15
    5 -4 15 33 9.25
    -5 4 -15 26.86 8.86
    5 -4 16 -0.46 1.65
    -5 4 -16 1.81 3.54
    5 -4 17 10.85 5.75
    -5 4 -17 5.61 3.39
    5 -4 18 16.22 6.72
    -5 4 -18 16.18 7.31
    5 -4 19 6.79 5.79
    -5 4 -19 8.71 5.45
    5 -4 20 74.07 15.97
    -5 4 -20 51.57 13.56
    -5 4 -21 5.36 3.27
    5 -4 21 5.46 4.85
    -5 4 -22 8.38 5.3
    5 -4 22 1.96 1.2
    -5 4 -23 15.26 8.06
    5 -4 23 31.84 11.44
    -5 4 -24 0.11 2.59
    5 -4 24 -3.09 5.37
    -5 4 -25 7.21 5.58
    5 -4 25 1.33 2.92
    5 -4 26 0.11 3.54
    -5 3 29 -6.94 5.55
    -5 3 28 4.85 5.18
    -5 3 28 3.1 4.48
    -5 3 27 19.15 9.08
    -5 3 27 34.93 13.19
    -5 3 26 -2.3 3.36
    -5 3 26 0.4 1.88
    -5 3 25 7.03 5.41
    -5 3 25 4.71 5.19
    -5 3 24 4.42 3.95
    -5 3 24 1.89 2.84
    -5 3 23 -1.82 2.69
    -5 3 23 1.8 2.8
    -5 3 22 1.14 3.97
    -5 3 22 -0.88 3.4
    -5 3 21 2.79 4.63
    -5 3 21 -1.82 3.68
    -5 3 20 7.21 5.83
    -5 3 20 4.72 3.18
    -5 3 19 2.14 1.21
    -5 3 19 -0.85 2.32
    -5 3 18 -1.6 3.13
    -5 3 18 -0.63 2.45
    -5 3 17 2.08 1.83
    -5 3 17 10.16 6.23
    5 -3 -17 1.16 2.59
    -5 3 16 42.56 10.45
    -5 3 16 27.15 7.28
    5 -3 -16 32.82 9.04
    -5 3 15 61.46 12.07
    -5 3 15 61.94 10.41
    5 -3 -15 54.01 11.48
    -5 3 14 16.13 6.21
    -5 3 14 9.51 3.91
    5 -3 -14 10.87 4.76
    -5 3 13 1.7 4.35
    -5 3 13 2.33 2.14
    5 -3 -13 2.54 2.41
    -5 3 12 220.47 18.64
    5 -3 -12 203.84 22.28
    -5 3 12 254.82 24.15
    -5 3 11 -0.05 0.23
    5 -3 -11 0.91 2.36
    -5 3 11 1.93 2.55
    -5 3 10 4.42 2.18
    -5 3 10 5.19 3.37
    5 -3 -10 3 3.14
    -5 3 9 39.99 8.81
    -5 3 9 40.94 6.06
    5 -3 -9 38.58 8.31
    -5 3 8 88.93 12.81
    5 -3 -8 98.07 13.37
    5 -3 -8 89.91 7.75
    -5 3 8 100.55 8.34
    -5 3 7 30.47 7.51
    5 -3 -7 30.36 7.12
    -5 3 7 33.98 3.64
    5 -3 -7 26.31 4.1
    -5 3 6 3.03 1.3
    -5 3 6 4.93 1.52
    5 -3 -6 9.69 4.38
    5 -3 -6 5.96 1.96
    -5 3 5 49.53 8.81
    5 -3 -5 42.12 8.14
    -5 3 5 42.81 5.52
    5 -3 -5 42.58 5.86
    -5 3 4 87.21 11.59
    5 -3 -4 91.09 12.06
    5 -3 -4 90.75 9.3
    5 -3 -3 32.78 6.86
    -5 3 3 34.72 6.76
    5 -3 -2 0.89 1.21
    -5 3 2 -2.03 2.5
    5 -3 -1 3.78 2.33
    -5 3 1 7.77 3.35
    -5 3 0 1.59 0.59
    5 -3 0 0.16 1.34
    5 -3 1 0.19 0.64
    -5 3 -1 1.53 0.87
    -5 3 -1 1.52 0.79
    5 -3 2 0.85 1.05
    -5 3 -2 3.34 3.08
    5 -3 2 0.69 0.84
    -5 3 -2 0.79 1.58
    -5 3 -3 3.84 3.08
    5 -3 3 1.37 1.13
    -5 3 -3 0.06 0.94
    5 -3 3 1.06 0.51
    5 -3 4 0.6 0.79
    -5 3 -4 1.72 1.51
    5 -3 4 -0.86 1.26
    -5 3 -4 2.06 2.16
    5 -3 5 5.61 2.56
    -5 3 -5 2.21 2.3
    5 -3 5 2.26 1.35
    -5 3 -5 7.78 3.27
    5 -3 6 6.84 3.11
    -5 3 -6 3.95 2.68
    5 -3 6 5.34 1.85
    -5 3 -6 5.86 2.96
    5 -3 7 12.72 3.87
    -5 3 -7 15.13 5.78
    -5 3 -7 9.86 4.19
    5 -3 8 7.42 2.94
    -5 3 -8 4.37 3.8
    5 -3 9 1.11 1.65
    -5 3 -9 2.79 3.91
    5 -3 10 1.86 1.56
    -5 3 -10 1.01 1.64
    -5 3 -11 7.85 4.6
    5 -3 11 -1.43 1.97
    -5 3 -12 2.53 3.59
    5 -3 12 -1.06 2.98
    -5 3 -13 -2.65 4.18
    5 -3 13 -1.47 1.4
    -5 3 -14 0.91 1.5
    5 -3 14 -1.78 2.51
    -5 3 -15 1.26 0.81
    5 -3 15 4.51 2.97
    -5 3 -16 0.04 2.01
    5 -3 16 4.12 4.07
    -5 3 -17 -3.99 4.77
    5 -3 17 1.78 2.04
    -5 3 -18 -2.96 3.35
    5 -3 18 -0.29 2.37
    -5 3 -19 3.11 3.1
    5 -3 19 4.11 3.86
    -5 3 -20 51.07 12.96
    5 -3 20 46.47 12.62
    -5 3 -21 21.29 8.61
    5 -3 21 34.4 11.02
    -5 3 -22 25.07 9.58
    5 -3 22 24.42 9.36
    -5 3 -23 14.14 6.41
    5 -3 23 22.25 9.52
    -5 3 -24 16.49 8.13
    5 -3 24 16.4 8.8
    -5 3 -25 -1.05 1.97
    5 -3 25 2.14 3.95
    5 -3 26 -4.81 4.75
    -5 2 30 1.79 5.03
    -5 2 30 2.02 2.5
    -5 2 29 16.17 9.29
    -5 2 29 10 7.75
    -5 2 28 7.81 6.11
    -5 2 28 8.72 5.58
    -5 2 27 8.07 6.55
    -5 2 27 3.6 4.31
    -5 2 26 -0.85 3.06
    -5 2 26 1.03 0.87
    -5 2 25 0.88 3.12
    -5 2 25 0.62 3.78
    -5 2 24 -1.81 3.53
    -5 2 24 0.07 3.75
    -5 2 23 9.07 5.29
    -5 2 23 13.56 6.96
    -5 2 22 4.12 3.44
    -5 2 22 3.12 5.21
    5 -2 -22 1 1.42
    -5 2 21 3.71 3.62
    -5 2 21 4.54 3.82
    5 -2 -21 -1.83 2.86
    -5 2 20 5.14 4.2
    -5 2 20 6.18 3.98
    5 -2 -20 2.03 2.18
    -5 2 19 5.31 3.79
    -5 2 19 2.93 3.51
    5 -2 -19 2.91 2.61
    -5 2 18 13.17 6.3
    -5 2 18 3 1.53
    5 -2 -18 7.08 4.63
    -5 2 17 235.38 24.67
    5 -2 -17 225.54 25.57
    -5 2 17 264.14 27.1
    -5 2 16 45.83 10.07
    -5 2 16 19.26 6.46
    5 -2 -16 48.72 10.83
    -5 2 15 64.49 12.06
    -5 2 15 62.37 10.97
    5 -2 -15 78.91 13.49
    5 -2 -14 175.62 21.02
    -5 2 14 178.05 18.64
    -5 2 14 227.82 22.98
    -5 2 13 246.15 21.7
    5 -2 -13 299.86 27.32
    -5 2 13 265.89 25.25
    5 -2 -12 262.31 25.58
    -5 2 12 255.18 24.21
    5 -2 -11 754.43 49.27
    -5 2 11 749.92 47.52
    -5 2 10 41.62 8.52
    5 -2 -10 34.49 8.07
    -5 2 9 1.57 1.87
    -5 2 9 0.82 0.5
    5 -2 -9 -0.4 1.42
    -5 2 8 62.5 10.18
    5 -2 -8 71.54 11.36
    -5 2 8 56.08 6.2
    5 -2 -7 94.11 7.08
    5 -2 -7 120.82 14.47
    -5 2 7 91.21 9
    5 -2 -7 109.36 6.52
    -5 2 7 106.32 13.32
    5 -2 -6 2.14 1.06
    -5 2 6 2.49 1.32
    5 -2 -6 7.45 3.89
    5 -2 -6 3.75 0.95
    -5 2 6 1.96 0.84
    -5 2 5 7.19 2.43
    5 -2 -5 3.41 0.91
    -5 2 5 3.58 2.49
    5 -2 -4 153.05 16.09
    -5 2 4 137.63 12.45
    -5 2 4 160.19 15.92
    5 -2 -3 480.71 32.14
    -5 2 3 531.93 29.7
    -5 2 3 439.61 31.11
    -5 2 2 -1.25 2.02
    5 -2 -1 24.63 2.57
    -5 2 1 22.29 5.78
    5 -2 0 201.74 11.85
    -5 2 0 269.99 21.36
    -5 2 -1 352.05 25.91
    5 -2 1 296.71 16.9
    5 -2 2 177.69 12.74
    -5 2 -2 222.09 19.93
    -5 2 -2 226.98 20.69
    5 -2 3 37.77 5.4
    -5 2 -3 44.42 8.6
    -5 2 -3 48.35 8.95
    -5 2 -4 78.89 11.75
    5 -2 4 77.49 8.54
    -5 2 -4 72.83 11.28
    -5 2 -5 35.05 8.15
    5 -2 5 32.23 5.47
    -5 2 -5 37.41 7.91
    5 -2 6 159.72 14.5
    -5 2 -6 188.24 19
    -5 2 -6 178.43 18.65
    -5 2 -7 13.04 5.13
    5 -2 7 10.04 3.94
    -5 2 -8 22.81 6.34
    5 -2 8 34.42 6.68
    -5 2 -9 8.14 4.34
    5 -2 9 9.6 3.47
    5 -2 10 99.86 12.92
    -5 2 -10 87.95 13.79
    -5 2 -11 64.06 11.75
    5 -2 11 63 10.62
    5 -2 12 152.98 17.71
    -5 2 -12 164.75 19.81
    5 -2 13 274.85 26.23
    -5 2 -13 340.16 30.29
    5 -2 14 146.75 18.45
    -5 2 -14 131.34 18.34
    -5 2 -15 60.16 12.47
    5 -2 15 80.24 13.72
    -5 2 -16 0.76 2.59
    5 -2 16 0.69 1.82
    -5 2 -17 5.29 4.18
    5 -2 17 13.67 6.02
    -5 2 -18 65.1 13.88
    5 -2 18 74.07 14.79
    -5 2 -19 104.97 18.35
    5 -2 19 100.03 17.85
    -5 2 -20 -0.92 3.24
    5 -2 20 -0.67 2.07
    -5 2 -21 4.62 4.28
    5 -2 21 -1.56 3.29
    -5 2 -22 1.97 2.04
    5 -2 22 4.09 3.01
    5 -2 23 -0.65 3.76
    -5 2 -23 -5.36 4.38
    -5 2 -24 4.97 3.69
    5 -2 24 0.52 3.54
    -5 2 -25 4.7 4.81
    5 -2 25 8.77 5.08
    -5 1 29 29.16 15.84
    -5 1 28 6.32 4.83
    -5 1 27 5.23 4.72
    -5 1 26 8.05 5.3
    -5 1 25 8.31 5.07
    5 -1 -25 15.81 7.55
    -5 1 24 1.14 2.08
    5 -1 -24 -0.31 1.81
    -5 1 23 3.36 3.73
    5 -1 -23 5.25 4.06
    -5 1 22 35.68 10.38
    5 -1 -22 30.79 9.93
    5 -1 -21 39.05 10.95
    -5 1 21 37.51 10.18
    -5 1 20 46.82 11.31
    5 -1 -20 50.75 12.01
    -5 1 19 36.93 9.94
    5 -1 -19 23.95 8.1
    5 -1 -18 212.09 25.01
    -5 1 18 228.01 24.92
    -5 1 17 40.48 9.92
    5 -1 -17 52.92 11.54
    5 -1 -16 9.29 4.76
    -5 1 16 7.93 5.58
    -5 1 15 1.99 2.35
    5 -1 -15 2.89 2.77
    5 -1 -14 146.39 19.1
    -5 1 14 140.92 17.58
    -5 1 13 1.64 2.14
    5 -1 -13 5.23 4.09
    -5 1 12 31.18 7.84
    5 -1 -12 34.24 8.28
    -5 1 11 -0.4 2.26
    5 -1 -11 3.44 2.98
    -5 1 10 3.28 2.07
    -5 1 10 0.84 1.56
    -5 1 9 3.93 1.86
    -5 1 9 6.78 3.54
    -5 1 8 3.15 1.82
    -5 1 8 4.05 1.73
    -5 1 7 0.96 1.04
    -5 1 7 5.02 2.03
    -5 1 6 32.59 5.98
    5 -1 -6 22.22 2.75
    -5 1 6 26.14 6.11
    -5 1 5 28.22 5.42
    -5 1 5 19.88 5.42
    -5 1 4 26.14 5.75
    -5 1 4 39.43 7.5
    -5 1 3 23.98 5.45
    -5 1 3 26.14 6.36
    -5 1 2 6.2 2.8
    5 -1 -2 8.05 2.35
    -5 1 2 4.93 2.14
    5 -1 -1 38.95 5.31
    -5 1 1 53.04 8.36
    -5 1 1 41.7 8.17
    5 -1 0 3.5 1.86
    -5 1 0 0.84 0.71
    -5 1 0 2.75 2.68
    -5 1 -1 0.4 0.2
    -5 1 -1 2.33 2.37
    5 -1 1 -0.16 0.86
    -5 1 -2 -0.38 1.14
    5 -1 2 -0.03 1.19
    -5 1 -2 1.22 2.1
    -5 1 -3 2.56 2.48
    -5 1 -3 4.86 2.16
    5 -1 3 3.37 1.72
    -5 1 -4 12.47 4.66
    5 -1 4 10.54 3.46
    -5 1 -4 14.63 5.57
    -5 1 -5 5.8 2.89
    5 -1 5 5.82 2.63
    -5 1 -6 5.43 2.84
    5 -1 6 11.52 4.05
    -5 1 -7 27.05 6.77
    5 -1 7 22.05 5.36
    -5 1 -8 19.64 5.93
    5 -1 8 17.73 4.69
    -5 1 -9 10.82 4.46
    5 -1 9 18.34 5.51
    -5 1 -10 25.64 7.03
    5 -1 10 21.49 6.18
    -5 1 -11 27.14 7.3
    5 -1 11 36.38 8.1
    -5 1 -12 39.57 9.26
    5 -1 12 33.97 8.13
    -5 1 -13 36.13 8.98
    5 -1 13 40.75 9.14
    -5 1 -14 52.79 10.74
    5 -1 14 58.45 11.63
    -5 1 -15 8.87 4.53
    5 -1 15 10.55 4.92
    -5 1 -16 1.84 3.06
    5 -1 16 4.85 3.94
    -5 1 -17 12.78 5.87
    5 -1 17 18.85 7.23
    -5 1 -18 2.42 1.51
    5 -1 18 5.38 4.25
    -5 1 -19 -1.8 3.78
    5 -1 19 8.56 4.66
    -5 1 -20 1.93 1.98
    5 -1 20 1.47 3.35
    -5 1 -21 1.46 2.49
    5 -1 21 7.12 6.33
    -5 1 -22 -1.94 3.86
    5 -1 22 -0.61 2.3
    -5 1 -23 0.06 0.45
    5 -1 23 0.09 2.4
    5 -1 24 -2.69 1.79
    5 -1 25 -9.83 6.71
    -5 0 30 1.19 2.06
    -5 0 29 -7.19 6.13
    5 0 -28 2.14 3.44
    -5 0 27 -10.85 5.99
    5 0 -27 -2.62 3.07
    -5 0 26 -1.05 1.31
    5 0 -26 -2.06 2.43
    5 0 -25 17.78 7.98
    -5 0 25 16.08 7.15
    -5 0 24 -1.42 3.28
    5 0 -24 2.45 2.74
    -5 0 23 6.85 5.66
    5 0 -23 3.14 2.84
    -5 0 22 5.04 3.34
    5 0 -22 1.82 2.3
    -5 0 21 10.17 5.04
    5 0 -21 8.53 5.67
    -5 0 20 4.49 3.11
    5 0 -20 6.22 5.16
    5 0 -19 5.13 3.92
    -5 0 19 3.2 2.5
    -5 0 18 8.16 3.59
    5 0 -18 30.01 9.17
    5 0 -17 609.39 45.78
    -5 0 17 538.93 41.3
    -5 0 16 51.61 10.63
    5 0 -16 50.92 11.4
    -5 0 15 90.58 14.08
    5 0 -15 106.59 16.3
    -5 0 14 37.81 8.54
    -5 0 13 123.79 15.76
    -5 0 12 8.91 4.23
    -5 0 11 52.34 8.64
    -5 0 11 80.14 11.86
    -5 0 10 299.6 25.24
    -5 0 10 314.58 23.51
    -5 0 9 211.88 18.6
    -5 0 9 221.72 20.66
    -5 0 8 10.34 3.68
    -5 0 8 12.63 4.64
    -5 0 7 190.55 17.44
    5 0 -7 169.14 10.6
    -5 0 7 206.89 19.3
    -5 0 6 2.65 2.57
    5 0 -6 1.96 0.97
    -5 0 6 9.88 3.91
    -5 0 5 10.88 4.18
    -5 0 5 8.83 4.22
    -5 0 4 193.41 18.35
    -5 0 4 202.36 19.62
    -5 0 3 82.6 11.68
    -5 0 3 103.68 13.28
    -5 0 2 243.59 21.1
    -5 0 2 247.5 22.54
    -5 0 1 110.98 14.03
    -5 0 1 154.51 16.81
    5 0 0 12.37 5.66
    -5 0 0 8.7 4.19
    -5 0 0 17.91 5.2
    5 0 1 73.7 9.22
    -5 0 -1 73.01 11.05
    -5 0 -1 71.49 9.96
    -5 0 -1 89.63 13.11
    -5 0 -2 63.27 9.15
    5 0 2 43.67 7.15
    -5 0 -2 49.5 9.42
    -5 0 -2 41.25 8.62
    5 0 3 226.77 18.33
    -5 0 -3 220.82 19.02
    -5 0 -3 189.53 20.07
    -5 0 -3 208.65 21.2
    -5 0 -4 25.72 6.01
    5 0 4 36.49 6.8
    -5 0 -4 36.8 8.5
    -5 0 -5 71.12 10.08
    5 0 5 60.74 9.45
    5 0 6 157 16.37
    -5 0 -6 176.05 16.94
    -5 0 -7 24.71 6.02
    5 0 7 25.36 6.19
    -5 0 -8 18.19 5.56
    5 0 8 20.86 5.95
    -5 0 -9 40.68 8.36
    5 0 9 53.58 10.17
    5 0 10 157.95 18.67
    -5 0 -10 161.94 17.73
    -5 0 -11 53.84 9.94
    5 0 11 74.62 12.48
    -5 0 -12 36.95 8.26
    5 0 12 41.69 9.65
    -5 0 -13 52.1 10.32
    5 0 13 49.37 10.8
    -5 0 -14 29.14 7.93
    5 0 14 25.03 7.84
    -5 0 -15 70.91 12.85
    5 0 15 56.91 12.35
    -5 0 -16 40.31 9.64
    5 0 16 27.4 8.6
    -5 0 -17 13.67 5.86
    5 0 17 10.43 5.89
    -5 0 -18 45.45 10.87
    5 0 18 53.72 12.99
    -5 0 -19 17.85 7
    5 0 19 20.99 7.84
    -5 0 -20 -2.36 2.95
    5 0 20 -2.02 3.79
    -5 0 -21 -3.48 3.22
    5 0 21 -0.07 1.92
    5 0 22 -5.92 4.75
    5 0 23 -2.28 2.98
    5 0 24 -0.68 2.17
    -5 -1 29 -4.68 5.02
    -5 -1 28 -0.15 2.77
    5 1 -28 -2.27 2.91
    5 1 -27 3.52 3.15
    -5 -1 27 -0.01 1.22
    5 1 -26 -0.61 2.8
    -5 -1 26 2.48 4.27
    5 1 -25 2.84 3.29
    5 1 -24 7.51 3.8
    -5 -1 24 -8.36 4.72
    5 1 -23 -0.84 3.52
    -5 -1 23 1.75 1.95
    5 1 -22 3.67 4.45
    -5 -1 22 2.29 2.64
    5 1 -21 3.29 2.72
    -5 -1 21 -0.02 1.41
    5 1 -20 3.47 3.82
    -5 -1 20 1.11 2.47
    5 1 -19 -2.37 0.63
    -5 -1 19 0.91 1.85
    5 1 -18 47.78 11.57
    -5 -1 18 42.14 9.59
    -5 -1 17 9.22 4.21
    -5 -1 16 103.08 14.91
    -5 -1 15 122.6 15.96
    -5 -1 14 14.72 5.53
    -5 -1 13 7.79 3.31
    -5 -1 12 45.55 8.89
    -5 -1 12 37.91 8.05
    -5 -1 11 120.16 15.21
    -5 -1 11 131.06 15.59
    -5 -1 10 56.31 10.04
    -5 -1 10 62.74 10.53
    -5 -1 9 3.56 2.64
    -5 -1 9 1.5 2.47
    -5 -1 8 3.07 1.75
    -5 -1 8 1.32 1.91
    -5 -1 7 46.96 8.87
    -5 -1 7 33.16 7.65
    -5 -1 6 76.43 11.75
    -5 -1 6 71.71 11.36
    -5 -1 5 31.57 7.35
    -5 -1 5 33.19 7.73
    -5 -1 4 107.15 14.24
    -5 -1 4 85.08 13.03
    -5 -1 3 32.14 7.25
    -5 -1 3 28.25 7.15
    -5 -1 2 21.31 6.32
    -5 -1 2 21.49 6.29
    -5 -1 1 0.66 1.2
    -5 -1 1 8.65 4.37
    -5 -1 0 -1.41 1.99
    -5 -1 0 -0.13 0.54
    -5 -1 0 -1.11 1.36
    -5 -1 -1 0.38 1.01
    -5 -1 -1 1.17 0.72
    5 1 1 1.85 0.33
    -5 -1 -1 0.28 1.99
    -5 -1 -2 -0.33 0.4
    -5 -1 -2 2.32 1.13
    5 1 2 0.56 0.99
    -5 -1 -3 0.72 1.28
    5 1 3 1.34 1.1
    -5 -1 -3 4.35 2.36
    -5 -1 -4 5.67 2.57
    5 1 4 4.69 3.54
    -5 -1 -4 2.1 2.15
    -5 -1 -5 3.29 1.96
    5 1 5 3.77 2.51
    -5 -1 -5 -1.19 1.53
    -5 -1 -6 5.11 2.87
    5 1 6 3.67 3.02
    -5 -1 -6 4.17 3.04
    -5 -1 -7 4.41 2.54
    5 1 7 2.43 1.17
    -5 -1 -7 7.06 3.54
    -5 -1 -8 1.53 1.83
    5 1 8 1.65 1.68
    -5 -1 -8 5.62 3.82
    -5 -1 -9 3.52 2.16
    5 1 9 1.55 3.06
    -5 -1 -9 4.91 4.6
    -5 -1 -10 17.28 5.47
    5 1 10 4.12 3.21
    -5 -1 -10 9.84 5.3
    -5 -1 -11 5.89 2.54
    5 1 11 7.77 3.87
    -5 -1 -11 14.46 6.42
    -5 -1 -12 1.63 1.91
    5 1 12 7.78 5.28
    -5 -1 -12 17.25 7.49
    -5 -1 -13 -2.06 2.37
    5 1 13 3.71 3.24
    -5 -1 -14 -3.22 2.5
    5 1 14 -1.96 3.08
    -5 -1 -15 16.44 5.77
    5 1 15 20.77 7.98
    -5 -1 -16 4.54 3.12
    5 1 16 7.62 4.38
    -5 -1 -17 9.87 5.15
    5 1 17 14.83 7.09
    -5 -1 -18 11.88 5.3
    5 1 18 24.74 9.17
    5 1 19 12.27 6.45
    5 1 20 7.25 5.07
    5 1 21 8.65 6.12
    -5 -1 -21 11.64 6.66
    5 1 22 -0.87 0.9
    -5 -1 -22 4.26 1.66
    5 1 23 2.3 2.7
    -5 -1 -23 66.19 17.75
    5 2 -28 2.61 2.82
    -5 -2 28 10.95 7.06
    5 2 -27 -1.54 2.8
    -5 -2 27 -6.39 5.62
    5 2 -26 3.29 3.13
    -5 -2 26 -0.17 2.35
    -5 -2 25 33.19 15.02
    5 2 -25 13.28 7.49
    -5 -2 24 4.3 4.5
    5 2 -24 -4.76 4.13
    5 2 -23 4.78 4.33
    -5 -2 23 -0.68 1.38
    5 2 -22 -0.04 2.34
    -5 -2 22 2.07 3.1
    -5 -2 22 -0.41 1.17
    5 2 -21 -1.84 3.35
    -5 -2 21 -0.25 0.53
    -5 -2 20 51.56 11.01
    -5 -2 19 38.34 9.24
    -5 -2 18 4.05 0.38
    -5 -2 17 107.28 15.52
    -5 -2 16 153.66 18.4
    -5 -2 15 16.62 5.65
    -5 -2 14 179.08 19.63
    -5 -2 13 10.88 4.96
    -5 -2 13 12.55 4.79
    -5 -2 12 25.85 7.78
    -5 -2 12 45.54 9.45
    -5 -2 11 164.19 19.65
    -5 -2 11 173.06 19.25
    -5 -2 10 300.19 27.61
    -5 -2 10 336.8 28.16
    -5 -2 9 114.38 16.04
    -5 -2 9 141.84 17.22
    -5 -2 8 2.47 0.47
    -5 -2 8 5.75 3.49
    -5 -2 7 5.77 3.31
    -5 -2 7 2.35 0.55
    -5 -2 6 84.32 12.96
    -5 -2 6 79.46 13.14
    -5 -2 5 116.69 16.05
    -5 -2 5 101.48 14.71
    -5 -2 4 19.35 6.3
    -5 -2 4 20.83 6.42
    -5 -2 3 1.05 2.27
    -5 -2 3 0.26 2.25
    -5 -2 2 34.85 8.58
    -5 -2 2 39.68 8.98
    -5 -2 1 314.26 20.77
    -5 -2 1 249.15 26.02
    -5 -2 1 309.43 27.37
    -5 -2 0 194.18 15.64
    -5 -2 0 276.73 25.71
    -5 -2 -1 13.82 6.14
    -5 -2 -1 8.78 2.78
    -5 -2 -2 37.42 8.92
    -5 -2 -2 18.77 4.03
    5 2 2 34.07 7.84
    -5 -2 -2 15.12 3.27
    -5 -2 -3 54.02 7.4
    5 2 3 111.66 14.98
    -5 -2 -3 106.56 15.25
    5 2 4 420.74 31.16
    -5 -2 -4 555.07 37.44
    -5 -2 -5 129.44 17.82
    -5 -2 -5 87.15 10.14
    5 2 5 106.4 14.9
    -5 -2 -6 250.24 19.33
    5 2 6 278.5 26.15
    -5 -2 -6 306.99 28.98
    -5 -2 -7 24.95 5.23
    5 2 7 33.83 8.32
    -5 -2 -7 31.05 9.24
    -5 -2 -8 0.44 0.55
    -5 -2 -8 -0.22 2.4
    5 2 8 -0.29 2.28
    -5 -2 -9 2.62 1.58
    5 2 9 2.78 3.6
    -5 -2 -9 5.81 4.34
    -5 -2 -10 74.32 10.52
    5 2 10 79.51 14.55
    -5 -2 -10 110.46 17.85
    5 2 11 40.25 10.45
    -5 -2 -11 41 10.57
    -5 -2 -12 -1.87 2.46
    5 2 12 5.41 4.32
    5 2 13 7.31 4.23
    -5 -2 -13 3.19 0.85
    5 2 14 20.91 8.49
    -5 -2 -14 28.46 9.91
    5 2 15 4.69 3.66
    -5 -2 -15 -5.22 4.15
    5 2 16 1.27 1.77
    -5 -2 -16 7.26 5.25
    5 2 17 3.68 3.43
    -5 -2 -17 7.07 6
    5 2 18 1.13 0.95
    -5 -2 -18 5.6 4.82
    5 2 19 5.98 4.57
    -5 -2 -19 16.12 8.15
    5 2 20 2.14 1.81
    -5 -2 -20 -10.45 6.55
    5 2 21 3.98 4.03
    -5 -2 -21 3.95 5.12
    5 2 22 -4.09 3.93
    -5 -2 -22 3.23 1.73
    -5 -3 27 10.82 7.87
    5 3 -27 -1.44 1.38
    -5 -3 26 27.43 12.16
    5 3 -26 8.89 6.4
    -5 -3 25 5.97 3.9
    5 3 -25 -3.23 4.27
    5 3 -24 1.04 3.53
    -5 -3 24 4.03 5.33
    5 3 -23 9.63 6.06
    -5 -3 23 10.15 6.13
    -5 -3 22 6.03 4.77
    -5 -3 21 44.38 12.88
    -5 -3 20 4.16 3.73
    -5 -3 19 8.39 5.7
    -5 -3 19 -1.49 3.09
    -5 -3 18 36.62 11.04
    -5 -3 18 21.24 6.62
    -5 -3 17 18.88 6.41
    -5 -3 17 17.12 7.46
    -5 -3 16 2.17 3.38
    -5 -3 16 0.35 1.38
    -5 -3 15 -0.68 2.81
    -5 -3 15 14.98 7.26
    -5 -3 14 11.75 3.94
    -5 -3 14 13.19 5.68
    -5 -3 13 21.69 7.72
    -5 -3 13 17.59 5.34
    -5 -3 12 3.83 3.49
    -5 -3 12 6.14 4.04
    -5 -3 11 -0.85 1.95
    -5 -3 11 -0.53 0.6
    -5 -3 10 7.12 4.05
    -5 -3 10 -0.74 2.65
    -5 -3 9 5.84 3.98
    -5 -3 9 2.89 2.21
    -5 -3 8 2.75 1.14
    -5 -3 8 -1.51 2.95
    -5 -3 7 2.54 3.29
    -5 -3 7 0.43 1.19
    -5 -3 7 2.14 1.53
    -5 -3 6 1.17 2.61
    -5 -3 6 -3.15 3.26
    -5 -3 6 0.03 1.74
    -5 -3 5 3.69 2.37
    -5 -3 5 -1.61 1.05
    -5 -3 5 0.61 1.09
    -5 -3 4 -0.3 2.72
    -5 -3 4 0.61 0.67
    -5 -3 4 0.11 1.06
    -5 -3 3 3.74 2.7
    -5 -3 3 0.02 0.73
    -5 -3 2 5.25 4.71
    -5 -3 2 0.27 1.22
    -5 -3 1 2.69 2.02
    -5 -3 1 -3.15 4.39
    -5 -3 0 15.38 5.48
    -5 -3 0 5.15 2.29
    -5 -3 -1 23.27 8.17
    -5 -3 -2 7.59 4.81
    -5 -3 -3 14.55 5.53
    5 3 3 10.82 5.37
    -5 -3 -4 3.45 1.95
    5 3 4 3.72 2.93
    -5 -3 -5 1.85 3.27
    5 3 5 3.21 3.38
    -5 -3 -6 24 7.69
    5 3 6 12.16 5.82
    -5 -3 -7 22.66 8.26
    5 3 7 13.02 5.29
    -5 -3 -8 21.6 8.65
    5 3 8 9.93 5.48
    -5 -3 -9 -0.8 2.94
    5 3 9 4 2.72
    -5 -3 -10 21.77 8.27
    5 3 10 7.99 4.94
    -5 -3 -11 38.44 10.97
    5 3 11 19.28 7.3
    -5 -3 -12 2.48 0.79
    5 3 12 4.45 3.25
    -5 -3 -13 10.01 5.7
    5 3 13 4.72 4.09
    5 3 14 2.93 3.18
    -5 -3 -14 -0.25 4.19
    -5 -3 -15 5.69 5.18
    5 3 15 -0.26 3.36
    -5 -3 -16 4.72 4.18
    5 3 16 -2.08 4.19
    -5 -3 -17 3.45 2.95
    5 3 17 -1.31 4.62
    -5 -3 -18 4.5 5.2
    5 3 18 -0.49 3.35
    5 3 19 3.38 4.25
    -5 -3 -19 -0.66 2.46
    -5 -3 -20 -0.87 1.84
    5 3 20 4.07 4.18
    -5 -3 -21 23.15 10.22
    -5 -4 26 2.4 2.91
    5 4 -26 0.3 1.48
    -5 -4 25 6.51 5.32
    5 4 -25 7.6 5.27
    -5 -4 24 -3.44 4.66
    -5 -4 23 10.46 7.76
    -5 -4 22 23.04 9.81
    -5 -4 21 5.18 5.04
    -5 -4 20 18.14 9.56
    -5 -4 19 5.72 5.75
    -5 -4 18 4.53 3.51
    -5 -4 17 24.54 9.66
    -5 -4 17 13.2 5.33
    -5 -4 16 2.33 2.64
    -5 -4 16 1.36 1.24
    -5 -4 15 37.87 10.76
    -5 -4 15 26.75 7.71
    -5 -4 14 74.84 15.55
    -5 -4 14 85.83 13.72
    -5 -4 13 61.6 13.78
    -5 -4 13 55.99 13.74
    -5 -4 13 46.89 10.13
    -5 -4 12 9.65 5.58
    -5 -4 12 19.5 6.6
    -5 -4 12 15.55 7.06
    -5 -4 11 71.6 13.75
    -5 -4 11 67.06 14.58
    -5 -4 11 59.06 11.36
    -5 -4 10 3.44 3.26
    -5 -4 10 7.87 5.5
    -5 -4 10 4.84 3.68
    -5 -4 9 2.65 2.19
    -5 -4 9 4.75 3.6
    -5 -4 9 2.01 2.27
    -5 -4 8 -0.84 2.74
    -5 -4 8 0.23 3.73
    -5 -4 8 -0.68 0.73
    -5 -4 7 13.28 5.45
    -5 -4 7 13.87 6.51
    -5 -4 6 30.09 7.75
    -5 -4 6 36.03 10.42
    -5 -4 5 -1.17 1.81
    -5 -4 5 -0.08 1.69
    -5 -4 4 144.59 21.18
    -5 -4 4 123.71 15.03
    -5 -4 3 116.46 13.8
    -5 -4 3 126.75 19.61
    -5 -4 2 112.5 13.17
    -5 -4 2 143.19 20.63
    -5 -4 1 45.08 11.81
    -5 -4 0 80.56 16.16
    -5 -4 -1 -0.2 1.62
    -5 -4 -2 76.77 15.63
    -5 -4 -3 7.51 5.97
    5 4 3 3.52 3.42
    -5 -4 -4 47.76 11.74
    5 4 4 30.48 9.39
    -5 -4 -5 172.93 23.13
    5 4 5 104.57 17.9
    -5 -4 -6 86.6 16.37
    5 4 6 56.67 12.92
    -5 -4 -7 25.04 9.19
    5 4 7 24.42 8.36
    -5 -4 -8 -1.67 5.17
    5 4 8 -0.97 1.77
    -5 -4 -9 0.14 2.87
    5 4 9 4.55 4.15
    -5 -4 -10 82.09 17.09
    5 4 10 62.01 14.39
    -5 -4 -11 -0.39 2.09
    5 4 11 1.89 3.02
    -5 -4 -12 28.76 10.93
    5 4 12 16.85 7.67
    -5 -4 -13 18.54 8.31
    5 4 13 17.13 8.58
    -5 -4 -14 13.29 6.76
    5 4 14 11.12 6.27
    -5 -4 -15 2.22 3.67
    5 4 15 -0.76 1.89
    -5 -4 -15 1.55 3.11
    -5 -4 -16 -2.5 6.21
    5 4 16 1.28 3.46
    -5 -4 -17 6.14 3.82
    5 4 17 1.81 1.2
    -5 -4 -18 13.45 7.9
    5 4 18 3.91 5.09
    -5 -4 -19 11.78 6.83
    5 5 -26 -4.08 4.26
    -5 -5 24 -0.86 0.56
    -5 -5 23 2.96 4.61
    -5 -5 22 -3.81 5.98
    -5 -5 21 -3.62 3.91
    -5 -5 20 3.25 4
    -5 -5 19 2.4 4.44
    -5 -5 18 2.09 2.96
    -5 -5 17 10.1 6.37
    -5 -5 16 8.5 5.27
    -5 -5 15 3.8 4.1
    -5 -5 14 5.28 4.16
    -5 -5 14 3.39 3.53
    -5 -5 13 6.74 5.17
    -5 -5 13 1.98 2.91
    -5 -5 13 2.6 2.15
    -5 -5 12 21.68 8.09
    -5 -5 12 70.44 15.15
    -5 -5 11 7.4 6.36
    -5 -5 11 8.04 4.87
    -5 -5 10 16.39 6.87
    -5 -5 10 11.14 6.49
    -5 -5 9 18.29 6.8
    -5 -5 9 16.52 7.68
    -5 -5 8 -1.44 4.44
    -5 -5 8 0.34 1.59
    -5 -5 7 11.07 4.9
    -5 -5 7 10.98 6.78
    -5 -5 6 17.48 6.13
    -5 -5 6 25.85 9.1
    -5 -5 5 12.82 5.03
    -5 -5 5 22.89 8.46
    -5 -5 4 10 5.79
    -5 -5 3 2.38 0.72
    -5 -5 2 2.97 3.1
    -5 -5 1 3.99 4.88
    -5 -5 0 1.54 2.83
    -5 -5 -1 4.1 5.2
    -5 -5 -2 -4.88 4.49
    -5 -5 -3 -2.43 4.76
    5 5 3 1.53 2.28
    -5 -5 -4 -2.91 2.84
    5 5 4 3.44 4.19
    -5 -5 -5 -1.72 3.87
    5 5 5 5.71 5.05
    -5 -5 -6 -1.53 3.2
    5 5 6 0.65 1.67
    -5 -5 -7 -0.53 3.16
    5 5 7 -0.83 3.57
    -5 -5 -8 -8.83 5.75
    5 5 8 -1.75 3.75
    -5 -5 -9 -0.06 1.42
    5 5 9 -4.2 5.13
    -5 -5 -10 3.45 1.65
    5 5 10 -7.67 5.22
    -5 -5 -11 -0.07 2.77
    5 5 11 -0.42 1.73
    -5 -5 -12 -1.46 2.83
    5 5 12 -3.71 5.57
    -5 -5 -12 4.71 5.08
    -5 -5 -13 4.9 1.73
    5 5 13 4.09 5.3
    -5 -5 -13 0.58 2.44
    -5 -5 -14 3.16 3.63
    5 5 14 1.35 2.27
    -5 -5 -14 1.3 1.66
    -5 -5 -15 4.79 4.03
    5 5 15 7.08 5.87
    -5 -5 -15 7.5 5.83
    -5 -5 -16 -0.69 3.9
    5 5 16 2.95 2.82
    -5 -5 -17 -10.14 6.96
    -5 -6 22 5.31 5.07
    -5 -6 21 -2.91 3.58
    -5 -6 20 -1.01 2.52
    -5 -6 19 0.27 2.33
    -5 -6 18 5.23 5.16
    -5 -6 17 -2.17 2.39
    -5 -6 16 -1.79 2.25
    -5 -6 16 0.67 1.41
    -5 -6 15 26.17 9.21
    -5 -6 15 17.75 8.35
    -5 -6 14 0.24 2.03
    -5 -6 13 2.26 2.36
    -5 -6 13 -0.33 3.01
    -5 -6 12 1.89 4.34
    -5 -6 12 4.6 4.59
    -5 -6 11 3.86 3.23
    -5 -6 11 13.44 8.17
    -5 -6 10 -2.2 2.42
    -5 -6 10 2.48 2.14
    -5 -6 9 10.67 5.38
    -5 -6 9 25.85 10.29
    -5 -6 8 0.97 1.9
    -5 -6 8 2.23 3
    -5 -6 7 1.93 2.27
    -5 -6 6 2.81 3.36
    -5 -6 5 13.09 6.04
    -5 -6 4 11.29 5.71
    -5 -6 3 -0.78 3.99
    -5 -6 2 18.86 7.86
    -5 -6 1 1.21 3.62
    -5 -6 0 5.52 4.77
    -5 -6 -1 20.7 7.83
    -5 -6 -2 6.77 3
    5 6 3 11.48 6.77
    -5 -6 -3 14.33 5.75
    5 6 4 -0.93 4.17
    -5 -6 -4 -2.3 4.41
    5 6 5 10.19 5.75
    -5 -6 -5 1.75 2.39
    -5 -6 -6 17.02 8.35
    5 6 6 1.67 2.7
    -5 -6 -7 13.52 7.05
    -5 -6 -7 32.63 11.85
    5 6 7 13.61 7.5
    -5 -6 -8 -2.91 5.06
    -5 -6 -8 -2.45 3.08
    5 6 8 -2.55 2.84
    -5 -6 -9 -2.44 4.66
    -5 -6 -9 1.9 1.96
    5 6 9 8.31 6.02
    -5 -6 -10 1 4.01
    -5 -6 -10 3.88 3.59
    5 6 10 2.59 2.63
    -5 -6 -11 2.38 2.24
    5 6 11 -5.11 4.63
    -5 -6 -11 -2.72 2.97
    -5 -6 -12 1.07 4.29
    5 6 12 0.64 0.92
    -5 -6 -12 3.54 3.73
    -5 -6 -13 0.51 2.71
    5 6 13 1.42 3.58
    -5 -6 -13 0.92 1.43
    -5 -6 -14 15.02 7.88
    -5 -6 -14 13.99 8.37
    -5 -6 -15 -0.16 0.85
    -5 -7 20 1.76 0.66
    -5 -7 19 -4.6 4.42
    -5 -7 18 -2.21 3.01
    -5 -7 17 3.99 3.96
    -5 -7 16 0.77 2.17
    -5 -7 16 2.17 1.81
    -5 -7 15 3.82 4.86
    -5 -7 15 -3.15 3.27
    -5 -7 14 1.17 1.48
    -5 -7 14 -3.21 3.31
    -5 -7 13 0.48 2.17
    -5 -7 13 0.55 1.37
    -5 -7 12 1.65 7.64
    -5 -7 12 2.06 2.85
    -5 -7 12 2.14 4.36
    -5 -7 11 3.63 5.6
    -5 -7 11 -2.68 4.52
    -5 -7 10 2.03 3.08
    -5 -7 10 -8.14 5.33
    -5 -7 9 -9.47 5.77
    -5 -7 9 -0.91 3.7
    -5 -7 8 6 6.59
    -5 -7 8 -6.3 4.71
    -5 -7 7 1.16 0.94
    -5 -7 7 -2.9 2.65
    -5 -7 6 5.03 3.67
    -5 -7 6 0.26 2.19
    -5 -7 5 3.71 3.14
    -5 -7 5 1.35 3.83
    -5 -7 4 0.56 1.93
    -5 -7 4 3.58 1.21
    -5 -7 3 5.88 5.56
    -5 -7 3 -3.4 3.53
    -5 -7 2 -2.64 2.27
    -5 -7 2 1.2 3.13
    -5 -7 1 3.73 2.47
    -5 -7 1 -1.4 4.41
    -5 -7 0 11.55 6.86
    -5 -7 0 0.05 2.93
    -5 -7 -1 5.17 5.41
    -5 -7 -1 2.67 1.64
    -5 -7 -2 5.15 6.28
    -5 -7 -2 1.6 8.4
    5 7 2 -0.54 0.44
    -5 -7 -3 3.15 3.04
    -5 -7 -3 2.88 1.94
    5 7 3 0.93 4.39
    -5 -7 -4 4.02 5.18
    -5 -7 -4 0.14 3.47
    5 7 4 -2.71 4.2
    -5 -7 -5 4.63 2.38
    -5 -7 -5 2.48 2.87
    5 7 5 3.78 3.96
    -5 -7 -6 1.73 3.15
    5 7 6 4.53 5.63
    -5 -7 -6 2.77 4.01
    -5 -7 -7 1.19 2.92
    5 7 7 1.64 2.85
    -5 -7 -7 1.02 2.73
    -5 -7 -8 4.8 5.36
    5 7 8 -6.11 5.2
    -5 -7 -8 4.82 5.22
    -5 -7 -9 0.6 2.29
    5 7 9 1.41 1.82
    -5 -7 -10 -2.02 5.41
    -5 -7 -10 6.11 6.17
    -5 -7 -11 7.62 6.66
    -5 -7 -12 -0.14 0.83
    -5 -8 18 5.35 4.71
    -5 -8 17 3.06 4.19
    -5 -8 16 -4.03 4.19
    -5 -8 15 -0.38 1.21
    -5 -8 14 -1.53 2.45
    -5 -8 13 0.33 2.54
    -5 -8 12 2.33 1.71
    -5 -8 11 13.91 8.37
    -5 -8 11 3.16 3.55
    -5 -8 10 -4.72 4.84
    -5 -8 10 -0.33 0.72
    -5 -8 9 -7.39 6
    -5 -8 9 0.51 1.02
    -5 -8 8 2.32 3
    -5 -8 8 3.66 4.62
    -5 -8 7 9.67 7.17
    -5 -8 7 10.48 6.88
    -5 -8 6 15.07 9.45
    -5 -8 6 3.24 3.14
    -5 -8 5 17.14 8.07
    -5 -8 5 10.4 6.77
    -5 -8 4 10.74 6.98
    -5 -8 4 2.56 5.13
    -5 -8 3 -3.04 3.57
    -5 -8 3 2.1 2.61
    -5 -8 2 3.66 1.72
    -5 -8 2 18.88 8.94
    -5 -8 1 15.19 8.02
    -5 -8 1 16.4 9.5
    -5 -8 0 10.84 8.17
    -5 -8 0 6.11 5.96
    -5 -8 -1 -4 6.97
    -5 -8 -1 -0.38 0.77
    -5 -8 -2 6.85 5.12
    -5 -8 -2 1.66 2.07
    5 8 2 1.63 3.99
    -5 -8 -3 -0.26 2.01
    5 8 3 0.72 2.28
    -5 -8 -4 3.7 4.56
    -5 -8 -4 5.38 0.79
    -6 12 13 2.53 5.67
    -6 12 12 3.44 4.91
    -6 12 11 1.22 2.36
    -6 12 10 -2.63 3.2
    6 -12 -9 -0.19 3.72
    6 -12 -8 0.18 2.02
    6 -12 -7 0.73 3.67
    6 -12 -6 0.23 0.95
    6 -12 -5 2.85 3.47
    6 -12 -4 -1.51 2.96
    6 -12 -3 -0.96 4.02
    6 -12 -2 4.85 23.15
    6 -12 -1 1.99 4.97
    6 -12 0 0.72 2.79
    6 -12 1 1.18 1.3
    6 -12 2 10.8 6
    6 -12 3 2.46 3.69
    6 -12 4 1.26 2.53
    6 -12 5 2.29 4.51
    -6 12 -6 -1.02 5.38
    6 -12 6 4.4 5.16
    -6 12 -7 5.14 4.42
    6 -12 7 14.21 8.34
    -6 12 -8 5.67 6.11
    6 -12 8 3.8 2.78
    -6 12 -9 -10.33 6.4
    6 -12 9 -0.45 3.05
    -6 12 -10 0.9 4.92
    -6 12 -11 2.37 2.6
    -6 12 -12 3.34 5.34
    -6 12 -13 -4.38 4.42
    -6 12 -14 1.75 2.64
    -6 11 15 1.19 3.75
    -6 11 14 11.23 8.02
    -6 11 13 -0.79 1.25
    -6 11 12 -5.38 4.63
    -6 11 11 -5.83 4.72
    -6 11 10 -9.61 5.92
    6 -11 -10 0.01 2.06
    -6 11 9 2.55 2.98
    6 -11 -9 1.68 1.27
    -6 11 8 0.4 1.15
    6 -11 -8 0.44 2.63
    -6 11 7 5 5.01
    6 -11 -7 3.04 3.84
    -6 11 6 5.79 4.91
    -6 11 6 0.92 1.28
    6 -11 -6 2.02 4.07
    -6 11 5 -5.51 4.23
    6 -11 -5 -1.27 5.01
    -6 11 4 -2.38 2.5
    6 -11 -4 0.2 2.58
    -6 11 3 1.31 1.67
    6 -11 -3 -2.5 2.95
    -6 11 2 2.23 4.29
    6 -11 -2 0.39 1.48
    -6 11 1 -2.2 1.21
    6 -11 -1 2.48 1.52
    -6 11 0 3.58 3.19
    6 -11 0 0.16 3.05
    -6 11 -1 4.35 5.27
    6 -11 1 -2.36 2.56
    -6 11 -2 0.72 3.03
    6 -11 2 1.11 2.41
    -6 11 -3 -1.05 1.75
    6 -11 3 2.45 3.89
    -6 11 -4 -0.45 0.82
    6 -11 4 3.67 5.17
    -6 11 -5 -3.99 3.71
    6 -11 5 -4.55 3.7
    -6 11 -6 -3.15 4.3
    6 -11 6 1.87 0.67
    6 -11 7 11.47 7.54
    -6 11 -7 1.46 2.22
    -6 11 -8 -0.42 1.51
    6 -11 8 0.6 0.84
    -6 11 -9 -1.69 4.97
    6 -11 9 8.36 6.69
    -6 11 -10 1.99 2.78
    6 -11 10 -1.01 2.47
    -6 11 -11 0.62 2.41
    6 -11 11 3.75 3.81
    -6 11 -12 3.23 4.97
    6 -11 12 -2.33 3.23
    -6 11 -13 0.62 2.5
    6 -11 13 4.19 2.54
    -6 11 -14 6.75 6.57
    6 -11 14 -0.87 2.38
    -6 11 -15 5.43 5.39
    -6 11 -16 -0.38 2.45
    -6 11 -17 0.33 1.25
    -6 10 18 5.25 5.91
    -6 10 17 6.24 6.19
    -6 10 16 -0.86 2
    -6 10 15 5.37 5.96
    -6 10 14 8.85 5.93
    -6 10 13 0.14 4.33
    -6 10 12 3.36 2.9
    -6 10 11 3.8 2.96
    6 -10 -11 4.86 3.91
    -6 10 10 -2.37 3.62
    6 -10 -10 1.05 2.5
    -6 10 9 -1.16 3.35
    6 -10 -9 4.3 4
    -6 10 8 -1.25 2.26
    6 -10 -8 0.31 2.41
    -6 10 7 6.4 4.29
    6 -10 -7 10.1 6.44
    -6 10 6 11.49 6.05
    6 -10 -6 7.73 4.71
    -6 10 5 67.28 13.74
    6 -10 -5 69.83 15.33
    -6 10 4 -1.48 3.05
    -6 10 4 2.81 1.98
    6 -10 -4 5.25 3.5
    -6 10 3 27.34 9.24
    -6 10 3 15.09 6.03
    6 -10 -3 18.41 7.95
    -6 10 2 4.17 3.07
    -6 10 2 4.71 4.51
    6 -10 -2 -1.96 3.49
    -6 10 1 6.85 5.22
    6 -10 -1 2.19 2.54
    -6 10 0 1.53 0.33
    6 -10 0 3.04 2.95
    6 -10 1 -1.12 0.79
    -6 10 -1 0.99 0.39
    6 -10 2 20.65 8.71
    -6 10 -2 22.69 8.37
    -6 10 -3 -2.27 3.12
    6 -10 3 3.05 3.93
    -6 10 -4 -0.21 3.46
    6 -10 4 8.18 5.9
    -6 10 -5 2.04 2.83
    6 -10 5 13.38 7.65
    -6 10 -6 3.46 2.21
    6 -10 6 0.5 0.9
    -6 10 -7 5.43 4.89
    6 -10 7 0.63 1.85
    -6 10 -8 3.77 3.64
    6 -10 8 -1.77 4.77
    -6 10 -9 1.67 2.38
    6 -10 9 2.07 2.99
    -6 10 -10 -0.48 2.15
    6 -10 10 9.91 8.3
    -6 10 -11 -0.72 2.25
    6 -10 11 7.66 4.27
    -6 10 -12 7.45 4.86
    6 -10 12 10.16 5.78
    -6 10 -13 6.1 5.74
    6 -10 13 8.94 6.83
    -6 10 -14 22.4 10.07
    6 -10 14 15.18 8.1
    6 -10 15 4.77 6.11
    -6 10 -15 6.22 4.94
    6 -10 16 5.13 5.13
    -6 10 -16 10.02 7.67
    -6 10 -17 3.24 7.02
    6 -10 17 3.53 5.36
    -6 10 -18 19.4 11.37
    -6 9 20 16.37 9.22
    -6 9 19 10.75 7.97
    -6 9 18 7.67 5.06
    -6 9 17 -1.51 4.4
    -6 9 16 -7.32 7.12
    -6 9 15 -3.48 4.38
    -6 9 14 -1.03 2.01
    -6 9 13 9.22 6.9
    -6 9 12 3.13 4.74
    -6 9 11 6.33 4.65
    6 -9 -11 4.31 3.61
    -6 9 10 2.97 3.56
    6 -9 -10 5.44 4.19
    -6 9 9 7.23 4.29
    6 -9 -9 17.92 8.21
    -6 9 8 -0.85 2.47
    6 -9 -8 2.22 2.8
    -6 9 7 10.7 6.55
    6 -9 -7 -0.35 1.17
    -6 9 6 14.05 6.13
    6 -9 -6 13.43 5.73
    -6 9 5 3.85 2.09
    6 -9 -5 7.39 4.49
    -6 9 4 9.48 5.2
    6 -9 -4 14.95 6.54
    -6 9 3 9.6 4.44
    6 -9 -3 17.53 7.04
    -6 9 2 6.74 5.55
    -6 9 2 1.37 1.43
    6 -9 -2 5.6 5.23
    -6 9 1 10.07 4.14
    -6 9 1 17.85 7.11
    6 -9 -1 20.71 7.96
    -6 9 0 0.85 2.17
    -6 9 0 0.38 2.8
    6 -9 0 -2.97 4
    -6 9 -1 5.61 4.96
    -6 9 -1 4.46 3.25
    6 -9 1 8.77 5
    -6 9 -2 0.98 2.61
    6 -9 2 3.97 4.22
    -6 9 -3 9.37 6.28
    6 -9 3 6.84 4.62
    -6 9 -4 10.68 5.02
    6 -9 4 9.59 5.81
    -6 9 -5 1.63 4.09
    6 -9 5 1.08 0.28
    -6 9 -6 4.21 5.02
    6 -9 6 3.35 0.99
    -6 9 -7 7.2 4.79
    6 -9 7 9.53 5.86
    -6 9 -8 22.8 9.4
    6 -9 8 12.95 7.05
    6 -9 9 -1.36 3.07
    -6 9 -9 4.28 3.43
    6 -9 10 2.09 4.92
    -6 9 -10 4.53 2.95
    6 -9 11 -0.52 2.38
    -6 9 -11 -1.2 1.84
    6 -9 12 0.66 2.76
    -6 9 -12 5.96 4.68
    6 -9 13 -4.78 4.43
    -6 9 -13 2.25 4.04
    6 -9 14 2.7 3.86
    -6 9 -14 -0.52 3.39
    6 -9 15 0.41 1
    -6 9 -15 0.92 2.43
    -6 9 -16 1.71 3.35
    6 -9 16 0.16 5.19
    6 -9 17 -1.04 0.96
    -6 9 -17 -0.38 8.82
    -6 9 -18 3.47 4.42
    6 -9 18 -18.18 9.06
    6 -9 19 2.33 4.77
    -6 9 -19 -3.71 4.12
    -6 9 -20 -4.44 4.61
    -6 8 22 14.3 8.63
    -6 8 21 10.02 6.16
    -6 8 20 16.89 9.32
    -6 8 19 0.22 2.19
    -6 8 18 3.09 3.32
    -6 8 17 10.68 6.45
    -6 8 16 1.04 2.53
    -6 8 15 -0.67 2.76
    -6 8 14 40.26 12.04
    -6 8 13 0.16 2.88
    -6 8 12 47.25 12.8
    -6 8 11 20.22 7.87
    6 -8 -11 22.26 7.07
    -6 8 10 0.44 3.56
    6 -8 -10 7.5 4.42
    -6 8 9 4.83 2.96
    6 -8 -9 -0.58 0.89
    -6 8 8 1.09 2.31
    6 -8 -8 4.59 1.72
    -6 8 7 -0.47 2.54
    6 -8 -7 2 1.59
    -6 8 6 145.42 19.62
    6 -8 -6 162.01 20.08
    -6 8 5 30.08 8.67
    6 -8 -5 30.83 8.34
    6 -8 -4 -0.47 2.78
    -6 8 4 -2.31 3.5
    -6 8 3 37.46 9.07
    6 -8 -3 36.38 9.83
    -6 8 2 -1.75 2.29
    6 -8 -2 -0.01 2.24
    -6 8 1 51.56 10.32
    -6 8 1 62.36 12.97
    6 -8 -1 58.25 12.19
    -6 8 0 20.94 6.09
    -6 8 0 19.39 7.02
    6 -8 0 23.35 8.3
    -6 8 -1 104.87 17.47
    -6 8 -1 97.13 13.51
    6 -8 1 111.11 17.4
    -6 8 -2 61.33 13.31
    -6 8 -2 52.56 9.43
    6 -8 2 63.05 12.95
    -6 8 -3 -1.65 3.47
    -6 8 -3 0.17 1.76
    6 -8 3 5.08 3.82
    -6 8 -4 12.93 5.86
    6 -8 4 13.69 6.93
    6 -8 5 3.16 2.72
    -6 8 -5 1.55 4.74
    -6 8 -6 19.9 6.79
    6 -8 6 9.39 4.65
    6 -8 7 -1.01 1.76
    -6 8 -7 -2.47 4.83
    -6 8 -8 154.63 22.75
    6 -8 8 167.6 23.7
    -6 8 -9 -2.25 4.66
    6 -8 9 -4.4 4.19
    -6 8 -10 27.69 9.17
    6 -8 10 25.49 8.85
    6 -8 11 50.96 13.15
    -6 8 -11 44.08 12.1
    -6 8 -12 -3.28 5.05
    -6 8 -13 12.42 5.4
    -6 8 -14 5.29 7.02
    -6 8 -15 -2.81 3
    -6 8 -16 6.17 3.22
    -6 8 -17 0.65 3.61
    -6 8 -18 8.11 6.44
    -6 8 -19 4.26 3.54
    -6 8 -20 3.14 5.04
    -6 8 -21 -9.99 6.84
    -6 7 24 5.33 5.58
    -6 7 23 6.82 4.24
    -6 7 22 3.06 3.01
    -6 7 21 18.25 9.57
    -6 7 20 3.67 2.44
    -6 7 19 -4.84 6.07
    -6 7 18 1.86 1.6
    -6 7 17 4.39 4.44
    -6 7 16 1.41 2.55
    -6 7 15 0.67 3.42
    -6 7 14 3.45 3.84
    -6 7 13 8.78 6.29
    -6 7 12 -2.25 4.59
    -6 7 11 5.31 2.53
    6 -7 -11 4.32 2.93
    -6 7 10 20.07 7.48
    6 -7 -10 19.66 5.93
    -6 7 9 105.31 16.74
    6 -7 -9 96.62 14.02
    6 -7 -8 1.53 1.66
    -6 7 8 1.55 0.9
    6 -7 -7 13.47 5.15
    -6 7 7 24.5 7.4
    -6 7 6 1.6 2.56
    6 -7 -6 0.2 1.8
    -6 7 5 5.41 3.37
    6 -7 -5 4.39 3.7
    -6 7 4 19.53 6.31
    6 -7 -4 14.54 5.72
    -6 7 3 -0.46 2.54
    6 -7 -3 -1.56 2.67
    -6 7 2 -0.79 1.27
    6 -7 -2 1.43 2.75
    -6 7 1 -0.15 0.88
    6 -7 -1 -0.01 2
    -6 7 0 -1.51 1.9
    -6 7 0 0.12 2.76
    6 -7 0 -0.16 3.69
    -6 7 -1 -1.5 1.9
    6 -7 1 -0.4 2.63
    -6 7 -1 1.37 1.68
    6 -7 2 1.59 0.77
    -6 7 -2 1.42 1.62
    -6 7 -2 5.05 3.16
    -6 7 -3 2.52 3.6
    6 -7 3 0.5 2.61
    -6 7 -3 1.42 1.7
    6 -7 4 -0.51 2.52
    -6 7 -4 2.94 2.18
    -6 7 -4 0.36 1.92
    6 -7 5 1.16 0.75
    -6 7 -5 1.25 2.17
    -6 7 -5 0.29 0.74
    6 -7 6 -0.45 2.71
    -6 7 -6 1.69 2.02
    -6 7 -6 0.92 1.5
    -6 7 -7 1.39 4.2
    -6 7 -8 7.64 4.35
    -6 7 -9 5.4 4.47
    -6 7 -10 6.34 5.49
    -6 7 -11 8.14 5.59
    -6 7 -12 24.61 9.02
    -6 7 -13 11.06 6.04
    -6 7 -14 22.38 8.04
    -6 7 -15 5.31 3.89
    -6 7 -16 11.7 6.72
    -6 7 -17 13.21 6.33
    -6 7 -18 11.72 8.17
    -6 7 -19 6.4 5.54
    -6 7 -20 -2.88 3.95
    -6 7 -21 -8.94 6.29
    -6 7 -22 9.52 6.89
    -6 6 25 -4.56 6.26
    -6 6 24 29.85 18.14
    -6 6 23 -1.72 4.34
    -6 6 22 5.71 5.93
    -6 6 21 19.25 8.82
    -6 6 20 4.49 3.17
    -6 6 19 -0.79 1.48
    -6 6 18 68.44 15.64
    -6 6 17 33.43 11.14
    -6 6 16 5.37 4.33
    -6 6 15 5.89 5.66
    -6 6 14 21.41 8.55
    -6 6 13 4.94 4.36
    -6 6 12 -0.94 4.35
    -6 6 11 2.15 4.21
    6 -6 -11 0.8 1.21
    6 -6 -10 381.08 28.3
    -6 6 10 414.04 35.5
    -6 6 9 127.05 17.67
    6 -6 -9 105.96 13.35
    -6 6 8 27.24 7.81
    6 -6 -8 15.14 4.7
    -6 6 7 52.97 10.84
    6 -6 -7 50.38 8.99
    -6 6 6 72.12 12.35
    6 -6 -6 64.23 10.49
    6 -6 -5 146.51 16.9
    -6 6 5 159.73 18.94
    -6 6 4 2.3 2.34
    6 -6 -4 0.19 2.21
    -6 6 3 104.22 9.3
    6 -6 -3 119.52 15.19
    -6 6 3 133.41 16.22
    -6 6 2 102.55 14.27
    6 -6 -2 94.68 13.36
    -6 6 1 2.47 2.33
    6 -6 -1 0.96 2.1
    6 -6 0 4.27 1.79
    -6 6 0 0.32 0.94
    -6 6 -1 212.57 23.61
    6 -6 1 171.52 19.56
    -6 6 -1 192.84 18.97
    6 -6 2 66.45 12
    -6 6 -2 79.69 14.14
    -6 6 -2 61.22 10.13
    -6 6 -3 23.2 7.98
    -6 6 -3 17.52 5.19
    -6 6 -4 109.82 17.1
    -6 6 -4 65.57 10.38
    -6 6 -5 4.04 3.4
    -6 6 -5 11.97 4.07
    -6 6 -6 73.66 14.24
    -6 6 -6 77.85 11.61
    -6 6 -7 9.86 4.44
    -6 6 -7 6.69 3.41
    -6 6 -8 199.57 24.7
    -6 6 -8 158.9 16.77
    -6 6 -9 95.88 16.72
    -6 6 -10 6.24 3.54
    -6 6 -11 57.14 13.34
    -6 6 -12 34.14 9.72
    -6 6 -13 16.65 7.27
    -6 6 -14 4.49 5
    -6 6 -15 24.59 9.47
    -6 6 -16 15.78 7.87
    -6 6 -17 -0.82 2.89
    -6 6 -18 -0.88 2.44
    -6 6 -19 16.76 8.22
    -6 6 -20 13.47 7.28
    -6 6 -21 -1.51 4.84
    -6 6 -22 21.2 10.13
    -6 5 26 34.75 13.05
    -6 5 25 0.18 2.98
    -6 5 24 1.52 3.46
    -6 5 23 -0.68 2.1
    -6 5 22 10.48 6.36
    -6 5 21 12.36 6.81
    -6 5 20 2.63 2.53
    -6 5 19 11.27 6.94
    -6 5 18 -2.78 5.08
    -6 5 17 2.26 3.58
    -6 5 16 1.44 1.25
    -6 5 15 -0.52 1.41
    -6 5 14 5.41 4.81
    -6 5 13 38.12 10.02
    -6 5 12 48.76 10.8
    -6 5 11 26.03 7.62
    6 -5 -10 117.45 12.44
    -6 5 10 149.36 19.23
    -6 5 9 42.95 9.17
    6 -5 -9 26.78 5.72
    -6 5 8 8.95 3.92
    6 -5 -8 11.02 3.69
    -6 5 7 0.03 0.43
    6 -5 -7 0.58 0.85
    -6 5 7 -0.44 2.94
    6 -5 -6 2.83 2.67
    -6 5 6 -1.22 0.87
    -6 5 5 24.23 7.44
    6 -5 -5 18.74 5.08
    -6 5 4 94.22 13.73
    6 -5 -4 102.1 12.56
    -6 5 3 64.75 11.2
    6 -5 -3 60.15 9.56
    6 -5 -2 14.42 4.58
    -6 5 2 22.17 6.02
    6 -5 -1 26.88 6.76
    -6 5 1 23.9 6.49
    -6 5 0 61.62 10.11
    -6 5 -1 112.47 16.33
    -6 5 -1 89.03 12.36
    -6 5 -2 82.22 14.21
    -6 5 -2 90.41 12.43
    -6 5 -3 62.2 11.96
    -6 5 -3 58.96 9.77
    -6 5 -4 61.77 12.32
    -6 5 -4 76.06 11.41
    -6 5 -5 37.44 9.78
    -6 5 -5 61.45 10.39
    -6 5 -6 47.83 11.68
    -6 5 -6 31.51 7.32
    -6 5 -7 54.29 12.16
    -6 5 -7 32.83 7.47
    -6 5 -8 18.43 6.8
    -6 5 -8 22.57 6.39
    -6 5 -9 23.76 8.12
    -6 5 -10 15.21 7.04
    -6 5 -11 2.34 2.15
    -6 5 -12 -2.38 3.34
    6 -5 13 0.25 1.58
    -6 5 -13 -3.54 3.44
    6 -5 14 1.86 3.12
    -6 5 -14 5.19 4.67
    6 -5 15 -0.77 2.71
    -6 5 -15 -0.95 2.95
    6 -5 16 2.6 1.87
    -6 5 -16 -1.12 2.65
    6 -5 17 -0.3 1.68
    -6 5 -17 -4.11 5.15
    6 -5 18 -2.31 2.82
    -6 5 -18 -3.14 4.45
    6 -5 19 -1.37 1.75
    -6 5 -19 2.43 4.08
    6 -5 20 -0.06 0.45
    -6 5 -20 5.42 5.08
    6 -5 21 10.77 6.66
    -6 5 -21 4.8 2.1
    6 -5 22 2.26 4.45
    -6 5 -22 -6.12 6.67
    6 -5 23 2.55 3.21
    -6 5 -23 -1.25 3.42
    6 -5 24 -8.96 6.19
    -6 4 28 23.34 10.77
    -6 4 27 6.97 6.8
    -6 4 26 9.57 6.72
    -6 4 25 -1.48 1.71
    -6 4 24 0.92 2.56
    -6 4 23 -1.15 0.68
    -6 4 22 -0.19 3.42
    -6 4 21 -5.35 3.74
    -6 4 20 -1.21 3.38
    -6 4 19 5.32 4.09
    -6 4 18 0.39 0.34
    -6 4 18 19.59 7.59
    -6 4 17 19.5 8.74
    -6 4 17 11.62 4.86
    -6 4 16 25.41 8.75
    -6 4 16 13.05 4.74
    -6 4 15 17.36 6.29
    -6 4 15 15.78 5.11
    -6 4 14 23.56 6.88
    -6 4 14 17.6 5.07
    6 -4 -14 17.01 7.61
    -6 4 13 5.61 2.89
    -6 4 13 6.33 3.06
    6 -4 -13 6.86 4.34
    -6 4 12 336.97 23.49
    6 -4 -12 354.17 32.16
    -6 4 12 359.1 32.11
    -6 4 11 241.31 18.01
    6 -4 -11 280.81 27.19
    -6 4 11 297.64 27.82
    -6 4 10 164.12 11.88
    6 -4 -10 199.01 21.75
    6 -4 -10 110.31 10.44
    -6 4 10 196.47 21.33
    6 -4 -9 544.37 37.63
    -6 4 9 616.06 39.21
    -6 4 8 4.24 3
    6 -4 -8 2.64 2.62
    6 -4 -8 0.36 0.82
    -6 4 7 8.26 4
    -6 4 7 7.41 1.85
    6 -4 -7 5.87 2.65
    6 -4 -7 3.5 1.93
    -6 4 6 13.19 5.09
    6 -4 -6 13.48 5.33
    6 -4 -6 8.61 3.12
    -6 4 6 5.76 2.1
    -6 4 5 58.95 10.8
    6 -4 -5 37.33 8.3
    6 -4 -5 45.57 7.19
    6 -4 -4 16.1 4.23
    6 -4 -4 17.57 5.56
    -6 4 4 19.32 5.62
    6 -4 -3 77.34 11.95
    6 -4 -3 90.58 11.01
    -6 4 3 88.02 12.59
    6 -4 -2 55.27 9.49
    -6 4 2 62.83 10.62
    -6 4 1 65.95 10.69
    6 -4 -1 52.88 9.21
    6 -4 0 69.83 10.54
    -6 4 0 96.01 12.73
    6 -4 1 25.21 5.97
    -6 4 -1 59.78 9.74
    -6 4 -2 19.14 6.36
    6 -4 2 11.74 3.83
    -6 4 -2 12.29 4.54
    -6 4 -3 55.48 11.11
    6 -4 3 37.54 6.97
    -6 4 -3 54.05 10.02
    -6 4 -4 107.05 15.47
    -6 4 -4 103.29 14.34
    -6 4 -5 117.38 16.9
    -6 4 -5 124.53 15.63
    6 -4 5 112.57 11.75
    6 -4 6 456.28 29.63
    -6 4 -6 467.68 37.34
    -6 4 -6 468.3 33.96
    6 -4 7 348.89 26.3
    -6 4 -7 420.18 34.44
    -6 4 -7 394.95 30.45
    6 -4 8 0.07 1.15
    -6 4 -8 2.92 4.42
    6 -4 9 34.18 7.42
    -6 4 -9 21.97 7.47
    6 -4 10 20.82 5.88
    -6 4 -10 14.41 4.94
    6 -4 11 71.16 11.8
    -6 4 -11 88.49 15.4
    6 -4 12 -1.56 1.74
    -6 4 -12 -2.86 3.63
    6 -4 13 2.27 2.12
    -6 4 -13 4.06 1.95
    6 -4 14 12.91 5.66
    -6 4 -14 3.32 0.95
    6 -4 15 -1.39 2.3
    -6 4 -15 -0.73 3
    6 -4 16 25.54 8.37
    -6 4 -16 34.76 10.79
    6 -4 17 4.61 2.09
    -6 4 -17 4.41 4.29
    6 -4 18 8.03 5.36
    -6 4 -18 9.98 6
    6 -4 19 13.02 6.8
    -6 4 -19 9.08 5.69
    6 -4 20 5.65 5.37
    -6 4 -20 0.78 1.67
    -6 4 -21 49.95 14.15
    6 -4 21 55.35 14.62
    -6 4 -22 -0.73 3.42
    6 -4 22 4.52 6.07
    -6 4 -23 -14.47 7.79
    6 -4 23 2.14 3.25
    6 -4 24 24.9 10.81
    6 -4 25 -5.38 4.98
    -6 3 29 16.34 8.07
    -6 3 28 34.66 12.78
    -6 3 27 4.86 4.68
    -6 3 26 6.38 4.63
    -6 3 25 2.84 2.76
    -6 3 24 1.67 2.51
    -6 3 23 -1.07 1.76
    -6 3 22 3.79 2.27
    -6 3 21 -1.31 1.53
    -6 3 21 1.54 2.09
    -6 3 20 4.94 4.43
    -6 3 20 3.41 3.13
    6 -3 -20 8.05 5.44
    -6 3 19 10.06 5.17
    -6 3 19 8.21 4.24
    6 -3 -19 10.16 6.07
    -6 3 18 1.58 0.91
    -6 3 18 2.73 2.32
    6 -3 -18 1.16 1.97
    -6 3 17 15.57 6.78
    -6 3 17 9.45 4.28
    6 -3 -17 13.86 6.55
    -6 3 16 0.03 0.79
    -6 3 16 -0.06 1.1
    6 -3 -16 -0.68 2.84
    -6 3 15 9.3 4.78
    -6 3 15 9.18 3.99
    6 -3 -15 10.1 4.5
    -6 3 14 36.55 9.84
    6 -3 -14 34.81 9.39
    6 -3 -13 147.58 19.33
    -6 3 13 140.08 19.12
    -6 3 12 2 0.6
    6 -3 -12 0.94 1.15
    -6 3 11 16.7 6.32
    6 -3 -11 23.6 7.59
    6 -3 -10 222.96 23.33
    -6 3 10 234.32 23.77
    -6 3 9 -0.73 1.15
    6 -3 -9 0.19 1.62
    -6 3 9 -0.51 0.67
    6 -3 -8 7.96 3.81
    6 -3 -8 2.36 0.92
    -6 3 8 4.67 1.65
    -6 3 8 5.19 4.17
    -6 3 7 21.44 6.48
    -6 3 7 14.63 3.42
    6 -3 -7 21.97 7.07
    6 -3 -7 13.63 3.01
    -6 3 6 1.19 1.07
    -6 3 6 4.92 2.57
    6 -3 -6 2.9 2.15
    6 -3 -6 0.54 0.5
    6 -3 -5 1.04 1.28
    6 -3 -5 -0.65 1.67
    -6 3 5 0.84 0.82
    -6 3 5 -1.3 0.72
    6 -3 -4 3.65 2.23
    -6 3 4 2.86 2.21
    -6 3 4 2.14 2.81
    6 -3 -3 2.31 0.2
    -6 3 3 3.93 2.48
    6 -3 -2 10.12 3.81
    -6 3 2 13.12 5.38
    6 -3 -1 1.96 2.47
    -6 3 1 0.69 2.15
    6 -3 0 1.98 1.11
    -6 3 0 0.09 1.91
    6 -3 1 2.25 0.95
    6 -3 1 3.25 2.1
    -6 3 -1 5.45 3.29
    6 -3 2 4.49 1.56
    -6 3 -2 4.12 2.6
    6 -3 2 1.02 0.59
    -6 3 -2 8.57 4.27
    6 -3 3 8.02 2.54
    -6 3 -3 8.08 4.59
    6 -3 3 8.62 3.17
    -6 3 -3 8.46 4.24
    6 -3 4 12.33 3.36
    -6 3 -4 7.34 3.26
    -6 3 -4 16.19 5.45
    6 -3 4 10.74 3.44
    6 -3 5 43.34 6.78
    -6 3 -5 41.12 9.22
    6 -3 5 35.5 6.28
    -6 3 -5 47.53 9.73
    6 -3 6 21.24 4.93
    -6 3 -6 26.67 8.06
    6 -3 6 16.91 4.11
    -6 3 -6 26.7 7.25
    6 -3 7 40.46 7.22
    -6 3 -7 43.5 9.74
    6 -3 7 23.49 4.67
    -6 3 -7 35.04 8.17
    6 -3 8 41.68 7.74
    -6 3 -8 33.44 8.6
    6 -3 9 28 6.63
    -6 3 -9 32.22 8.6
    -6 3 -10 28.07 9.22
    6 -3 10 34.76 7.55
    -6 3 -11 80.81 14.4
    6 -3 11 88.26 13.07
    -6 3 -12 89.66 15.47
    6 -3 12 91.35 14
    -6 3 -13 59.39 12.5
    6 -3 13 58.36 11.33
    -6 3 -14 46.99 11.72
    6 -3 14 52.47 11.04
    -6 3 -15 28.67 9.59
    6 -3 15 45.22 10.64
    -6 3 -16 12.19 6.58
    6 -3 16 12.13 5.55
    -6 3 -17 3.46 2.97
    6 -3 17 6.17 3.91
    -6 3 -18 10.96 6.89
    6 -3 18 12.12 6.31
    -6 3 -19 -2.12 3.94
    6 -3 19 4.61 4.37
    -6 3 -20 2.54 2.39
    6 -3 20 -2.95 3.5
    -6 3 -21 4.5 4.59
    6 -3 21 -1.26 1.44
    -6 3 -22 0.83 2.85
    6 -3 22 17.53 8.45
    -6 3 -23 3.35 5.5
    6 -3 23 -9.26 6.1
    -6 3 -24 0.2 3.65
    6 -3 24 12.68 7.21
    -6 2 30 7.22 6.01
    -6 2 29 30.13 12.34
    -6 2 28 6.74 6.47
    -6 2 27 -2.91 3.9
    -6 2 26 -5.6 6.3
    -6 2 25 12.81 6.89
    6 -2 -24 6.25 3.85
    -6 2 24 5.41 5.37
    -6 2 23 1.25 1.14
    6 -2 -23 2.51 2.77
    -6 2 22 0.15 1.74
    6 -2 -22 -0.71 2.61
    -6 2 21 36.01 11.08
    6 -2 -21 39.52 11.76
    -6 2 20 24.49 9.04
    6 -2 -20 26.89 9.66
    -6 2 19 4.1 2.53
    6 -2 -19 1.4 2.19
    -6 2 18 4 2.89
    6 -2 -18 0.77 2.17
    -6 2 17 17.4 7.78
    6 -2 -17 30.87 9.16
    -6 2 16 16.64 6.35
    6 -2 -16 9.04 4.55
    -6 2 15 4.42 3.01
    6 -2 -15 4.58 3.31
    -6 2 14 1.14 2.83
    6 -2 -14 2.21 3.11
    6 -2 -13 130.85 19.06
    -6 2 13 160.06 20.22
    6 -2 -12 977.52 60.59
    -6 2 12 903.62 57.95
    6 -2 -11 317.37 29.09
    -6 2 11 253.72 17.85
    -6 2 11 333.96 28.41
    -6 2 10 47.44 6.46
    6 -2 -10 67.6 12.47
    -6 2 10 64.36 11.85
    -6 2 9 28.81 5.23
    6 -2 -9 32.56 8.26
    -6 2 9 44.49 9.36
    6 -2 -8 125.83 16.49
    -6 2 8 105.65 11.08
    -6 2 8 110.76 14.55
    6 -2 -7 15.15 2.17
    6 -2 -7 24.1 6.85
    -6 2 7 18.72 4.48
    6 -2 -7 13.18 2.22
    -6 2 7 23.39 6.49
    6 -2 -6 76.97 12.22
    -6 2 6 70.98 9.38
    -6 2 6 69.95 11.34
    6 -2 -5 454.12 33.94
    -6 2 5 486.38 30.44
    -6 2 5 470.51 34.02
    -6 2 4 6.44 3.12
    -6 2 4 7.91 3.91
    -6 2 3 304.42 26.18
    -6 2 3 336.66 24.57
    6 -2 -2 10.58 1.66
    -6 2 2 20.99 5.35
    -6 2 2 13.12 4.84
    6 -2 -1 37.19 3.98
    -6 2 1 42.97 8.15
    -6 2 1 45.19 9.25
    6 -2 0 71.05 6.56
    -6 2 0 82.56 12.8
    -6 2 -1 4.05 3.07
    6 -2 1 0.63 0.41
    -6 2 -1 1.2 2.66
    6 -2 2 89.9 8.66
    -6 2 -2 104.32 14.37
    -6 2 -2 92.3 13.91
    -6 2 -3 26.53 7.52
    6 -2 3 18.81 3.88
    -6 2 -3 20.62 7.19
    6 -2 4 617.86 35.79
    -6 2 -4 772.12 46.67
    -6 2 -4 732.02 46.56
    -6 2 -5 13.72 5.32
    6 -2 5 16.17 4.15
    -6 2 -5 9.6 4.58
    6 -2 6 154.75 14.93
    -6 2 -6 196.35 20.67
    6 -2 7 133.6 14.19
    -6 2 -7 143.69 17.57
    -6 2 -8 10.31 4.51
    6 -2 8 9.44 3.23
    -6 2 -9 89.03 13.84
    6 -2 9 71.05 10.82
    6 -2 10 330.28 27.42
    -6 2 -10 402.94 33.05
    -6 2 -11 24.5 7.73
    6 -2 11 32.09 7.56
    -6 2 -12 65.17 12.78
    6 -2 12 85.31 13.26
    -6 2 -13 35.58 9.11
    6 -2 13 19.37 6.18
    -6 2 -14 -2.31 0.73
    6 -2 14 2.09 1.29
    -6 2 -15 1.68 2.06
    6 -2 15 2.33 2.64
    -6 2 -16 12.18 5.32
    6 -2 16 8.15 4.45
    -6 2 -17 2.89 0.91
    6 -2 17 -1.45 3.93
    -6 2 -18 5.99 4.19
    6 -2 18 3.88 3.88
    -6 2 -19 1.84 2.47
    6 -2 19 -1.04 0.68
    -6 2 -20 23.25 9.03
    6 -2 20 24.65 9.44
    -6 2 -21 44 12.6
    6 -2 21 28.22 10.36
    -6 2 -22 33.98 10.91
    6 -2 22 27.22 10.78
    -6 2 -23 -1.81 2.62
    6 -2 23 2.73 3.34
    -6 2 -24 2.87 4.49
    6 -2 24 5.21 5.32
    -6 1 29 6.09 5.47
    -6 1 28 15.97 8.48
    -6 1 27 1.07 2.79
    6 -1 -27 -0.12 2
    -6 1 26 -6.28 5.09
    6 -1 -26 -2.79 4.14
    -6 1 25 3.83 4.47
    6 -1 -25 -1.73 2.91
    -6 1 24 7.5 5.32
    6 -1 -24 6.79 5.07
    -6 1 23 12.85 7.07
    6 -1 -23 6.65 4.15
    -6 1 22 -0.75 1.39
    6 -1 -22 -2.1 3.62
    -6 1 21 0.01 1.47
    6 -1 -21 -1.77 2.34
    -6 1 20 3.63 2.33
    6 -1 -20 13.93 6.99
    -6 1 19 3.75 3.97
    6 -1 -19 2.42 3.06
    -6 1 18 3.49 3.95
    6 -1 -18 -0.2 0.69
    -6 1 17 3.66 3.8
    6 -1 -17 2.91 1.57
    -6 1 16 5.28 3.65
    6 -1 -16 -0.38 3.84
    -6 1 15 41.02 9.81
    6 -1 -15 41.67 10.63
    6 -1 -14 41.76 10.1
    -6 1 14 29.17 7.95
    6 -1 -13 183.9 22.84
    -6 1 13 225.82 23.5
    -6 1 12 28.1 6.06
    6 -1 -12 36.82 9.54
    -6 1 12 29.98 7.51
    -6 1 11 5.04 2.28
    -6 1 11 7.83 4.77
    -6 1 10 1.35 1.42
    -6 1 10 -1 2.73
    -6 1 9 0.5 1.74
    -6 1 9 3.94 3.44
    -6 1 8 1.94 1.89
    -6 1 8 3.1 3.2
    -6 1 7 85.2 11.24
    -6 1 7 76.49 12.4
    -6 1 6 108.41 13.34
    -6 1 6 137.08 16.74
    -6 1 5 31.86 6.92
    -6 1 5 32.34 8.05
    -6 1 4 12.81 4.57
    -6 1 4 8.99 4.51
    6 -1 -3 67.13 7.65
    -6 1 3 90.8 12.36
    -6 1 3 89.57 13.4
    -6 1 2 82.51 12.06
    6 -1 -2 74.41 8.03
    -6 1 2 94.25 13.83
    6 -1 -1 82.03 8.95
    -6 1 1 118.27 14.36
    -6 1 1 141.16 17.24
    6 -1 0 123.16 11.19
    -6 1 0 114.18 14.64
    -6 1 0 127.19 17.01
    6 -1 1 68 8.35
    -6 1 -1 74.27 12.96
    -6 1 -1 77.78 11.87
    -6 1 -1 104.74 13.91
    6 -1 2 59.56 8.08
    -6 1 -2 74.17 11.5
    -6 1 -2 55.23 10.41
    -6 1 -2 74.41 12.41
    6 -1 3 69.34 9.05
    -6 1 -3 67.95 11.34
    -6 1 -3 71.5 12.6
    -6 1 -4 52.8 9.73
    6 -1 4 32.23 6.48
    -6 1 -4 51.71 10.56
    -6 1 -5 37.72 8.85
    6 -1 5 38.29 7.35
    -6 1 -6 41.98 9.3
    6 -1 6 53.41 8.92
    -6 1 -7 42.09 8.7
    6 -1 7 33.56 7.29
    -6 1 -8 19.64 6.12
    6 -1 8 13.76 5.01
    -6 1 -9 6.99 3.63
    6 -1 9 10.37 4.19
    -6 1 -10 0.69 1.38
    6 -1 10 -0.31 1.24
    -6 1 -11 0.37 0.73
    6 -1 11 2.31 1.22
    -6 1 -12 2.74 1.38
    6 -1 12 -1.73 2.71
    -6 1 -13 0.04 3.05
    6 -1 13 3.14 2.77
    -6 1 -14 5.67 3.66
    6 -1 14 2.98 2.61
    -6 1 -15 -0.35 2.49
    6 -1 15 1.52 1.9
    -6 1 -16 8.46 4.75
    6 -1 16 5.67 4.01
    -6 1 -17 -1.66 3.38
    6 -1 17 2.89 2.05
    -6 1 -18 9.17 4.98
    6 -1 18 8.84 5.43
    -6 1 -19 3.48 3.54
    6 -1 19 2.49 2.64
    -6 1 -20 4.52 3.59
    6 -1 20 4.91 5.95
    -6 1 -21 -3.91 3.6
    6 -1 21 -3.98 3.82
    -6 1 -22 -3.71 3.59
    6 -1 22 3.72 3.86
    -6 1 -23 -1.1 2
    6 -1 23 -4.77 4.47
    6 0 -30 1.65 3.27
    6 0 -29 27.03 10.98
    6 0 -28 3.52 4.14
    6 0 -27 -0.66 1.61
    -6 0 27 -3.48 4.71
    6 0 -26 1.9 3.47
    -6 0 26 2.68 3.05
    6 0 -25 3.47 3.57
    -6 0 25 -11.34 6.03
    6 0 -24 11.93 6.89
    -6 0 24 7.26 4.17
    6 0 -23 -0.62 5.16
    -6 0 23 2.95 4.68
    6 0 -22 4.14 3.87
    -6 0 22 4.34 4.33
    6 0 -21 -0.07 2.81
    -6 0 21 2.72 3.56
    6 0 -20 -0.58 4.23
    -6 0 20 6.05 4.4
    6 0 -19 -3.47 3.18
    -6 0 19 -2.25 5.22
    6 0 -18 46.59 11.93
    -6 0 18 32.23 9.3
    6 0 -17 -0.05 1.95
    -6 0 17 -1.48 1.65
    6 0 -16 16.66 7.48
    -6 0 16 11.98 6.4
    -6 0 15 7.83 3.76
    -6 0 14 188.06 21.49
    -6 0 13 192 19.85
    -6 0 13 219.17 22.94
    -6 0 12 210.34 20.31
    -6 0 12 206.04 22.39
    -6 0 11 -1.17 2.28
    -6 0 11 -2.55 3.18
    -6 0 10 74.13 11.43
    -6 0 10 84.21 13.55
    -6 0 9 60.87 10.25
    -6 0 9 72.35 12.15
    -6 0 8 10.3 4.09
    -6 0 8 8.54 3.69
    -6 0 7 6.07 3.63
    -6 0 7 7.43 4.46
    -6 0 6 311.3 27.08
    -6 0 6 370.63 30.1
    -6 0 5 415.31 32.06
    -6 0 5 431.82 33.7
    -6 0 4 6.38 2.8
    -6 0 4 4.26 3.52
    -6 0 3 1.65 1.65
    -6 0 3 -4.03 3.95
    -6 0 2 -0.64 2.3
    6 0 -2 1.06 1.34
    -6 0 2 0.24 2.36
    -6 0 1 97.11 13.96
    6 0 -1 62.35 9.4
    -6 0 1 81.16 13.24
    6 0 0 66.63 9.74
    -6 0 0 96.21 14.64
    -6 0 0 60.52 10.18
    -6 0 0 120.71 15.76
    -6 0 -1 59.42 9.94
    -6 0 -1 53.67 11.23
    6 0 1 47.04 8.19
    -6 0 -1 91.14 13.55
    -6 0 -2 7.28 3.53
    6 0 2 3.14 2.11
    -6 0 -2 6.05 5.53
    -6 0 -2 4.09 3.11
    -6 0 -3 2.66 1.7
    6 0 3 9.62 3.74
    -6 0 -3 8.32 3.83
    6 0 4 637.26 40.94
    -6 0 -4 648.3 41.81
    6 0 5 160.44 16.98
    -6 0 -5 143.51 16.3
    -6 0 -5 167.11 20.82
    6 0 6 296.55 24.9
    -6 0 -6 268.99 23.59
    -6 0 -6 309.23 29.78
    -6 0 -7 37.16 7.94
    6 0 7 54.43 10.73
    -6 0 -7 36.74 9.75
    -6 0 -8 0.35 1.66
    6 0 8 -5.3 3.15
    -6 0 -8 6.87 5.31
    -6 0 -9 41.83 9.07
    6 0 9 38.52 9.05
    6 0 10 464.39 36.02
    -6 0 -10 417.13 33.21
    -6 0 -11 86.74 13.46
    6 0 11 84.25 14.07
    -6 0 -12 16.33 6.1
    6 0 12 22.59 7.28
    -6 0 -13 101.73 15.43
    6 0 13 94.66 15.71
    -6 0 -14 0.04 0.3
    6 0 14 3.7 3.34
    -6 0 -15 -0.18 1.51
    6 0 15 1.05 0.84
    -6 0 -16 14.98 6.39
    6 0 16 9.83 5.09
    -6 0 -17 3.66 2.68
    6 0 17 3.07 3.26
    -6 0 -18 5.1 3.76
    6 0 18 9.58 5.83
    -6 0 -19 7.07 5.17
    6 0 19 14.74 7.44
    -6 0 -20 20.99 8.03
    6 0 20 20 8.51
    6 0 21 3.57 3.22
    6 0 22 1.71 2.97
    6 1 -29 0.95 1.65
    6 1 -28 8.9 6.34
    -6 -1 28 15.69 9.64
    6 1 -27 -5.58 4.73
    -6 -1 27 -0.01 1.28
    6 1 -26 -0.25 0.61
    6 1 -25 -1.28 1.27
    6 1 -24 1.61 1.51
    -6 -1 24 -5.1 3.86
    -6 -1 23 -0.05 2.07
    6 1 -23 1.35 2.93
    -6 -1 22 8.48 4.04
    6 1 -22 9.12 6.02
    6 1 -21 2.67 3.36
    -6 -1 21 1.41 1.29
    6 1 -20 0.61 1.94
    -6 -1 20 1.1 0.98
    6 1 -19 6.46 4.95
    -6 -1 19 2.16 1.58
    -6 -1 18 10.08 4.84
    -6 -1 17 19.26 6.88
    -6 -1 16 27.01 7.68
    -6 -1 15 2.8 0.65
    -6 -1 14 64.78 12.12
    -6 -1 13 69.02 12.64
    -6 -1 13 98.41 14.93
    -6 -1 12 0.19 1.72
    -6 -1 12 -0.96 1.82
    -6 -1 11 -0.49 1.71
    -6 -1 11 -0.5 2.55
    -6 -1 10 2.03 0.34
    -6 -1 10 3.91 4.14
    -6 -1 9 1.67 1.32
    -6 -1 9 -1.12 1.73
    -6 -1 8 7.41 4.56
    -6 -1 8 5.95 3.85
    -6 -1 7 15.14 6.4
    -6 -1 7 8.13 4.64
    -6 -1 6 2.88 2.69
    -6 -1 6 3.3 3.07
    -6 -1 5 2.66 5.03
    -6 -1 5 2.46 3.18
    -6 -1 4 -1.14 2.57
    -6 -1 4 -0.86 2.26
    -6 -1 3 1.94 1.35
    -6 -1 3 0.81 1.35
    -6 -1 2 5.48 4.51
    -6 -1 2 5.43 4.1
    -6 -1 1 -1.84 1.34
    -6 -1 1 -0.65 1.79
    -6 -1 1 0.68 2.92
    -6 -1 0 3.34 3.02
    -6 -1 0 2.32 1.18
    6 1 0 0.31 2.03
    -6 -1 0 2.68 3.13
    -6 -1 -1 4.46 4.55
    -6 -1 -1 3.6 2.38
    6 1 1 2.64 1.76
    -6 -1 -2 4.63 3.73
    -6 -1 -2 3.4 2.16
    6 1 2 1.19 0.82
    -6 -1 -3 5.42 2.33
    -6 -1 -3 1.18 1.03
    6 1 3 1.4 2.01
    -6 -1 -4 6.68 4.5
    -6 -1 -4 3.17 2.26
    6 1 4 11.13 4.97
    -6 -1 -5 8.76 3.62
    6 1 5 11.35 4.23
    -6 -1 -5 14.84 6.08
    -6 -1 -6 15.66 4.97
    6 1 6 13.62 4.49
    -6 -1 -6 19.55 6.96
    -6 -1 -7 19.93 5.56
    6 1 7 22.53 6.95
    -6 -1 -7 23.76 7.63
    -6 -1 -8 21.24 5.99
    6 1 8 16.94 5.81
    -6 -1 -8 17.12 7.26
    -6 -1 -9 19.16 5.5
    6 1 9 18.5 6.78
    -6 -1 -9 19.12 6.87
    -6 -1 -10 39.9 8.34
    6 1 10 30.74 8.85
    -6 -1 -10 46.29 11.87
    -6 -1 -11 39.57 8.79
    6 1 11 48.95 11.35
    -6 -1 -11 58.36 13.57
    -6 -1 -12 35.35 8.25
    6 1 12 28.84 9.06
    -6 -1 -12 55.86 12.68
    6 1 13 5.28 4.32
    -6 -1 -13 6.36 4.78
    6 1 14 4.47 3.43
    -6 -1 -14 6.85 7.27
    6 1 15 3.62 2.81
    -6 -1 -15 6.01 1.97
    6 1 16 -1.24 2.92
    -6 -1 -16 2.99 4.15
    6 1 17 -3.09 4.37
    -6 -1 -17 -0.41 3.38
    6 1 18 -0.2 2.57
    -6 -1 -18 2.91 2.71
    6 1 19 -3.1 3.35
    -6 -1 -19 11.43 7.06
    6 1 20 3.69 4.05
    -6 -1 -20 3.75 5.12
    6 1 21 3.64 3.63
    -6 -1 -21 4.29 5.31
    6 2 -28 4.21 4.35
    6 2 -27 6.86 5.86
    -6 -2 27 5.12 6.61
    6 2 -26 -0.84 3.75
    -6 -2 26 -6.21 5.55
    6 2 -25 -3.85 4.37
    -6 -2 25 -0.17 4.02
    6 2 -24 1.8 1.7
    -6 -2 24 0.36 3.06
    6 2 -23 -6.57 5.05
    -6 -2 23 2.03 3.06
    6 2 -22 30.89 10.88
    -6 -2 22 14.77 6.57
    6 2 -21 3.9 3.82
    -6 -2 21 0.71 1.92
    -6 -2 20 6.92 3.85
    -6 -2 19 4.52 3.19
    -6 -2 18 3.55 3.06
    -6 -2 17 3.08 3.16
    -6 -2 16 34.3 9.14
    -6 -2 15 4.67 4.22
    -6 -2 14 2.22 2.89
    -6 -2 14 -2.57 3.58
    -6 -2 13 170.06 22.5
    -6 -2 13 240.12 24.83
    -6 -2 12 45.55 10.99
    -6 -2 12 44.7 10.63
    -6 -2 11 -1.35 1.76
    -6 -2 11 3.08 2.37
    -6 -2 10 0.83 2.02
    -6 -2 10 12.76 5.67
    -6 -2 9 48.87 11.15
    -6 -2 9 62.09 12.33
    -6 -2 8 10.31 4.86
    -6 -2 8 4.4 2.49
    -6 -2 7 128.39 18.1
    -6 -2 7 106.98 16.19
    -6 -2 6 21.12 7.55
    -6 -2 6 32.18 8.82
    -6 -2 5 45.06 10.69
    -6 -2 5 43.99 10.57
    -6 -2 4 -2.05 4.48
    -6 -2 4 0.5 2.24
    -6 -2 3 122.68 18.51
    -6 -2 3 88.48 14.94
    -6 -2 2 157.71 15.38
    -6 -2 2 179.97 22.88
    -6 -2 2 205.91 23.2
    -6 -2 1 7.37 3.12
    -6 -2 1 13.83 4.91
    -6 -2 0 176.77 15.66
    -6 -2 0 163.58 21.65
    -6 -2 -1 41.59 10.71
    6 2 1 47.35 10.16
    -6 -2 -2 111.54 17.73
    6 2 2 84.38 13.92
    -6 -2 -3 77.95 14.67
    6 2 3 64.81 12.14
    6 2 4 199.49 22.19
    -6 -2 -4 191.06 24.55
    -6 -2 -5 -2.2 3.17
    6 2 5 -0.43 2.65
    -6 -2 -6 55.2 13.11
    6 2 6 41.98 10.11
    -6 -2 -7 -0.41 1.58
    6 2 7 3.64 2.81
    -6 -2 -8 -0.75 2.69
    6 2 8 3.62 3.84
    -6 -2 -9 -6.82 4.56
    6 2 9 -0.74 2.04
    -6 -2 -10 1.38 3.1
    6 2 10 0.32 0.59
    6 2 11 0.59 2.46
    -6 -2 -11 0.77 0.99
    6 2 12 70.14 14.93
    -6 -2 -12 105.72 19.52
    6 2 13 20.88 8.26
    -6 -2 -13 25.79 10.22
    6 2 14 0.38 2.26
    -6 -2 -14 0.46 2.89
    6 2 15 11.04 6.41
    -6 -2 -15 4.89 4.07
    6 2 16 -1.11 2.96
    -6 -2 -16 -16.36 8.11
    6 2 17 6.61 5.73
    -6 -2 -17 -13.57 7.53
    6 2 18 -1.16 0.76
    -6 -2 -18 -11.12 6.96
    6 2 19 0.72 2.65
    -6 -2 -19 -4.33 4.29
    6 2 20 0.08 2.94
    6 3 -28 -3.78 4.28
    6 3 -27 3.91 4.38
    -6 -3 26 -1.02 2.19
    6 3 -26 -2.14 3.92
    6 3 -25 28.61 12.17
    -6 -3 25 3.29 3.14
    6 3 -24 6.01 5.02
    -6 -3 24 -1.67 3.58
    -6 -3 23 2.01 2.44
    -6 -3 22 -0.29 1.16
    -6 -3 21 -1.44 2.14
    -6 -3 20 2.43 1.94
    -6 -3 19 3.41 3.33
    -6 -3 19 6.19 5.86
    -6 -3 18 -1.94 3.21
    -6 -3 18 0.24 1.16
    -6 -3 17 3.15 3.32
    -6 -3 17 -1.13 2.1
    -6 -3 16 4.83 4.1
    -6 -3 16 2.2 3.48
    -6 -3 15 -1.23 3.29
    -6 -3 15 -0.77 3.01
    -6 -3 14 15.15 7.32
    -6 -3 14 13.75 6.02
    -6 -3 14 17.81 7.96
    -6 -3 13 -3.46 2.67
    -6 -3 13 1.58 1.88
    -6 -3 12 29.99 8.67
    -6 -3 12 26.82 8.87
    -6 -3 11 6.66 3.23
    -6 -3 11 0.17 0.98
    -6 -3 10 -0.78 3.14
    -6 -3 10 2.93 1.74
    -6 -3 9 34.38 9.91
    -6 -3 9 25 7.7
    -6 -3 8 41.42 11.06
    -6 -3 8 48.38 11.1
    -6 -3 8 56.71 11.14
    -6 -3 7 36.69 9.85
    -6 -3 7 20.4 6.74
    -6 -3 7 37.13 8.77
    -6 -3 6 35.22 10.35
    -6 -3 6 28.35 8.65
    -6 -3 6 27.36 7.43
    -6 -3 5 11.27 6.15
    -6 -3 5 11.39 5.04
    -6 -3 5 6.96 2.92
    -6 -3 4 10.73 5.14
    -6 -3 4 13.04 4.79
    -6 -3 3 7.34 4.89
    -6 -3 3 9.65 3.99
    -6 -3 2 24.73 8.64
    -6 -3 1 26.04 8.84
    -6 -3 0 17.21 7.3
    -6 -3 -1 12.22 6.1
    6 3 1 10.91 5.34
    -6 -3 -2 6.82 6.48
    6 3 2 10.22 5.53
    -6 -3 -3 19.24 7.63
    6 3 3 5.28 3.69
    -6 -3 -4 7.57 4.38
    6 3 4 2.57 3.94
    -6 -3 -5 1.86 3.56
    6 3 5 2.12 2.31
    -6 -3 -6 2.27 3.26
    6 3 6 -2.3 3.69
    -6 -3 -7 -3.02 5.57
    6 3 7 3.34 3.21
    -6 -3 -8 0.75 0.98
    6 3 8 -3.07 3.25
    -6 -3 -9 -0.58 0.7
    6 3 9 -1.25 2.56
    -6 -3 -10 3.8 5.81
    6 3 10 -1.99 1.43
    -6 -3 -11 -3.37 3.68
    6 3 11 0.48 1.65
    -6 -3 -12 -2.09 2.36
    6 3 12 -0.06 1.68
    -6 -3 -13 2.71 2.22
    6 3 13 1.41 3.09
    -6 -3 -14 -0.67 3.41
    6 3 14 -4.87 4.23
    -6 -3 -15 6.47 4.17
    6 3 15 1.59 2.91
    -6 -3 -16 3.13 2.55
    6 3 16 1.5 2.16
    -6 -3 -17 1.97 4.46
    6 3 17 0.37 1.71
    -6 -3 -18 8.27 6.88
    6 3 18 1.27 2.8
    6 4 -26 2.33 3.4
    6 4 -25 1.89 1.82
    -6 -4 24 4.84 4.71
    -6 -4 23 -0.93 4.14
    -6 -4 22 10.85 6.58
    -6 -4 21 3.37 1.38
    -6 -4 20 7.93 7.13
    -6 -4 19 3.92 3.32
    -6 -4 18 3.51 4.44
    -6 -4 17 13.89 7.47
    -6 -4 16 2.06 2.56
    -6 -4 16 6.67 4.74
    -6 -4 15 11.5 5.8
    -6 -4 15 13.33 7.04
    -6 -4 14 26.01 10.17
    -6 -4 14 14.83 6.21
    -6 -4 14 20.36 8.57
    -6 -4 13 16.84 8.11
    -6 -4 13 13.37 5.69
    -6 -4 13 13.81 6.13
    -6 -4 12 0.84 0.8
    -6 -4 12 3.18 5.24
    -6 -4 12 -1.39 3.78
    -6 -4 11 25.58 8.59
    -6 -4 11 32.19 11.03
    -6 -4 11 17.7 6.68
    -6 -4 10 6.87 5.05
    -6 -4 10 5.36 3.32
    -6 -4 10 3.1 2.2
    -6 -4 9 1.1 2.6
    -6 -4 9 -0.52 3.46
    -6 -4 9 2.38 2.92
    -6 -4 8 19.05 6.86
    -6 -4 8 23.53 9.59
    -6 -4 7 -1.07 2.38
    -6 -4 7 -2.33 2.48
    -6 -4 6 78.35 13.13
    -6 -4 6 105.5 18.74
    -6 -4 5 14.96 7.19
    -6 -4 4 19.06 12.98
    -6 -4 3 -0.51 0.76
    -6 -4 2 9.18 5.5
    -6 -4 1 -4.2 2.68
    -6 -4 0 2.21 4.26
    -6 -4 -1 -3.99 4.66
    6 4 1 -1.16 2.89
    -6 -4 -2 1.54 2.15
    6 4 2 5.28 4.44
    -6 -4 -3 22.37 9.57
    6 4 3 13.03 6.37
    -6 -4 -4 9.81 6.04
    6 4 4 6.67 3.82
    -6 -4 -5 9.11 4.35
    6 4 5 7.78 4.78
    -6 -4 -6 6.53 5.14
    6 4 6 -0.63 2.17
    -6 -4 -7 12.64 6.76
    6 4 7 5.58 3.8
    -6 -4 -8 11.66 4.52
    6 4 8 19.44 8.49
    -6 -4 -9 0.88 2.22
    6 4 9 3.8 3.42
    -6 -4 -10 10.54 6.23
    6 4 10 5.47 4.33
    -6 -4 -11 2.95 4.43
    6 4 11 -0.08 3.01
    -6 -4 -12 11.55 7.84
    6 4 12 3.04 3.65
    -6 -4 -13 23.98 10.97
    6 4 13 12.91 7.16
    -6 -4 -14 0.49 1.55
    6 4 14 -3.16 3.56
    -6 -4 -15 0.69 0.76
    6 4 15 2.29 2.38
    -6 -4 -16 23.1 10.72
    6 4 16 15.27 8.32
    -6 -5 23 7.27 6.56
    -6 -5 22 0.97 1.09
    -6 -5 21 3.66 3.83
    -6 -5 20 0.29 1.8
    -6 -5 19 4.22 2.49
    -6 -5 18 1.95 4.26
    -6 -5 17 0.84 0.67
    -6 -5 16 3.27 2.74
    -6 -5 15 11.79 6.51
    -6 -5 14 13.33 6.01
    -6 -5 14 6.78 5.05
    -6 -5 13 6.2 4.98
    -6 -5 13 5.47 3.79
    -6 -5 12 0.06 1.8
    -6 -5 12 1.17 3.16
    -6 -5 11 0.38 1.31
    -6 -5 11 4.79 5.87
    -6 -5 10 1.4 2.2
    -6 -5 10 -2.12 3.1
    -6 -5 9 -4.58 3.42
    -6 -5 9 -1.44 4.02
    -6 -5 8 1.54 4.65
    -6 -5 7 0.21 4.1
    -6 -5 6 -2.41 4.31
    -6 -5 5 -1.88 4.63
    -6 -5 4 -4.07 4.75
    -6 -5 3 0.36 4.04
    -6 -5 2 3.16 1.43
    -6 -5 1 -0.9 3.75
    -6 -5 0 1.13 3.25
    6 5 1 -0.68 2.15
    -6 -5 -1 -3.47 3.86
    -6 -5 -2 2.3 2.46
    6 5 2 1.09 1.8
    -6 -5 -3 -0.23 3.02
    6 5 3 -1.75 1.52
    -6 -5 -4 6.92 5.33
    6 5 4 2.27 4.23
    -6 -5 -5 -1.39 3.88
    6 5 5 1.09 1.53
    -6 -5 -6 -1.82 5.09
    6 5 6 4.97 4.48
    -6 -5 -7 -1.52 5.45
    6 5 7 3.12 4.89
    -6 -5 -8 -1.4 4.85
    6 5 8 1.09 2.16
    -6 -5 -9 10.64 8.49
    6 5 9 -0.45 1.21
    -6 -5 -10 -0.39 4.62
    6 5 10 -2.24 3.93
    -6 -5 -11 -1.75 4.49
    6 5 11 -0.52 3.71
    -6 -5 -12 2.43 2.96
    6 5 12 0.93 2.17
    -6 -5 -13 7.73 8.31
    6 5 13 0.8 1.72
    -6 -5 -13 3.4 3.02
    -6 -5 -14 -0.52 2.26
    -6 -6 21 3.5 2.7
    -6 -6 20 -0.28 1.6
    -6 -6 19 -2.37 3.2
    -6 -6 18 -0.06 2.87
    -6 -6 17 -0.1 4.51
    -6 -6 16 -2.27 4.18
    -6 -6 15 1.54 2.51
    -6 -6 14 0.23 2.17
    -6 -6 14 -6.38 4.32
    -6 -6 13 4.11 4.28
    -6 -6 13 -1.15 2.72
    -6 -6 12 1.64 2.11
    -6 -6 11 -6.29 7.94
    -6 -6 10 3.47 5.9
    -6 -6 9 0.66 0.99
    -6 -6 8 1.19 4.92
    -6 -6 7 10.98 7.49
    -6 -6 6 25.87 10.76
    -6 -6 5 2.67 1.22
    -6 -6 4 4.03 5.79
    -6 -6 3 38.71 12.76
    -6 -6 2 6.49 6.3
    -6 -6 1 8.04 6.03
    -6 -6 0 -1.72 1.44
    -6 -6 -1 13.31 6.99
    6 6 1 18.27 8.65
    6 6 2 -0.15 1.39
    -6 -6 -2 3.63 3.44
    -6 -6 -3 -1.32 1.93
    6 6 3 4.41 4.67
    -6 -6 -4 7.01 2.08
    6 6 4 3.59 3.41
    6 6 5 0.3 1.25
    -6 -6 -5 -2.92 5.96
    6 6 6 -0.19 0.94
    -6 -6 -6 0.34 1.66
    6 6 7 -2.72 3.79
    -6 -6 -7 6.1 4.02
    -6 -6 -8 1.1 3.33
    6 6 8 0.24 2.61
    -6 -6 -8 1.97 2.94
    6 6 9 5.67 5.47
    -6 -6 -9 -1.22 2.35
    6 6 10 -4.49 4.48
    -6 -6 -10 -5.84 5.16
    -6 -6 -11 4.91 5.79
    -6 -6 -12 11.59 8.32
    -6 -7 18 2.49 3.28
    -6 -7 17 -0.32 1.16
    -6 -7 16 -4.98 4.37
    -6 -7 15 -6.86 5.14
    -6 -7 14 0.88 1.85
    -6 -7 13 5.19 4.18
    -6 -7 13 -2.08 2.85
    -6 -7 12 -6.46 5.73
    -6 -7 12 2.26 2.79
    -6 -7 11 0.5 3.63
    -6 -7 11 1.88 3.9
    -6 -7 10 3.42 3.7
    -6 -7 10 1.55 4.05
    -6 -7 9 3.47 3.25
    -6 -7 8 4.07 2.55
    -6 -7 7 3.8 4.46
    -6 -7 6 -2.65 5.42
    -6 -7 5 -1.97 3.72
    -6 -7 4 1.24 2.56
    -6 -7 3 0.65 5.75
    -6 -7 2 1.3 2.67
    -6 -7 1 2.59 3.93
    -6 -7 0 5.38 5.76
    -6 -7 -1 0.78 2.05
    -6 -7 -1 -2.75 4.51
    6 7 1 0.58 0.47
    -6 -7 -2 3.08 2.49
    -6 -7 -2 1.95 3.21
    6 7 2 0.17 2.4
    -6 -7 -3 1.36 3.95
    -6 -7 -3 1.51 2.29
    6 7 3 -3.49 3.91
    -6 -7 -4 1.08 3.86
    -6 -7 -4 -2.44 3.36
    6 7 4 -4.15 4.3
    6 7 5 -5.75 5.11
    -7 12 12 -11.49 7.03
    -7 12 11 0.75 2.92
    7 -12 -9 -6.27 5
    7 -12 -8 7.16 5.31
    7 -12 -7 -5.27 4.57
    7 -12 -6 4.53 4.24
    7 -12 -5 8.3 5.82
    7 -12 -4 5.74 4.79
    -7 12 3 -0.21 1.87
    7 -12 -3 -0.8 4.15
    -7 12 2 -7.04 5.2
    7 -12 -2 2.74 2.84
    -7 12 1 14.23 8.14
    7 -12 -1 16.91 8.74
    -7 12 0 0.22 3.42
    7 -12 0 2.56 4.59
    -7 12 -1 10.32 6.15
    7 -12 1 12.54 8.13
    -7 12 -2 1.54 1.24
    7 -12 2 5.19 4.8
    -7 12 -3 4.51 5.44
    7 -12 3 3.78 4.33
    -7 12 -4 12.83 7.79
    7 -12 4 7.35 5.34
    -7 12 -5 2.5 4.14
    7 -12 5 0.64 3.06
    -7 12 -6 -0.17 3.08
    7 -12 6 -1.29 2.84
    -7 12 -7 -2.03 2.88
    7 -12 7 -2.73 3.59
    -7 12 -8 -1.04 5.23
    -7 12 -9 -2.79 3.48
    -7 12 -10 -8.65 6.2
    -7 12 -11 3.79 3.47
    -7 12 -12 4.91 5.3
    -7 11 15 1.59 2.32
    -7 11 14 1.47 3.16
    -7 11 13 6.29 5.73
    -7 11 12 -5.79 4.84
    -7 11 11 -2.3 2.99
    -7 11 10 1.27 3.43
    7 -11 -10 -4.76 4.08
    -7 11 9 -1.69 2.45
    7 -11 -9 2.31 2.35
    -7 11 8 3.3 4.2
    7 -11 -8 -0.49 0.47
    7 -11 -7 0.28 1.13
    -7 11 7 2.58 3.97
    -7 11 6 3.04 3.18
    -7 11 6 1.81 1.69
    7 -11 -6 0.21 1.86
    -7 11 5 -0.2 3.18
    7 -11 -5 1.4 2.52
    -7 11 4 1.85 2.44
    7 -11 -4 3.7 2.3
    -7 11 3 2.62 4.46
    7 -11 -3 1.48 1.47
    -7 11 2 -3.46 3.56
    7 -11 -2 3.2 2.99
    -7 11 1 4.47 3.89
    7 -11 -1 4.02 4.89
    -7 11 0 7.91 5.93
    7 -11 0 -1.57 3.42
    -7 11 -1 0.92 3.12
    7 -11 1 -11.35 6.54
    -7 11 -2 -3.81 2.6
    7 -11 2 3.53 5.55
    -7 11 -3 0.37 2.1
    7 -11 3 -3.17 3.54
    -7 11 -4 2.18 3.04
    7 -11 4 5.17 4.97
    -7 11 -5 1.86 4.06
    7 -11 5 1.52 3.63
    -7 11 -6 8.47 6.35
    7 -11 6 0.8 2.59
    -7 11 -7 -12.62 7.04
    7 -11 7 -0.9 3.27
    -7 11 -8 0.8 3.8
    7 -11 8 1.21 4.43
    -7 11 -9 2.6 4.35
    7 -11 9 5.52 4.6
    -7 11 -10 2.06 1.86
    7 -11 10 2.98 4.64
    -7 11 -11 -0.17 0.86
    7 -11 11 0.65 2.82
    -7 11 -12 -0.39 1.89
    7 -11 12 -3.88 4.2
    -7 11 -13 3.62 4.6
    -7 11 -14 -0.38 3.86
    -7 10 17 2.93 5.37
    -7 10 16 -10.62 6.92
    -7 10 15 3.2 7.35
    -7 10 14 3.97 4.53
    -7 10 13 3.37 3.5
    -7 10 12 1.07 3.01
    -7 10 11 -3.46 3.99
    -7 10 10 -1.82 4.67
    7 -10 -10 7.33 5.11
    -7 10 9 4.53 4.59
    7 -10 -9 4.04 3.87
    -7 10 8 5.95 5.13
    7 -10 -8 -5.99 4.24
    -7 10 7 1.31 2.37
    7 -10 -7 -1.73 3.72
    -7 10 6 6.14 4.87
    7 -10 -6 5.32 3.2
    -7 10 5 3.68 2.16
    7 -10 -5 5.99 4.18
    -7 10 4 2.53 3.04
    -7 10 4 5.47 3.82
    7 -10 -4 0.83 2.56
    -7 10 3 4.11 3.71
    -7 10 3 0.53 1.01
    7 -10 -3 4.12 4.19
    -7 10 2 3.9 3.83
    7 -10 -2 11.88 6.19
    -7 10 1 -2.67 5.27
    7 -10 -1 -0.95 1.26
    -7 10 0 29.09 9.99
    7 -10 0 38.32 11.67
    -7 10 -1 27.62 10.19
    7 -10 1 17.13 8.13
    -7 10 -2 10.66 6.33
    7 -10 2 18.24 7.59
    -7 10 -3 -3.23 4.84
    7 -10 3 -1.01 3.59
    -7 10 -4 0.3 2.16
    7 -10 4 5.32 5.89
    -7 10 -5 13.45 8.21
    7 -10 5 3.35 4.74
    -7 10 -6 4.84 5.46
    7 -10 6 19.09 9.67
    -7 10 -7 2 4.04
    7 -10 7 -5.27 4.4
    -7 10 -8 -3.73 5.95
    7 -10 8 0.23 3.01
    -7 10 -9 -0.05 2.74
    7 -10 9 -0.64 2.43
    -7 10 -10 1.67 1.94
    7 -10 10 8.68 6.04
    -7 10 -11 0.72 1.25
    7 -10 11 4.66 3.74
    7 -10 12 1.76 4.08
    -7 10 -12 1.31 1.76
    -7 10 -13 -0.04 3.24
    7 -10 13 1.51 8.83
    7 -10 14 3.12 4.41
    -7 10 -14 3.57 3.98
    7 -10 15 -4.58 4.57
    -7 10 -15 0.67 1.45
    -7 10 -16 4.05 2.73
    -7 9 19 1.77 5.16
    -7 9 18 14.04 9.3
    -7 9 17 8.57 6.92
    -7 9 16 5.3 3.64
    -7 9 15 1.01 2.43
    -7 9 14 -4.99 6.57
    -7 9 13 -1.96 4.21
    -7 9 12 5.76 5.76
    -7 9 11 14.46 7.74
    -7 9 10 35.98 10.54
    7 -9 -10 35.44 9.78
    -7 9 9 5.97 3.39
    7 -9 -9 11.41 5.59
    -7 9 8 2.68 3.88
    7 -9 -8 2.3 1.85
    -7 9 7 2.17 2.43
    7 -9 -7 -1.72 3.8
    -7 9 6 3.88 4.17
    7 -9 -6 2.83 2.81
    -7 9 5 7.39 4.82
    7 -9 -5 3.79 3.07
    -7 9 4 2.43 2.62
    7 -9 -4 0.22 1.61
    -7 9 3 0.41 2.6
    7 -9 -3 -4.15 2.67
    -7 9 2 17.1 6.76
    -7 9 2 18.44 7.8
    7 -9 -2 17.31 7.13
    -7 9 1 5.59 3.12
    -7 9 1 6.16 4.12
    7 -9 -1 4.17 3.09
    7 -9 0 3.12 1.86
    -7 9 0 1.8 3.61
    -7 9 0 4.06 2.42
    -7 9 -1 9.07 4.91
    7 -9 1 3.71 3.05
    -7 9 -2 4.09 4.27
    7 -9 2 3.86 1.92
    -7 9 -3 1.19 1.54
    7 -9 3 1.59 2.11
    -7 9 -4 -2.58 2.22
    7 -9 4 -0.37 4.06
    -7 9 -5 -2.35 4.23
    7 -9 5 2.14 3.32
    -7 9 -6 4.52 4.44
    7 -9 6 -7.67 4.96
    7 -9 7 2.79 3.98
    -7 9 -7 -0.51 1.77
    7 -9 8 -0.7 4.79
    -7 9 -8 1.11 1.02
    7 -9 9 0.93 1.08
    -7 9 -9 -4.38 5.74
    -7 9 -10 9.92 6.33
    7 -9 10 3.36 3.61
    7 -9 11 0.37 3.16
    -7 9 -11 4.22 4.47
    7 -9 12 -2.29 3.9
    -7 9 -12 -1.73 7.07
    -7 9 -13 -2.43 1.29
    7 -9 13 2.14 0.52
    7 -9 14 2.41 3.17
    -7 9 -14 1.33 4.18
    7 -9 15 -3.48 3.85
    -7 9 -15 -1.52 5.58
    7 -9 16 0.46 2.98
    -7 9 -16 -0.55 5.22
    -7 9 -17 2.84 2.49
    -7 9 -18 -9.47 6.72
    -7 8 21 0.01 3.28
    -7 8 20 2.12 2.52
    -7 8 19 6.57 6.62
    -7 8 18 11.21 7.21
    -7 8 17 -4.87 5.63
    -7 8 16 4.93 3.82
    -7 8 15 -2.72 3.08
    -7 8 14 6.87 5.82
    -7 8 13 1.58 1.18
    -7 8 12 4.9 6.34
    -7 8 11 0.81 4.68
    -7 8 10 1.67 3.9
    -7 8 9 49.71 12.24
    7 -8 -9 29.68 8.71
    7 -8 -8 105.38 15.93
    -7 8 8 119.3 18.81
    -7 8 7 30.46 9.65
    7 -8 -7 34.12 8.82
    -7 8 6 4.57 3.44
    7 -8 -6 5.02 3.08
    -7 8 5 -3.68 2.92
    7 -8 -5 2.76 0.53
    -7 8 4 54.85 11.53
    7 -8 -4 67.16 13.09
    -7 8 3 -2.1 2.27
    7 -8 -3 -1.2 3.57
    -7 8 2 -0.13 2.33
    7 -8 -2 -1.95 0.99
    -7 8 1 12.47 7.23
    7 -8 -1 14.3 6.24
    -7 8 1 17.55 6.18
    -7 8 0 -0.07 2.42
    7 -8 0 1.56 2.72
    -7 8 0 -1.13 2.78
    -7 8 -1 0.27 3.14
    7 -8 1 6.36 4.83
    -7 8 -1 2.18 2.72
    -7 8 -2 2.72 1.83
    -7 8 -2 3.85 3.2
    7 -8 2 2.59 2.43
    -7 8 -3 45.29 12.19
    -7 8 -3 25.47 7.02
    7 -8 3 36.98 9.54
    7 -8 4 32.51 9.53
    -7 8 -4 28.66 9.35
    7 -8 5 11.5 6.75
    -7 8 -5 13.92 6.66
    7 -8 6 13.92 7.5
    -7 8 -6 15.27 7.48
    7 -8 7 0.43 1.39
    -7 8 -7 -1.72 4.09
    7 -8 8 -0.94 1.85
    -7 8 -8 -0.3 2.45
    7 -8 9 0.05 0.96
    -7 8 -9 -0.23 1.25
    -7 8 -10 10.49 7.43
    -7 8 -11 8.91 6.14
    -7 8 -12 26.55 10.92
    -7 8 -13 7.21 5.54
    -7 8 -14 3.03 4.52
    -7 8 -15 3.69 1.96
    -7 8 -16 -0.06 2.05
    -7 8 -17 1.18 1.04
    -7 8 -18 -10.76 6.98
    -7 8 -19 0.97 4.2
    -7 7 23 6.05 6.96
    -7 7 22 -6.73 5.54
    -7 7 21 -1.64 5.93
    -7 7 20 4.92 3.16
    -7 7 19 33.77 11.87
    -7 7 18 6.5 6.56
    -7 7 17 5.29 2.55
    -7 7 16 -3.22 2.62
    -7 7 15 0.67 4.12
    -7 7 14 9.52 4.83
    -7 7 13 7.25 5.73
    -7 7 12 16.03 6.48
    -7 7 11 3.39 3.23
    -7 7 10 -4.28 2.47
    -7 7 9 3.2 1.35
    7 -7 -9 2.07 1.61
    -7 7 8 15.71 6.61
    7 -7 -8 9.04 4.04
    -7 7 7 84.11 15.38
    7 -7 -7 92.72 13.57
    -7 7 6 20.98 7.8
    7 -7 -6 26.11 7.4
    -7 7 5 -0.95 1.91
    7 -7 -5 -1.54 2.64
    -7 7 4 19.93 7.21
    7 -7 -4 13.07 5.55
    -7 7 3 15.4 5.45
    7 -7 -3 7.83 3.97
    7 -7 -2 -1.94 3.05
    -7 7 2 2.35 2.55
    7 -7 -1 4.3 3.97
    -7 7 1 5.33 2.9
    -7 7 0 10.27 5.89
    -7 7 0 11.79 5.28
    7 -7 0 14.65 5.76
    7 -7 1 23.74 8.01
    -7 7 -1 20.43 7.81
    -7 7 -1 28.97 7.59
    7 -7 2 23.12 7.7
    -7 7 -2 17.14 7.44
    -7 7 -2 23.95 6.74
    7 -7 3 24.57 7.66
    -7 7 -3 23.31 9.44
    -7 7 -3 19.83 6.2
    7 -7 4 28.09 8.15
    -7 7 -4 22.17 8.81
    -7 7 -4 24.74 6.66
    -7 7 -5 35.77 10
    -7 7 -5 27.36 7.37
    -7 7 -6 22.99 8.77
    -7 7 -6 31.31 8.18
    -7 7 -7 28.29 9.41
    -7 7 -8 8.98 5.75
    -7 7 -9 1.69 3.33
    -7 7 -10 4.95 3.64
    -7 7 -11 -1.64 4.36
    -7 7 -12 2.14 2.97
    -7 7 -13 2.73 4.34
    -7 7 -14 0.52 3.97
    -7 7 -15 -2.22 3.52
    -7 7 -16 -4.99 6.03
    -7 7 -17 0.98 3.49
    -7 7 -18 -3.58 4.3
    -7 7 -19 -3.25 2.09
    -7 7 -20 -1.77 4.38
    -7 6 24 6.81 5.46
    -7 6 23 -0.64 4.43
    -7 6 22 1.66 2.51
    -7 6 21 24.64 10.97
    -7 6 20 4.82 5.42
    -7 6 19 1.33 2.93
    -7 6 18 9.21 5.93
    -7 6 17 2.09 2.2
    -7 6 16 -2.68 5.01
    -7 6 15 21.61 8.43
    -7 6 14 29.23 9.52
    -7 6 13 2.86 1.65
    -7 6 12 94.25 16.83
    -7 6 11 59.23 13.28
    -7 6 10 2.79 1.58
    -7 6 9 53.92 12
    7 -6 -8 288.57 23.99
    -7 6 8 362 32.6
    -7 6 7 46.2 10.77
    7 -6 -7 36.7 7.73
    7 -6 -6 196.26 19.65
    -7 6 6 189.66 22.36
    -7 6 5 17.64 6.77
    7 -6 -5 18.66 5.7
    -7 6 4 -3.05 2.03
    7 -6 -4 2.63 2.65
    7 -6 -3 173.57 19.05
    -7 6 3 190.02 21.16
    -7 6 2 -0.64 1.83
    7 -6 -2 -0.89 1.52
    7 -6 -1 9.89 4.26
    -7 6 1 6.06 4.08
    7 -6 0 2.73 1.84
    -7 6 0 8.76 4.41
    7 -6 1 -0.67 3.56
    -7 6 -1 -0.59 1.56
    -7 6 -1 -1.57 2.91
    -7 6 -2 9.28 5.2
    -7 6 -2 14.94 5.63
    -7 6 -3 5.67 4.85
    -7 6 -3 1.86 1.67
    -7 6 -4 51.8 12.55
    -7 6 -4 41.81 9.23
    -7 6 -5 26.48 8.43
    -7 6 -5 21.06 6.7
    -7 6 -6 29.84 9.38
    -7 6 -6 30.72 8.04
    -7 6 -7 -1.55 0.76
    -7 6 -7 1.91 2.48
    -7 6 -8 232.31 27.27
    -7 6 -8 181.02 20.38
    -7 6 -9 4.41 1.5
    -7 6 -10 81.11 15.9
    -7 6 -11 2.96 2.5
    -7 6 -12 42.71 11.72
    -7 6 -13 5.42 5.14
    -7 6 -14 4.72 4.24
    -7 6 -15 1 1.59
    -7 6 -16 -0.01 1.8
    -7 6 -17 2.26 4.39
    -7 6 -18 4.49 5.03
    -7 6 -19 6.85 4.19
    -7 6 -20 2.59 3.15
    -7 6 -21 6.18 2.88
    -7 5 26 0.04 1.04
    -7 5 25 8.96 7.08
    -7 5 24 -4.46 2.66
    -7 5 23 -3.41 3.13
    -7 5 22 6.54 5.4
    -7 5 21 5.6 5.35
    -7 5 20 7 5.82
    -7 5 19 44.56 12.89
    -7 5 18 -0.61 4.13
    -7 5 17 11.96 6.32
    -7 5 16 4 2.35
    -7 5 15 2.53 4.69
    -7 5 14 96.76 17.56
    -7 5 13 143.16 20.99
    -7 5 12 88.19 15.99
    -7 5 11 16.65 6.72
    -7 5 10 6.31 4.52
    -7 5 9 81.57 14.71
    -7 5 8 11.1 5.71
    7 -5 -8 3.41 1.69
    -7 5 7 -2.42 1.89
    7 -5 -7 -0.54 1
    -7 5 6 50.67 10.91
    7 -5 -6 49.96 8.5
    7 -5 -5 135.69 14.76
    -7 5 5 133.6 17.77
    7 -5 -4 52.02 8.91
    -7 5 4 56.36 11.12
    7 -5 -3 97.68 12.77
    -7 5 3 97.69 14.41
    7 -5 -2 72.55 11.2
    -7 5 2 101.07 14.43
    -7 5 1 61.83 10.76
    -7 5 0 44.14 9.33
    -7 5 -1 7.7 4.48
    -7 5 -1 9.71 3.55
    -7 5 -2 -2.47 1.2
    -7 5 -2 -0.59 1.77
    -7 5 -3 6.18 5.52
    -7 5 -3 -2.78 2.81
    -7 5 -4 6.67 4.66
    -7 5 -4 2.31 0.9
    -7 5 -5 0 1.84
    -7 5 -5 0.85 1.78
    -7 5 -6 2 2
    -7 5 -6 1.22 1.63
    -7 5 -7 -1.81 3.52
    -7 5 -7 2.1 2.17
    -7 5 -8 4.01 3.57
    -7 5 -8 -1.9 1.59
    -7 5 -9 -3.66 4.73
    -7 5 -10 -2.01 4.74
    -7 5 -11 0.72 2.88
    7 -5 12 2.35 2.35
    -7 5 -12 3.02 3.03
    7 -5 13 0.47 1.98
    -7 5 -13 -5.44 5.18
    7 -5 14 0.78 1.53
    -7 5 -14 4.22 4.07
    7 -5 15 0.35 1.86
    -7 5 -15 0.01 1.64
    7 -5 16 0.38 1.46
    -7 5 -16 -0.56 4.4
    7 -5 17 -0.54 1.28
    -7 5 -17 -1.34 4.07
    7 -5 18 1.97 2.72
    -7 5 -18 0.1 2.38
    7 -5 19 -7.17 4.88
    -7 5 -19 -2.65 5.47
    7 -5 20 0.75 2.82
    -7 5 -20 -3.85 3.99
    7 -5 21 -0.58 2.91
    -7 5 -21 0.81 2.35
    7 -5 22 -2.35 2.46
    7 -5 23 2.06 2.97
    -7 4 27 5.46 6.95
    -7 4 26 5.79 5.62
    -7 4 25 2.62 2.94
    -7 4 24 7.05 6.53
    -7 4 23 -0.26 2.34
    -7 4 22 6.29 5.28
    -7 4 21 -1.04 3.88
    -7 4 20 26.86 9.8
    -7 4 19 3.53 2.23
    -7 4 18 21.58 8.96
    -7 4 17 1.58 2.91
    7 -4 -17 2.46 2.33
    -7 4 16 7.36 3.23
    7 -4 -16 2 3.31
    -7 4 15 16.39 6.69
    7 -4 -15 4.03 3.19
    -7 4 14 2.32 1.62
    7 -4 -14 2.52 2.01
    -7 4 13 76.47 15.05
    7 -4 -13 72.87 14.25
    -7 4 12 49.11 11.9
    7 -4 -12 38.37 9.91
    7 -4 -11 356.98 33.37
    -7 4 11 389.18 34.79
    -7 4 10 -3.23 4.29
    7 -4 -10 1.65 1.72
    7 -4 -9 404.75 34.69
    -7 4 9 427.94 35.61
    7 -4 -8 27.94 8.26
    -7 4 8 35.85 9.15
    7 -4 -7 72.71 12.59
    -7 4 7 71.63 8.31
    7 -4 -7 86.12 9.6
    -7 4 7 94.36 14.95
    7 -4 -6 343.44 29.33
    -7 4 6 298.87 20.54
    7 -4 -6 248.8 19.88
    -7 4 6 349.27 29.78
    7 -4 -5 70.13 12.09
    -7 4 5 60.19 8.5
    -7 4 5 87.8 13.68
    7 -4 -5 52.68 8.08
    7 -4 -4 29.35 6.04
    7 -4 -4 30.01 7.54
    -7 4 4 33.15 6.58
    -7 4 4 44.31 9.81
    7 -4 -3 27.99 7.23
    -7 4 3 28.93 7.57
    7 -4 -2 22.73 6.56
    -7 4 2 19.35 5.89
    7 -4 -1 2.52 1.81
    -7 4 1 7.94 4.84
    7 -4 0 2.93 1.97
    -7 4 0 4.47 3.86
    -7 4 -1 254.03 25.8
    -7 4 -1 249.17 23.98
    -7 4 -2 48.43 11.36
    7 -4 2 32.47 6.98
    -7 4 -2 57.67 11.45
    -7 4 -3 200.47 23.23
    7 -4 3 146.25 15.96
    -7 4 -3 215.57 22.94
    -7 4 -4 73.79 14.23
    7 -4 4 53.42 8.76
    -7 4 -4 72.96 12.87
    -7 4 -5 368.07 32.7
    7 -4 5 264.87 21.79
    -7 4 -5 341.55 30.01
    7 -4 6 8.53 3.24
    -7 4 -6 13.01 6.82
    -7 4 -6 7.55 3.46
    7 -4 7 0.76 1.25
    -7 4 -7 2.18 2.66
    -7 4 -7 2.66 2.65
    7 -4 8 273.12 23.41
    -7 4 -8 315.19 31.24
    7 -4 9 32.56 7.71
    -7 4 -9 38.25 10.28
    7 -4 10 53.97 10.17
    -7 4 -10 39.87 10.62
    7 -4 11 1.16 1.69
    -7 4 -11 -2.68 3.36
    7 -4 12 71.84 12.71
    -7 4 -12 82.21 15.89
    7 -4 13 -1.1 1.46
    -7 4 -13 -2.88 2.77
    7 -4 14 7.85 4.68
    -7 4 -14 4.56 4.79
    7 -4 15 4.72 3.4
    -7 4 -15 -1.16 2.55
    7 -4 16 21.62 7.85
    -7 4 -16 20.82 8.98
    7 -4 17 14.06 6.51
    -7 4 -17 11.38 6.59
    7 -4 18 2.7 3.22
    -7 4 -18 15.75 6.76
    7 -4 19 14.17 7.05
    -7 4 -19 28.49 10.54
    7 -4 20 10.66 6.28
    -7 4 -20 7.34 5.69
    7 -4 21 0.22 1.05
    -7 4 -21 -0.41 3.07
    -7 4 -22 -0.17 0.86
    7 -4 22 4.7 4.32
    7 -4 23 14.81 7.99
    -7 3 28 6.63 5.96
    -7 3 27 0.82 3.86
    -7 3 26 48.72 14.97
    -7 3 25 4.88 4.85
    -7 3 24 -1.03 4.38
    -7 3 23 -4.21 4.46
    -7 3 22 13.42 6.82
    7 -3 -22 13.37 6.63
    -7 3 21 2.33 4.02
    7 -3 -21 0.46 3.07
    -7 3 20 17.02 7.74
    7 -3 -20 5.69 3.45
    -7 3 19 15.25 7.35
    7 -3 -19 14.56 7.93
    -7 3 18 -5.98 5.36
    7 -3 -18 6.26 5.95
    -7 3 17 4.31 1.8
    7 -3 -17 5.9 4.81
    -7 3 16 6.22 4.23
    7 -3 -16 1.19 3.18
    -7 3 15 20.19 7.75
    7 -3 -15 8.05 6.19
    -7 3 14 21.14 7.11
    7 -3 -14 13.96 6.62
    -7 3 13 8.68 4.97
    7 -3 -13 9.42 5.03
    -7 3 12 17.09 6.23
    7 -3 -12 13.57 5.64
    7 -3 -11 50.51 11.19
    -7 3 11 53.03 11.42
    7 -3 -10 1.59 0.92
    -7 3 10 5.76 5.3
    -7 3 9 6.5 2.41
    7 -3 -9 11.99 5.52
    -7 3 9 14.57 5.65
    7 -3 -8 106.34 16.25
    -7 3 8 86.41 10.12
    -7 3 8 86.86 14.44
    7 -3 -7 100.89 15.6
    -7 3 7 88.48 10.64
    -7 3 7 95.54 14.45
    7 -3 -6 10.77 3.11
    -7 3 6 18.55 4.65
    7 -3 -6 23.9 7.43
    -7 3 6 18.85 6.58
    -7 3 5 0.88 1.59
    7 -3 -5 -0.9 1.08
    -7 3 5 2.11 2.62
    7 -3 -4 1.15 2.53
    -7 3 4 -0.52 1.16
    -7 3 4 1.68 1.89
    7 -3 -3 16.61 6.08
    -7 3 3 20.15 5.59
    -7 3 3 14.9 5.38
    7 -3 -2 65.48 11.29
    -7 3 2 46.44 8.74
    -7 3 2 48.91 10.64
    7 -3 -1 57.62 10.28
    -7 3 1 75.46 12.96
    7 -3 0 57.69 10.1
    -7 3 0 57.33 11.59
    -7 3 -1 73.48 13.01
    7 -3 1 56.95 10.02
    -7 3 -1 77.73 13.61
    -7 3 -2 71.46 13.05
    7 -3 2 65.32 10.52
    7 -3 3 105.18 10.18
    -7 3 -3 119.35 17.01
    7 -3 3 82.69 11.98
    -7 3 -3 131.14 17.84
    7 -3 4 117.6 11.7
    -7 3 -4 133.72 18.22
    7 -3 4 108.16 13.26
    -7 3 -4 130.22 17.68
    7 -3 5 59.13 8.38
    -7 3 -5 72.93 13.66
    7 -3 5 59.17 9.25
    -7 3 -5 71.78 13
    7 -3 6 33.56 6.35
    -7 3 -6 32.46 8.93
    7 -3 6 23.46 5.61
    -7 3 -6 28.85 8.93
    7 -3 7 45.07 8.01
    -7 3 -7 46.79 11.02
    7 -3 8 18.57 5.18
    -7 3 -8 20.43 6.65
    7 -3 9 7.63 3.6
    -7 3 -9 14.72 6.22
    -7 3 -10 3.16 2.9
    7 -3 10 5.99 3.42
    -7 3 -11 1.48 1.2
    7 -3 11 1.56 2.12
    -7 3 -12 -3.9 4.13
    7 -3 12 5.21 3.58
    -7 3 -13 -6.34 5.52
    7 -3 13 -1.58 1.01
    -7 3 -14 5.8 5.25
    7 -3 14 0.71 2.62
    -7 3 -15 1.96 2.85
    7 -3 15 2.04 2.63
    -7 3 -16 6.18 5.06
    7 -3 16 4.97 3.47
    -7 3 -17 -2.82 4.35
    7 -3 17 -1.75 3.17
    -7 3 -18 -3.07 4.02
    7 -3 18 -2.08 1.12
    -7 3 -19 1.33 3.77
    7 -3 19 -0.38 0.8
    -7 3 -20 15.8 8.16
    7 -3 20 -0.69 1.82
    -7 3 -21 0.14 3.17
    7 -3 21 3.95 3.88
    -7 3 -22 -0.29 1.16
    7 -3 22 -0.63 1.58
    7 -3 23 1.09 3.52
    -7 2 28 14.93 8.44
    -7 2 27 4.75 5.36
    -7 2 26 4.37 4.72
    7 -2 -26 3.95 4.11
    -7 2 25 26 10.91
    7 -2 -25 17.84 9.13
    -7 2 24 19.27 9.28
    7 -2 -24 19.83 9.13
    -7 2 23 5.37 6.25
    7 -2 -23 0.85 0.54
    -7 2 22 15.3 8.25
    7 -2 -22 15.95 7.95
    -7 2 21 1.83 1.63
    7 -2 -21 9.81 5.48
    -7 2 20 5.25 5.12
    7 -2 -20 7.56 5.54
    -7 2 19 1.39 2.31
    7 -2 -19 -1.34 3.35
    -7 2 18 16.8 7.12
    7 -2 -18 11.19 6.11
    -7 2 17 2.58 3.52
    7 -2 -17 4.78 2.95
    -7 2 16 3.7 1.38
    7 -2 -16 5.61 4.44
    7 -2 -15 2.29 3.19
    -7 2 15 -1.05 4.26
    7 -2 -14 264.16 29.55
    -7 2 14 236.36 26.62
    7 -2 -13 -2.44 2.64
    -7 2 13 6.07 5.24
    7 -2 -12 223.56 26.14
    -7 2 12 240.14 25.71
    7 -2 -11 77.13 14.5
    -7 2 11 71.85 12.93
    -7 2 10 8.37 3.38
    7 -2 -10 12.7 6.14
    -7 2 10 15.18 5.1
    7 -2 -9 168.2 20.93
    -7 2 9 120.08 13.6
    -7 2 9 150.97 18.99
    7 -2 -8 14.27 5.57
    -7 2 8 11.76 4.19
    -7 2 8 11.42 4.9
    7 -2 -7 26.77 7.47
    -7 2 7 24.27 5.92
    -7 2 7 19.27 6.11
    7 -2 -6 250.65 25.22
    -7 2 6 208.05 19.97
    -7 2 6 234.72 24.27
    -7 2 5 34.83 7.69
    -7 2 5 48.29 10.92
    -7 2 4 33.23 7.62
    -7 2 4 51.59 11.39
    -7 2 3 100.93 13.68
    -7 2 3 111.11 16.03
    -7 2 2 28.92 8.8
    -7 2 2 24.16 6.4
    -7 2 1 30.88 7.95
    -7 2 1 21.56 7.23
    7 -2 0 40.95 5.19
    -7 2 0 58.04 10.85
    -7 2 0 57.39 10.94
    -7 2 0 62.81 12.52
    -7 2 -1 5.97 4.05
    7 -2 1 5.63 1.92
    -7 2 -1 10.09 4.95
    -7 2 -1 6.12 5.01
    -7 2 -2 5.91 3.55
    7 -2 2 4.68 2.23
    -7 2 -2 3.92 3.63
    -7 2 -3 -0.78 1.51
    7 -2 3 2.07 1.59
    -7 2 -3 -0.7 0.47
    -7 2 -4 1.58 2.93
    7 -2 4 0.69 1.24
    -7 2 -4 2.56 2.93
    7 -2 5 699.14 41.17
    -7 2 -5 805.14 51.55
    -7 2 -5 827.9 54.44
    7 -2 6 147.17 14.97
    -7 2 -6 139.99 18.42
    -7 2 -7 2.44 0.98
    7 -2 7 10.18 3.59
    -7 2 -8 43.05 10.26
    7 -2 8 44.95 8.55
    -7 2 -9 21.5 7.03
    7 -2 9 12.62 4.86
    -7 2 -10 104.45 16.58
    7 -2 10 91.64 13.38
    -7 2 -11 1.71 1.86
    7 -2 11 3.76 3.28
    -7 2 -12 57.36 12.47
    7 -2 12 46.34 10.04
    -7 2 -13 1.15 1.67
    7 -2 13 8.62 4.38
    -7 2 -14 16.34 6.82
    7 -2 14 17.5 6.62
    -7 2 -15 69.1 14.62
    7 -2 15 58.13 12.59
    -7 2 -16 1.77 2.92
    7 -2 16 0.84 1.82
    -7 2 -17 1.7 3.28
    7 -2 17 4.57 4.33
    -7 2 -18 -0.95 2.14
    7 -2 18 1.44 0.8
    -7 2 -19 32.11 10.37
    7 -2 19 24.41 9.29
    -7 2 -20 0.06 2.38
    7 -2 20 0.86 1.52
    -7 2 -21 9.62 6.66
    7 -2 21 2.27 3.5
    -7 2 -22 2.92 3.03
    7 -2 22 -0.75 2.11
    7 -1 -28 8.55 6.88
    -7 1 28 7.23 5.35
    7 -1 -27 7.54 5.93
    -7 1 27 6.95 5.17
    7 -1 -26 24.97 10.33
    -7 1 26 15.85 8.01
    7 -1 -25 -3.92 3.16
    -7 1 25 3.22 4.62
    7 -1 -24 0.94 1.53
    -7 1 24 7.57 5.59
    7 -1 -23 0.29 1.34
    -7 1 23 2.38 4.27
    7 -1 -22 8.87 5.81
    -7 1 22 2.8 4.15
    7 -1 -21 4.59 3.6
    -7 1 21 7.32 5.85
    7 -1 -20 0.89 3.34
    -7 1 20 3.96 4.35
    7 -1 -19 15.67 7.55
    -7 1 19 16.37 7.82
    7 -1 -18 23.9 9.31
    -7 1 18 18.81 6.9
    7 -1 -17 13.62 7.15
    -7 1 17 25.45 8.55
    7 -1 -16 0.67 4.26
    -7 1 16 6.12 4.25
    7 -1 -15 130.03 20.41
    -7 1 15 108.82 17.58
    7 -1 -14 2.14 4.02
    -7 1 14 7.46 5.66
    7 -1 -13 32.76 9.87
    -7 1 13 18.93 6.89
    -7 1 12 23.67 6.23
    7 -1 -12 26.99 8.59
    -7 1 12 37.89 9.75
    -7 1 11 1.91 1.9
    -7 1 11 1.98 2.18
    -7 1 10 51.7 9.35
    -7 1 10 91.31 15.17
    -7 1 9 42.87 8.55
    -7 1 9 25.98 7.61
    -7 1 8 7.22 3.59
    -7 1 8 15.6 6.31
    -7 1 7 15.87 5.52
    -7 1 7 13.76 6.13
    -7 1 6 79.34 12.62
    -7 1 6 85.3 13.99
    -7 1 5 96.88 13.98
    -7 1 5 93.47 14.99
    -7 1 4 51.38 10.15
    7 -1 -4 35.75 5.54
    -7 1 4 60.14 12.81
    -7 1 3 42.29 9.15
    7 -1 -3 26.17 4.79
    -7 1 3 40.33 10.16
    -7 1 2 24.4 7.15
    7 -1 -2 22.86 4.6
    -7 1 2 39.92 10.14
    -7 1 1 20.32 6.54
    7 -1 -1 12.48 3.52
    -7 1 1 16.93 7.17
    -7 1 0 -0.94 1.21
    7 -1 0 2.16 1.32
    -7 1 0 0.09 3.25
    -7 1 0 2.86 3.32
    -7 1 -1 1.32 1.68
    7 -1 1 0.01 0.75
    -7 1 -1 -0.28 2.76
    -7 1 -1 -1.3 1.71
    -7 1 -2 1.09 2.39
    7 -1 2 1.95 1.25
    -7 1 -2 -0.32 2.32
    -7 1 -2 -2.75 2.72
    -7 1 -3 -1.66 1.93
    7 -1 3 -2.86 1.88
    -7 1 -3 4.11 3.46
    -7 1 -3 -3.06 2.06
    -7 1 -4 2.18 2.5
    7 -1 4 2.62 2.01
    -7 1 -4 4.15 3.22
    -7 1 -4 8.94 6.27
    -7 1 -5 1.03 1.65
    7 -1 5 0.11 1.58
    -7 1 -5 -2.41 3.27
    -7 1 -6 0.97 1.82
    7 -1 6 0.25 0.64
    -7 1 -6 3.48 2.6
    -7 1 -7 0.89 0.5
    7 -1 7 -1.29 2.25
    -7 1 -8 5.83 3.83
    7 -1 8 1.22 1.71
    -7 1 -9 9.85 5.17
    7 -1 9 2.97 2.37
    -7 1 -10 10.28 5.3
    7 -1 10 4.11 3.41
    -7 1 -11 6.97 4.76
    7 -1 11 6.29 3.64
    -7 1 -12 3.56 2.74
    7 -1 12 0.39 1.56
    -7 1 -13 0.8 1.97
    7 -1 13 2.97 3.18
    -7 1 -14 -1.11 1.5
    7 -1 14 0.91 0.95
    -7 1 -15 -0.03 2.07
    7 -1 15 3.3 3.01
    -7 1 -16 -2.29 3.03
    7 -1 16 3.38 4.11
    -7 1 -17 0.72 0.64
    7 -1 17 0.47 0.93
    -7 1 -18 0.82 2.53
    7 -1 18 0.28 0.99
    -7 1 -19 -1.75 3.18
    7 -1 19 -0.53 0.62
    -7 1 -20 0.33 3.58
    7 -1 20 0.47 2.38
    7 -1 21 -0.73 3.31
    7 -1 22 1.86 3.1
    7 0 -28 1.92 2.7
    7 0 -27 5.9 5.02
    7 0 -26 1.77 2.12
    -7 0 26 6.01 5.06
    7 0 -25 15.94 7.63
    -7 0 25 7.59 5.73
    7 0 -24 -0.31 2.3
    -7 0 24 3.26 2.36
    7 0 -23 -5.57 7.02
    -7 0 23 3.73 4.53
    -7 0 22 -1.96 4.03
    7 0 -22 -1.71 4.46
    7 0 -21 2.61 4.26
    -7 0 21 -5.57 6.07
    7 0 -20 1.5 3.87
    -7 0 20 2.24 2.08
    7 0 -19 0.92 1.66
    -7 0 19 0.26 3.74
    7 0 -18 11.92 6.47
    -7 0 18 24.39 8.29
    7 0 -17 39.66 12.05
    -7 0 17 42.9 10.94
    7 0 -16 -2.3 2.32
    -7 0 16 -9.99 5.15
    -7 0 15 23.9 7.9
    -7 0 14 35.14 8.86
    -7 0 14 84.63 15.01
    -7 0 13 17.47 5.72
    -7 0 13 24.32 7.97
    -7 0 12 132.73 17.13
    -7 0 12 248.81 25.72
    -7 0 11 130.47 16.75
    -7 0 11 161.9 20.79
    -7 0 10 1.78 2.34
    -7 0 10 1.36 3.97
    -7 0 9 15.25 5.28
    -7 0 9 18.97 7.58
    -7 0 8 10.31 6.42
    -7 0 8 -2.54 2.37
    -7 0 7 375.04 31.28
    -7 0 7 294.89 30
    -7 0 6 40.11 10
    -7 0 6 28.51 7.92
    -7 0 5 51.8 11.24
    -7 0 5 80.48 14.44
    -7 0 4 -1.23 2.84
    -7 0 4 -2.33 4.5
    -7 0 3 39.2 9.55
    7 0 -3 19.94 5.44
    -7 0 3 26.71 8.32
    -7 0 2 28.32 8.48
    7 0 -2 19.14 5.17
    -7 0 2 25.98 7.8
    -7 0 1 7.49 4.09
    -7 0 1 3.02 2.29
    7 0 -1 1.41 1.31
    -7 0 1 12.62 5.92
    -7 0 0 87.02 15.2
    7 0 0 70.65 10.57
    -7 0 0 81.69 12.79
    -7 0 0 88.93 15.48
    -7 0 -1 40.29 10.05
    -7 0 -1 36.06 8.27
    7 0 1 28.84 6.74
    -7 0 -1 46.92 11.53
    7 0 2 116.63 14.36
    -7 0 -2 146.5 17.26
    -7 0 -2 153.55 20.54
    -7 0 -2 146.99 20.52
    -7 0 -3 17.03 5.8
    7 0 3 13.81 5.02
    -7 0 -3 18.37 6.47
    7 0 4 322.94 26.94
    -7 0 -4 336.99 28.17
    -7 0 -4 419.61 36.21
    -7 0 -5 67.5 11.38
    7 0 5 67.22 11.09
    -7 0 -5 75 14.83
    -7 0 -6 61.81 11.02
    7 0 6 73.65 12
    -7 0 -6 90.87 16.81
    -7 0 -7 54.55 10.35
    7 0 7 57.62 10.89
    -7 0 -7 54.59 13.26
    -7 0 -8 28.22 7.53
    7 0 8 22.59 6.97
    -7 0 -8 36.33 10.56
    -7 0 -9 -0.37 2.39
    7 0 9 -6.01 3.64
    -7 0 -9 3.29 4.57
    -7 0 -10 3.96 3.07
    7 0 10 1.47 1.03
    -7 0 -10 0.84 5
    -7 0 -11 -0.37 2.42
    7 0 11 0.24 1.66
    -7 0 -11 1.81 2.1
    -7 0 -12 3.52 2.98
    7 0 12 3.36 2.84
    -7 0 -12 -3.23 4.88
    -7 0 -13 2.31 2.76
    7 0 13 -1 1.15
    -7 0 -13 2.28 3.78
    7 0 14 3.64 2.11
    -7 0 -14 1.53 3.29
    7 0 15 2.22 2.42
    -7 0 -15 15.46 7.9
    7 0 16 -1.8 2.49
    -7 0 -16 1.96 2.42
    7 0 17 -1.46 3.87
    -7 0 -17 3.94 4.52
    7 0 18 1.4 1.37
    -7 0 -18 11.79 6.34
    7 0 19 -0.01 2.66
    -7 0 -19 -8.05 6.15
    7 0 20 1.96 1.82
    7 0 21 -0.58 0.75
    7 1 -27 11.01 7.84
    7 1 -26 25.4 11.08
    7 1 -25 4.56 4.17
    7 1 -24 -3.56 5.16
    -7 -1 24 -8.97 5.43
    7 1 -23 -0.13 1.4
    -7 -1 23 0.53 1.11
    7 1 -22 -2.14 3.73
    -7 -1 22 1.03 2.6
    7 1 -21 3.67 4.55
    -7 -1 21 8.69 5.17
    7 1 -20 -0.2 1.31
    -7 -1 20 2.42 2.39
    7 1 -19 16.95 8.29
    -7 -1 19 12.77 6.12
    -7 -1 18 6.66 3.95
    -7 -1 17 -1.11 1.41
    -7 -1 16 1.97 0.62
    -7 -1 15 -0.42 3.86
    -7 -1 14 28.3 8.43
    -7 -1 14 38.84 9.95
    -7 -1 13 -0.86 1.89
    -7 -1 13 0.64 1.32
    -7 -1 12 27.76 8.25
    -7 -1 12 14.09 6.35
    -7 -1 11 0.67 1.88
    -7 -1 11 -1.43 2.55
    -7 -1 10 10.1 5.6
    -7 -1 10 7.9 5.56
    -7 -1 9 5.1 3.74
    -7 -1 9 0.26 3.16
    -7 -1 8 23.89 7.67
    -7 -1 8 27.66 8.61
    -7 -1 7 1.46 3.7
    -7 -1 7 -0.95 2.3
    -7 -1 6 2.44 2.7
    -7 -1 6 4.81 3.43
    -7 -1 5 5.26 3.68
    -7 -1 5 7.06 3.41
    -7 -1 4 7.04 5.06
    -7 -1 4 14.3 6.88
    -7 -1 3 16.97 5.6
    -7 -1 3 20.35 7.58
    -7 -1 2 25.09 6.77
    -7 -1 2 33.78 9.55
    7 1 -2 14.26 5.25
    -7 -1 2 28.52 8.52
    -7 -1 1 34.13 9.38
    -7 -1 1 21.81 5.85
    7 1 -1 17.49 5.54
    -7 -1 1 33.26 11.32
    -7 -1 0 27.43 7.95
    -7 -1 0 19.52 5.81
    7 1 0 8.66 4.61
    -7 -1 0 14.53 6.33
    -7 -1 -1 49.51 11.93
    -7 -1 -1 38.63 7.92
    7 1 1 27.56 7.35
    -7 -1 -2 57.36 13.04
    -7 -1 -2 35.82 7.72
    7 1 2 40.05 8.79
    -7 -1 -3 61.2 13.31
    -7 -1 -3 35.71 7.81
    7 1 3 43.56 9.42
    -7 -1 -4 45.1 11.9
    7 1 4 35.37 8.78
    -7 -1 -5 18.19 7.85
    7 1 5 18.74 6.3
    -7 -1 -6 1.91 1.88
    7 1 6 5.05 3.4
    7 1 7 -0.04 0.99
    -7 -1 -7 -2.64 3.78
    7 1 8 2.58 1.1
    -7 -1 -8 -1.65 2.84
    7 1 9 -3.19 2.82
    -7 -1 -9 -0.43 3.68
    7 1 10 1.11 1.83
    -7 -1 -10 -5.48 6.85
    7 1 11 -1.1 1.66
    -7 -1 -11 0.02 2.63
    -7 -1 -12 4.26 4.79
    7 1 12 0.04 2.15
    7 1 13 -0.83 2
    -7 -1 -13 1.65 1.62
    7 1 14 1.82 2.99
    -7 -1 -14 -0.91 2.64
    7 1 15 0.04 0.67
    -7 -1 -15 0.28 3.71
    7 1 16 -6.23 4.58
    -7 -1 -16 3.62 3.4
    7 1 17 0.64 1.56
    -7 -1 -17 7.45 5.8
    7 1 18 -3.19 3.44
    -7 -1 -18 13.25 8.33
    7 1 19 8.52 5.81
    7 2 -26 -6.79 5.74
    7 2 -25 21.66 10.43
    -7 -2 25 24.81 11.53
    7 2 -24 25.24 11.38
    -7 -2 24 41.68 14.71
    7 2 -23 12.85 8.01
    -7 -2 23 4.57 3.12
    7 2 -22 0.4 1.24
    -7 -2 22 -0.23 2.14
    -7 -2 21 4.09 2.87
    -7 -2 20 2.41 3.25
    -7 -2 19 -7.3 4.68
    -7 -2 18 8.67 5.61
    -7 -2 17 42.65 11.72
    -7 -2 16 8.18 5.33
    -7 -2 15 129.86 19.93
    -7 -2 15 108.94 18.41
    -7 -2 14 3.26 4.08
    -7 -2 14 -4.74 5.16
    -7 -2 13 14.32 6.41
    -7 -2 13 8.9 5.24
    -7 -2 12 4.19 4.38
    -7 -2 12 -4.16 5.27
    -7 -2 11 73.57 14.94
    -7 -2 11 61.18 13.51
    -7 -2 10 19.53 8.44
    -7 -2 10 11.63 5.64
    -7 -2 9 73.4 14.56
    -7 -2 9 92.99 16.56
    -7 -2 8 -0.46 1.68
    -7 -2 8 -1.61 1.96
    -7 -2 7 3.67 2.94
    -7 -2 7 3.9 2.92
    -7 -2 6 71.35 14.54
    -7 -2 6 68.38 14.29
    -7 -2 5 52.89 12.88
    -7 -2 5 34.04 9.3
    -7 -2 4 65.9 15.02
    -7 -2 4 72.72 13.95
    -7 -2 3 49.73 12.25
    -7 -2 3 38.37 10.7
    -7 -2 2 15.04 7.67
    -7 -2 1 63.58 14.67
    7 2 -1 38.21 9.21
    -7 -2 0 -12.79 6.31
    7 2 0 0.36 1.26
    -7 -2 -1 -2.35 2.32
    7 2 1 -6.44 3.69
    -7 -2 -2 6.37 4.41
    7 2 2 -0.28 2.03
    -7 -2 -3 44.88 11.89
    7 2 3 27.67 8.33
    -7 -2 -4 7.54 6.2
    7 2 4 2.43 3.05
    -7 -2 -5 24.93 9.69
    7 2 5 13.37 5.49
    -7 -2 -6 -5.19 4.24
    7 2 6 -0.98 3.64
    -7 -2 -7 -1.3 1.32
    7 2 7 -2.25 3.48
    -7 -2 -8 17.29 8.38
    7 2 8 10.81 6.42
    -7 -2 -9 -1.6 3.67
    7 2 9 -1.96 3.51
    -7 -2 -10 22.78 10.13
    7 2 10 7.82 5.18
    -7 -2 -11 7.17 5.55
    7 2 11 9.48 5.43
    -7 -2 -12 12.8 8.1
    7 2 12 0.55 1.65
    -7 -2 -13 -0.27 2.15
    7 2 13 9.75 6.28
    -7 -2 -14 72.65 18.2
    7 2 14 44.33 12.82
    -7 -2 -15 -3.03 4.66
    7 2 15 0.56 1.43
    -7 -2 -16 -3.05 6.85
    7 2 16 1.29 2.31
    7 2 17 1.24 1.62
    7 2 18 2.61 3.35
    7 3 -24 -10.3 6.99
    -7 -3 24 -1.54 2.92
    -7 -3 23 1.53 2.43
    -7 -3 22 10.54 6.86
    -7 -3 21 2.91 3.09
    -7 -3 20 9.9 7.11
    -7 -3 19 2.38 3.84
    -7 -3 19 12.22 7.52
    -7 -3 18 5.21 3.68
    -7 -3 18 21.8 9.26
    -7 -3 17 -0.53 2.96
    -7 -3 17 -0.29 2.5
    -7 -3 16 142.52 21.02
    -7 -3 16 22.01 9.52
    -7 -3 15 0.16 3.29
    -7 -3 15 1.19 2.87
    -7 -3 15 2.93 3.33
    -7 -3 14 1.89 1.37
    -7 -3 14 1.41 1.38
    -7 -3 14 1.13 0.73
    -7 -3 13 -0.42 0.82
    -7 -3 13 2.51 2.96
    -7 -3 13 2.09 1.63
    -7 -3 12 -1.85 3.11
    -7 -3 12 -0.03 0.97
    -7 -3 11 2.63 1.08
    -7 -3 11 6.29 3.62
    -7 -3 11 14.73 6.74
    -7 -3 10 13.83 6.15
    -7 -3 10 18.5 7.49
    -7 -3 10 8.44 6.03
    -7 -3 9 13.59 7.09
    -7 -3 9 8.05 4.59
    -7 -3 9 -0.05 0.97
    -7 -3 8 10.43 6.61
    -7 -3 8 8.18 5.41
    -7 -3 8 4.15 3.09
    -7 -3 7 15.84 7.89
    -7 -3 7 13.86 5.82
    -7 -3 7 7.95 4.61
    -7 -3 6 4.16 3.47
    -7 -3 6 -1.38 1.66
    -7 -3 5 4.35 3.45
    -7 -3 4 4.57 5.79
    -7 -3 3 1.46 3.13
    -7 -3 2 2.93 2.63
    -7 -3 1 0.44 1.96
    7 3 -1 0.66 1.22
    -7 -3 0 -3.1 2.54
    7 3 0 2.34 2.86
    -7 -3 -1 6.72 5.86
    7 3 1 1.51 1.91
    -7 -3 -2 -0.62 0.88
    7 3 2 2.55 3.27
    -7 -3 -3 2.14 3.98
    7 3 3 -3.24 3.8
    -7 -3 -4 2.26 3.71
    7 3 4 -0.98 1.56
    -7 -3 -5 0.15 2.89
    7 3 5 0.27 2.35
    -7 -3 -6 2.63 4.47
    7 3 6 0.86 1.09
    -7 -3 -7 1.43 2.07
    7 3 7 0.19 1.49
    -7 -3 -8 4.4 1.64
    7 3 8 3.89 3.84
    -7 -3 -9 1.67 2.2
    7 3 9 3.75 3.45
    -7 -3 -10 1.55 3.5
    7 3 10 1.92 2.46
    -7 -3 -11 1.02 2.02
    7 3 11 3.64 3.55
    -7 -3 -12 -9.88 6.72
    7 3 12 1.97 3.28
    -7 -3 -13 6.19 6.37
    7 3 13 0.67 2.1
    -7 -3 -14 -2.36 2.64
    7 3 14 -1.75 2.67
    7 3 15 -0.01 0.17
    7 3 16 3.36 3.58
    -7 -4 22 5.29 2.2
    -7 -4 21 1.99 1.76
    -7 -4 20 -0.02 2.89
    -7 -4 19 4.66 4.39
    -7 -4 18 13.83 7.89
    -7 -4 17 2.85 3.83
    -7 -4 16 8.55 6.09
    -7 -4 16 3.31 3.97
    -7 -4 15 1.91 2.91
    -7 -4 15 -3.23 5.1
    -7 -4 15 3.21 3.72
    -7 -4 14 20.56 9.65
    -7 -4 14 6.34 4.43
    -7 -4 14 5.89 4.18
    -7 -4 13 0.29 0.51
    -7 -4 13 4.49 3.96
    -7 -4 13 -1.45 3.05
    -7 -4 12 1.87 3.27
    -7 -4 12 7.88 6.62
    -7 -4 12 -0.63 0.92
    -7 -4 11 7.31 5.25
    -7 -4 11 15.35 8.13
    -7 -4 11 12.39 6.75
    -7 -4 10 7.57 4.68
    -7 -4 10 7.86 4.16
    -7 -4 10 10.5 5.8
    -7 -4 9 7.89 5.64
    -7 -4 8 1.8 3.35
    -7 -4 7 12.06 7.41
    -7 -4 6 1.93 4.73
    -7 -4 5 21.42 9.34
    -7 -4 4 28.42 10.7
    -7 -4 3 34.09 11.38
    -7 -4 2 85.42 18.41
    -7 -4 1 38.82 11.95
    -7 -4 0 -4.04 6.71
    7 4 0 3.32 3.34
    -7 -4 -1 100.85 20.93
    7 4 1 74.56 15.85
    -7 -4 -2 1.02 3.27
    7 4 2 -3.03 4.13
    -7 -4 -3 0.68 4.53
    7 4 3 -0.27 1.79
    -7 -4 -4 2.46 4.96
    7 4 4 0.47 0.72
    -7 -4 -5 -0.74 2.7
    7 4 5 -1.83 2.86
    -7 -4 -6 4.5 5.21
    7 4 6 1.45 3.1
    -7 -4 -7 1.12 3.04
    7 4 7 -0.6 3.47
    -7 -4 -8 12.39 6.75
    7 4 8 6.69 4.45
    -7 -4 -9 -2.12 3.56
    7 4 9 5.85 6.13
    -7 -4 -10 -3.06 5.25
    7 4 10 1.14 1.65
    -7 -4 -11 -3.76 6.18
    7 4 11 -2.01 2.79
    -7 -4 -12 -0.97 1.9
    7 4 12 3.73 4.39
    7 4 13 5.43 4.53
    -7 -5 20 -7.95 6.1
    -7 -5 19 -4.98 4.74
    -7 -5 18 2.81 4.15
    -7 -5 17 3.83 4.82
    -7 -5 16 3.39 4.23
    -7 -5 15 14.27 7.34
    -7 -5 15 -2.48 4.48
    -7 -5 14 2.38 3.99
    -7 -5 14 -0.21 2.77
    -7 -5 13 -4.21 5.39
    -7 -5 12 -0.31 2.86
    -7 -5 11 3.15 3.72
    -7 -5 10 -13.44 7.5
    -7 -5 9 -2.68 3.35
    -7 -5 8 -1.58 3.8
    -7 -5 7 -1.02 3.95
    -7 -5 6 0.24 3.67
    -7 -5 5 2.08 3.32
    -7 -5 4 11.23 7.23
    -7 -5 3 5.22 5.34
    -7 -5 2 2.22 1.97
    -7 -5 1 -1.71 5.73
    7 5 0 -1.1 3.02
    -7 -5 0 4.66 4.02
    7 5 1 5.37 4.53
    -7 -5 -1 3.73 1.08
    7 5 2 0.94 1.75
    -7 -5 -2 -0.73 1.86
    7 5 3 7.87 6.11
    -7 -5 -3 8.77 8.51
    7 5 4 4.13 4.49
    -7 -5 -4 -6.16 5.42
    -7 -5 -5 6.38 6.89
    7 5 5 -1.98 2.36
    -7 -5 -6 -3.29 5.42
    7 5 6 4.08 4.3
    -7 -5 -7 1.25 2.44
    7 5 7 1.25 2.92
    -7 -5 -8 -9.41 7
    7 5 8 -6.35 5.07
    7 5 9 -0.18 2.54
    7 5 10 0.4 1.57
    -7 -6 19 -0.14 4.44
    -7 -6 18 3.53 3.25
    -7 -6 14 2.64 3.66
    -7 -6 13 5.82 5.74
    -7 -6 12 1.06 2.3
    -7 -6 11 -10.45 7.19
    -7 -6 10 1.71 3.64
    -7 -6 9 -1.97 4.44
    -7 -6 8 5.68 4.74
    -7 -6 7 15.38 8.72
    -7 -6 6 6.51 5.41
    -7 -6 5 1.51 2.61
    -7 -6 4 -0.8 5.4
    -7 -6 3 -0.02 4.11
    -7 -6 2 4.45 3.36
    -7 -6 1 4.45 5.02
    7 6 -1 -4.76 4.36
    -7 -6 0 14.36 9.26
    7 6 0 1.56 1.37
    -7 -6 -1 1.96 2.18
    7 6 1 2.07 3.14
    -7 -6 -2 15.99 9.21
    7 6 2 4.55 3.99
    7 6 3 -0.75 1.41
    -7 -6 -3 10.54 8.61
    7 6 4 4.7 4.8
    7 6 5 4.9 4.17
    7 6 6 0.53 0.84
    -8 13 -4 3.7 4.7
    -8 12 11 -5.54 4.82
    -8 12 8 3.46 4.34
    -8 12 7 -4.63 4.4
    -8 12 6 4.5 5.34
    8 -12 -6 1.48 1.52
    -8 12 5 -3.8 3.99
    8 -12 -5 -3.67 3.8
    -8 12 4 0.48 1.42
    8 -12 -4 -0.34 1.15
    -8 12 3 4.24 3.87
    8 -12 -3 7.27 6.02
    -8 12 2 0.17 1.45
    8 -12 -2 -3.24 3.6
    -8 12 1 -4.28 4.26
    8 -12 -1 2.24 4.86
    -8 12 0 -4.17 4.23
    8 -12 0 1.6 1.13
    -8 12 -1 -5.83 5.03
    8 -12 1 4.5 5.42
    -8 12 -2 0.47 2.05
    8 -12 2 0.11 3.19
    -8 12 -3 5.41 5.62
    8 -12 3 -4.34 4.39
    -8 12 -4 0.05 1.36
    8 -12 4 -1.21 5.01
    -8 12 -5 1.44 4.4
    8 -12 5 -2.49 3.4
    -8 12 -6 1.87 3.63
    -8 12 -7 1.72 3.23
    -8 12 -8 2.24 4.45
    -8 12 -9 2.94 5.46
    -8 11 14 -4.37 4.42
    -8 11 13 1.98 4.23
    -8 11 12 0.48 3.71
    -8 11 11 0.2 1.94
    -8 11 10 4.32 5.62
    -8 11 9 -1.95 2.68
    -8 11 8 -5.83 4.56
    -8 11 7 73.71 15.83
    -8 11 6 -1.16 3.82
    8 -11 -6 1.96 1.46
    -8 11 5 0.24 2.84
    8 -11 -5 1.26 1.92
    -8 11 4 2.57 4.86
    8 -11 -4 0.16 2.76
    -8 11 3 0.59 2.63
    8 -11 -3 -2.89 3.18
    -8 11 2 3.8 5.87
    8 -11 -2 9.94 6.46
    -8 11 1 3.87 3.59
    8 -11 -1 6.12 4.25
    -8 11 0 5.95 6.41
    8 -11 0 1.1 1.71
    -8 11 -1 -1.03 4.21
    8 -11 1 0.95 3.2
    -8 11 -2 -0.84 2.1
    8 -11 2 2.21 3.59
    -8 11 -3 -2.3 3.55
    8 -11 3 0.39 2.97
    -8 11 -4 -0.92 3.19
    8 -11 4 -0.96 3.91
    -8 11 -5 -1.37 1.25
    8 -11 5 0.67 4
    -8 11 -6 -9.29 6.28
    8 -11 6 -6.08 5.07
    -8 11 -7 -2.93 3.55
    8 -11 7 -1.23 3.83
    -8 11 -8 4.11 4.69
    8 -11 8 -0.97 2.97
    -8 11 -9 6.75 5.97
    8 -11 9 2.66 4.7
    -8 11 -10 4.44 3.99
    8 -11 10 2.48 6.37
    -8 11 -11 2.59 5.1
    -8 10 16 0.9 3.18
    -8 10 15 7.17 6.55
    -8 10 14 0.94 1.8
    -8 10 13 4.61 3.85
    -8 10 12 -2.66 4.05
    -8 10 11 4.87 5.85
    -8 10 10 23.09 9.71
    -8 10 9 -7.08 4.99
    -8 10 8 12.45 7.25
    -8 10 7 3.04 4.61
    -8 10 6 -1.33 3.03
    8 -10 -6 1.8 3.32
    -8 10 5 3.37 3.32
    8 -10 -5 -0.62 2.1
    -8 10 4 2.48 3.71
    -8 10 4 0.05 2
    8 -10 -4 1.98 2.13
    -8 10 3 -7.62 4.55
    -8 10 3 -0.28 2.43
    8 -10 -3 -1.61 3.22
    8 -10 -2 6.99 5.16
    -8 10 2 9.83 6.17
    -8 10 1 -4.16 4.4
    8 -10 -1 6.36 6.19
    -8 10 0 29.64 11
    8 -10 0 22.25 9.2
    -8 10 -1 8.59 5.86
    8 -10 1 12.73 7.19
    -8 10 -2 10.34 6.21
    8 -10 2 -0.11 4.14
    -8 10 -3 -1.79 2.99
    8 -10 3 2.66 2.16
    -8 10 -4 2.61 3.79
    8 -10 4 0.22 2.16
    -8 10 -5 0.28 2.66
    8 -10 5 5.5 4.52
    -8 10 -6 26.27 10.77
    8 -10 6 21.53 9.19
    -8 10 -7 -13.57 7.41
    8 -10 7 1.09 3.13
    -8 10 -8 4.35 5.36
    8 -10 8 2.83 2.45
    -8 10 -9 10.37 6.89
    8 -10 9 17.22 7.56
    8 -10 10 0.47 2.98
    -8 10 -10 -2.55 4.47
    8 -10 11 17.21 8.98
    -8 10 -11 15.94 9.03
    8 -10 12 0.35 3.7
    -8 10 -12 -4.45 4.49
    8 -10 13 -4.25 4.37
    -8 10 -13 -0.29 2.5
    -8 10 -14 -1.3 2.85
    -8 9 18 21.06 10.05
    -8 9 17 4.52 5.29
    -8 9 16 3.72 3.76
    -8 9 15 9.62 5.63
    -8 9 14 1.69 3.08
    -8 9 13 -1.84 3.49
    -8 9 12 3.18 4.47
    -8 9 11 0.59 1.74
    -8 9 10 7.98 6.07
    -8 9 9 2.91 3.82
    -8 9 8 13.98 7.15
    -8 9 7 16.26 6.5
    -8 9 6 1.26 1.71
    8 -9 -6 2.77 1.31
    -8 9 5 0.5 1.86
    8 -9 -5 0.51 2.11
    -8 9 4 1.83 3.14
    8 -9 -4 6.26 3.01
    -8 9 3 -1.47 2.26
    8 -9 -3 -1.54 2.1
    -8 9 3 2.87 3.29
    -8 9 2 6.72 4.66
    8 -9 -2 -0.09 1.84
    -8 9 2 1.93 1.69
    -8 9 1 12.26 6.92
    8 -9 -1 20.4 7.89
    -8 9 1 18.61 6.96
    -8 9 0 -0.94 2.68
    8 -9 0 -0.96 4.84
    -8 9 0 -1.01 3.16
    -8 9 -1 0.43 1.71
    8 -9 1 2.08 3.53
    -8 9 -2 -4.82 4.78
    8 -9 2 2.58 3.79
    -8 9 -3 -6.74 4.97
    8 -9 3 -0.18 4.41
    -8 9 -4 -2.19 4.56
    8 -9 4 -1.92 2.7
    -8 9 -5 3.37 5.85
    8 -9 5 -0.17 0.71
    8 -9 6 -12.16 6.41
    -8 9 -6 0.39 1.7
    8 -9 7 -0.97 2.69
    -8 9 -7 1.08 4.32
    8 -9 8 -7.11 5.06
    -8 9 -8 5.72 2.26
    8 -9 9 1.2 2.64
    -8 9 -9 5.44 5.37
    8 -9 10 -9.17 5.94
    -8 9 -10 2.18 1.16
    8 -9 11 -2.77 4.12
    -8 9 -11 -1.42 4.94
    8 -9 12 0.15 0.56
    -8 9 -12 -1.46 2.49
    8 -9 13 4.22 5.41
    -8 9 -13 8.85 6.64
    8 -9 14 -5.35 4.83
    -8 9 -14 -4.67 4.59
    -8 9 -15 -1.75 2.71
    -8 8 20 0.37 2.04
    -8 8 19 -1.61 1.46
    -8 8 18 -2.14 0.54
    -8 8 17 1.72 2.44
    -8 8 16 -4.41 3.99
    -8 8 15 3.99 4.19
    -8 8 14 5.68 4.04
    -8 8 13 8.49 6.48
    -8 8 12 7.15 4.87
    -8 8 11 28.67 10.14
    -8 8 10 16.74 7.33
    -8 8 9 8.71 5.33
    -8 8 8 34.27 10.37
    -8 8 7 4.93 4.08
    -8 8 6 53.82 12.69
    8 -8 -6 39.11 9.52
    -8 8 5 2.1 2.63
    8 -8 -5 14.41 5.77
    8 -8 -4 4.41 3.65
    -8 8 4 6.79 3.86
    8 -8 -3 1.47 1.2
    -8 8 3 1.45 1.6
    8 -8 -2 43.85 11.07
    -8 8 2 41.57 10.37
    -8 8 1 71.54 16.25
    8 -8 -1 65.52 13.35
    -8 8 1 49.92 11.26
    -8 8 0 55.67 14.71
    -8 8 0 41.66 9.97
    8 -8 0 38.37 10.33
    -8 8 -1 26.14 10.23
    -8 8 -1 17.91 6.41
    8 -8 1 21.64 7.57
    -8 8 -2 62.44 14.7
    -8 8 -2 33.81 8.98
    8 -8 2 41.02 10.93
    8 -8 3 19.24 7.08
    -8 8 -3 14.97 7.75
    -8 8 -3 13.56 5.55
    8 -8 4 -0.49 1.96
    -8 8 -4 0.76 3.93
    8 -8 5 27.56 11.31
    -8 8 -5 22.95 9.63
    8 -8 6 14.43 6.43
    -8 8 -6 12.79 7.86
    8 -8 7 1.29 2.6
    -8 8 -7 -1.6 4.46
    -8 8 -8 53.9 13.93
    -8 8 -9 -2.88 3.55
    -8 8 -10 -18.83 8.43
    -8 8 -11 -1.86 3.62
    -8 8 -12 4.5 5.35
    -8 8 -13 -2.75 2.87
    -8 8 -14 32.77 12.85
    -8 8 -15 11.99 7.27
    -8 8 -16 13.9 8.11
    -8 8 -17 4.59 5.31
    -8 7 22 6.05 6.43
    -8 7 21 -0.14 1.78
    -8 7 20 3.35 4.07
    -8 7 19 -1.62 4.52
    -8 7 18 6.05 4.59
    -8 7 17 -2.65 5.11
    -8 7 16 1.94 2.66
    -8 7 15 1.24 4.04
    -8 7 14 5.81 4.5
    -8 7 13 9.23 6.44
    -8 7 12 27.51 9.19
    -8 7 11 -0.86 1.62
    -8 7 10 -2.96 3.61
    -8 7 9 2.79 1.27
    -8 7 8 10.93 7.15
    -8 7 7 -0.38 1.01
    -8 7 6 3.75 3.38
    8 -7 -5 27.76 7.93
    -8 7 5 32.71 9.34
    8 -7 -4 43.15 9.88
    -8 7 4 47.49 11.33
    8 -7 -3 6.72 3.27
    -8 7 3 13.79 6.64
    8 -7 -2 43.4 10.09
    -8 7 2 52.79 11.37
    -8 7 1 10.74 4.99
    -8 7 1 20.61 7.69
    8 -7 -1 16.98 5.8
    8 -7 0 0.51 1.1
    -8 7 0 1.21 1.24
    -8 7 0 2.26 3.43
    8 -7 1 -0.93 1.34
    -8 7 -1 2.93 3.26
    -8 7 -1 0.61 1.06
    8 -7 2 3.42 3.49
    -8 7 -2 1.41 1.86
    -8 7 -2 -1.37 1.64
    8 -7 3 -0.46 1.87
    -8 7 -3 -1.57 2.46
    -8 7 -3 0.83 2.75
    -8 7 -4 -2.24 2.4
    -8 7 -4 2.14 2.9
    -8 7 -5 -1.12 1.78
    -8 7 -5 3.6 3.69
    -8 7 -6 3.45 4.84
    -8 7 -6 2.36 2.4
    -8 7 -7 -3.23 4.04
    -8 7 -8 -4.23 4.62
    -8 7 -9 -0.66 1.25
    -8 7 -10 -3.82 5.11
    -8 7 -11 -0.5 3.31
    -8 7 -12 1.81 2.9
    -8 7 -13 5 6.38
    -8 7 -14 -6.23 4.84
    -8 7 -15 -0.47 4.06
    -8 7 -16 -1.17 2.21
    -8 7 -17 7.48 6.25
    -8 7 -18 12.51 9.07
    -8 6 23 -2.66 4.5
    -8 6 22 -4.44 5.58
    -8 6 21 0.58 3.5
    -8 6 20 31.7 11.82
    -8 6 19 16.19 8.15
    -8 6 18 -0.21 3.06
    -8 6 17 3.71 2.99
    -8 6 16 -0.29 4.57
    -8 6 15 -2.86 4.05
    -8 6 14 -1.65 2.96
    -8 6 13 1.01 2.49
    -8 6 12 9.92 6.25
    -8 6 11 12.44 7.03
    -8 6 10 -0.83 1.32
    -8 6 9 16.75 6.96
    -8 6 8 -2.37 2.72
    -8 6 7 24.82 8.37
    -8 6 6 2.65 1.25
    8 -6 -5 2.79 2.58
    -8 6 5 -0.37 2.57
    8 -6 -4 67.36 11.86
    -8 6 4 62.91 12.66
    -8 6 3 3.81 3.59
    8 -6 -3 -1.59 2.19
    8 -6 -2 -0.17 0.51
    -8 6 2 1.01 0.63
    8 -6 -1 56.62 11.2
    -8 6 1 79.11 13.87
    8 -6 0 22.31 7.05
    -8 6 0 19.33 7.26
    -8 6 0 18.91 6.66
    -8 6 -1 99.77 17.47
    -8 6 -1 96.59 15.71
    -8 6 -2 13.11 5.91
    -8 6 -2 17.93 6.26
    -8 6 -3 45.73 11.5
    -8 6 -3 45.46 10.86
    -8 6 -4 24.8 9.08
    -8 6 -4 30.79 8.76
    -8 6 -5 10.24 6.06
    -8 6 -5 14.79 6.41
    -8 6 -6 3.46 2.54
    -8 6 -6 -0.54 1.2
    -8 6 -7 29.05 10.09
    -8 6 -7 18.02 6.65
    -8 6 -8 37.3 11.12
    -8 6 -8 49.14 11.16
    -8 6 -9 20.47 7.98
    -8 6 -10 -1.4 4.27
    -8 6 -11 -2.73 3.58
    -8 6 -12 1.89 3.68
    -8 6 -13 15.24 7.64
    -8 6 -14 52.45 14.08
    -8 6 -15 5.58 2.97
    -8 6 -16 14.05 8.01
    -8 6 -17 2.37 4.4
    -8 6 -18 -5.74 6.95
    -8 6 -19 1.14 2.23
    -8 5 24 9.12 7.14
    -8 5 23 -1.65 4.56
    -8 5 22 9.28 6.93
    -8 5 21 94.76 20.65
    -8 5 20 -4.93 3.84
    -8 5 19 9.12 6.79
    -8 5 18 14.6 7.21
    -8 5 17 3.49 5.35
    -8 5 16 -3.92 3.83
    -8 5 15 13.71 7.17
    -8 5 14 46.37 12.74
    -8 5 13 20.06 6.8
    -8 5 12 15.14 7.93
    8 -5 -12 14 5.55
    -8 5 11 22.21 7.93
    8 -5 -11 15.33 6.75
    -8 5 10 12.66 5.81
    8 -5 -10 11.48 5.97
    8 -5 -9 20.58 7.82
    -8 5 9 25.59 9.06
    8 -5 -8 6.09 4.88
    -8 5 8 9.9 5.51
    8 -5 -7 4.46 3.64
    -8 5 7 5.99 5.09
    8 -5 -6 22.52 7.83
    -8 5 6 18.11 6.81
    8 -5 -5 25.46 7.87
    -8 5 5 31.85 9.11
    8 -5 -4 -0.17 1.81
    8 -5 -4 1.89 3.06
    -8 5 4 1.06 1.35
    -8 5 4 1.7 1.79
    8 -5 -3 -0.58 0.41
    8 -5 -3 -1.17 0.85
    -8 5 3 0.18 2.45
    8 -5 -2 3.54 2.3
    -8 5 2 12.46 6.13
    8 -5 -1 0.4 1.19
    -8 5 1 -1.85 3.71
    -8 5 0 0.13 3.15
    8 -5 0 -2.61 2.21
    -8 5 0 -3.67 3.66
    -8 5 -1 1.21 2.58
    -8 5 -1 -0.77 3.44
    -8 5 -2 7.3 3.73
    -8 5 -2 8.34 4.28
    -8 5 -3 3.44 2.91
    -8 5 -3 1.33 2.24
    -8 5 -4 3.84 3.75
    -8 5 -4 10.49 5.85
    -8 5 -5 4.37 3.03
    -8 5 -5 3.04 2.21
    -8 5 -6 -1.85 3.76
    -8 5 -6 0.35 2.25
    -8 5 -7 5.05 4.59
    -8 5 -7 1.59 0.59
    -8 5 -8 4.67 3.39
    -8 5 -9 2.37 4.54
    -8 5 -10 7.09 4.96
    -8 5 -11 4.07 4.32
    -8 5 -12 0.3 2.57
    -8 5 -13 3.38 4.99
    -8 5 -14 7.95 6.32
    -8 5 -15 -5.07 4.33
    -8 5 -16 -0.6 2.47
    -8 5 -17 -4.6 3.78
    -8 5 -18 3.79 4.07
    -8 5 -19 -0.16 3.25
    -8 4 25 24.51 10.94
    -8 4 24 1.14 3.15
    -8 4 23 5.51 5.16
    -8 4 22 22.44 10.1
    -8 4 21 64.53 16.47
    -8 4 20 10.75 6.31
    8 -4 -20 11.32 7.49
    -8 4 19 -5.46 5.56
    8 -4 -19 2.13 3.49
    -8 4 18 2.09 4
    8 -4 -18 10.36 8.85
    -8 4 17 -2.91 4.97
    8 -4 -17 1.8 2.69
    -8 4 16 14.15 7.02
    8 -4 -16 3.53 4.22
    -8 4 15 5.9 4.86
    8 -4 -15 1.45 3.46
    -8 4 14 12.56 6.75
    8 -4 -14 10.82 5.78
    -8 4 13 14.15 6.91
    8 -4 -13 4.05 3.41
    8 -4 -12 10.31 5.45
    -8 4 12 14.53 5.77
    8 -4 -11 3.73 3.34
    -8 4 11 5.63 4.53
    8 -4 -10 14.86 7.21
    -8 4 10 7.13 3.51
    8 -4 -9 3.16 2.1
    -8 4 9 1.62 0.35
    8 -4 -8 -0.17 2.06
    -8 4 8 2.47 3.41
    8 -4 -7 8.32 4.36
    -8 4 7 14.44 7.09
    8 -4 -6 -0.93 3.37
    -8 4 6 -3.58 3.04
    8 -4 -5 66.3 12.43
    -8 4 5 60.76 12.06
    -8 4 5 57.55 9.61
    8 -4 -4 443.5 36.3
    -8 4 4 448.14 32.12
    -8 4 4 503.53 39.75
    8 -4 -3 8.57 4.76
    -8 4 3 13.23 4.68
    -8 4 3 21.28 7.55
    8 -4 -2 5.17 4.12
    -8 4 2 2.81 2.83
    -8 4 2 5.67 4.78
    8 -4 -1 -0.06 1.36
    -8 4 1 4.48 3.8
    -8 4 0 65.7 13.59
    8 -4 0 50.27 10.12
    -8 4 0 56.46 12.17
    -8 4 -1 6.47 4.72
    8 -4 1 0.34 0.93
    -8 4 -1 0.93 1.63
    -8 4 -2 55.76 12.53
    8 -4 2 34.46 7.85
    -8 4 -2 43.55 10.71
    -8 4 -3 32.12 9.88
    8 -4 3 23.44 6.27
    -8 4 -3 22.44 7.59
    -8 4 -4 3.83 3.71
    8 -4 4 4.69 2.72
    -8 4 -4 -0.26 3.53
    -8 4 -5 4.45 3.69
    -8 4 -5 6.45 4.29
    -8 4 -6 74.03 15.03
    -8 4 -6 67.15 13.35
    -8 4 -7 66.99 14.46
    -8 4 -7 52.01 12.35
    -8 4 -8 1.62 1.23
    -8 4 -9 32.19 9.64
    -8 4 -10 6.2 3.86
    -8 4 -11 6.73 3.79
    -8 4 -12 30.68 9.92
    -8 4 -13 -1.41 2.6
    -8 4 -14 35.15 11.35
    -8 4 -15 1.41 0.68
    -8 4 -16 -0.78 2.94
    -8 4 -17 6.71 5.38
    -8 4 -18 -2.42 3.03
    -8 4 -19 4.5 5.05
    -8 4 -20 -5.8 4.97
    -8 3 26 4.65 4.1
    -8 3 25 -4.61 3.11
    -8 3 24 2.76 3.97
    8 -3 -24 2.89 2.41
    -8 3 23 1.73 1.7
    8 -3 -23 3.28 4.55
    -8 3 22 15.13 7.48
    8 -3 -22 3.31 3.28
    -8 3 21 7.03 5.24
    8 -3 -21 5.51 5.11
    -8 3 20 17.58 8.8
    8 -3 -20 14.17 7.65
    -8 3 19 14.01 6.38
    8 -3 -19 4.8 3.58
    -8 3 18 -0.9 1.99
    8 -3 -18 7.63 5.31
    8 -3 -17 2.22 3.81
    -8 3 17 2.35 0.41
    8 -3 -16 2.97 3.37
    -8 3 16 -0.3 2.09
    8 -3 -15 0.18 1.66
    -8 3 15 16.76 7.72
    8 -3 -14 4.44 1.54
    -8 3 14 5.21 1.8
    8 -3 -13 6.86 4.26
    -8 3 13 13.16 7.37
    8 -3 -12 3.1 2.25
    -8 3 12 2.15 4.06
    8 -3 -11 33.58 10.4
    -8 3 11 30.35 9.31
    8 -3 -10 18.22 7.96
    -8 3 10 13.63 6.56
    8 -3 -9 84.42 16.16
    -8 3 9 84.13 14.79
    8 -3 -8 45.85 11.6
    -8 3 8 42.01 10.79
    -8 3 7 59.54 10.02
    8 -3 -7 92.13 15.79
    -8 3 7 85.87 15.36
    -8 3 6 83.78 12.29
    8 -3 -6 94.32 15.61
    -8 3 6 90.22 15.61
    8 -3 -5 158.24 20.42
    -8 3 5 139.53 16.58
    -8 3 5 142.6 19.95
    -8 3 4 11.1 4.59
    8 -3 -4 15.42 5.74
    -8 3 4 7.35 4.35
    8 -3 -3 2 1.61
    -8 3 3 3.28 4.23
    -8 3 3 2.61 1.63
    8 -3 -2 3.75 2.14
    -8 3 2 2.93 2.56
    -8 3 2 6 4.58
    8 -3 -1 4.35 3.64
    -8 3 1 5.18 2.73
    -8 3 1 5.01 3.75
    -8 3 0 -0.37 0.75
    8 -3 0 -0.41 0.55
    -8 3 0 1.83 2.9
    -8 3 0 -2.97 4.8
    -8 3 -1 1.33 2.81
    8 -3 1 1.4 2.43
    -8 3 -1 2.78 3.46
    -8 3 -2 1.07 2.3
    8 -3 2 -0.45 1.55
    -8 3 -2 -0.68 0.93
    -8 3 -3 -0.26 0.53
    8 -3 3 -0.09 2.5
    -8 3 -3 -3.08 3.13
    -8 3 -4 5.5 4.14
    8 -3 4 2.99 1.99
    -8 3 -4 -5.67 3.88
    -8 3 -5 14.32 7.64
    -8 3 -5 8.63 4.86
    -8 3 -6 -2.33 1.28
    -8 3 -6 -4.41 5.63
    -8 3 -7 5.75 4.28
    -8 3 -8 0.39 2.79
    -8 3 -9 5.46 4.26
    -8 3 -10 8.5 5.11
    -8 3 -11 -2.72 3.58
    -8 3 -12 -2.4 2.63
    -8 3 -13 2.38 2.51
    -8 3 -14 -3.38 5.11
    -8 3 -15 1.52 2.52
    -8 3 -16 2.28 3.06
    -8 3 -17 2.64 2.4
    -8 3 -18 2.29 3.33
    -8 3 -19 -2.21 2.93
    -8 3 -20 4.56 4.26
    8 -2 -26 2.2 4.13
    -8 2 26 6.2 6.02
    8 -2 -25 2.93 4.27
    -8 2 25 9.17 6.87
    8 -2 -24 -8.05 5.84
    -8 2 24 2.75 3.92
    8 -2 -23 0.64 1.08
    -8 2 23 1.81 3.59
    8 -2 -22 5.52 5.59
    -8 2 22 -2.37 1.85
    8 -2 -21 39.98 12.66
    -8 2 21 50.74 13.86
    8 -2 -20 21.45 9.78
    -8 2 20 26.09 9.55
    8 -2 -19 12.52 7.73
    -8 2 19 9.08 4.56
    8 -2 -18 5.83 5.17
    -8 2 18 1.41 2.38
    8 -2 -17 9.41 6.06
    -8 2 17 7.33 6.56
    8 -2 -16 -1.45 3.67
    -8 2 16 5.69 5.14
    8 -2 -15 10.56 7.05
    -8 2 15 10.2 5.22
    8 -2 -14 10.55 5.69
    -8 2 14 11.66 5.97
    8 -2 -13 39.74 11.92
    -8 2 13 24.69 8.93
    8 -2 -12 158.3 23.08
    -8 2 12 153.23 21.92
    8 -2 -11 7.2 5.26
    -8 2 11 3.74 3.68
    8 -2 -10 171.04 23.15
    -8 2 10 159.77 21.93
    8 -2 -9 3.99 4.12
    -8 2 9 2.09 1.76
    -8 2 9 1.52 1.64
    8 -2 -8 0.1 2.38
    -8 2 8 -0.51 1.39
    -8 2 8 1.69 4.37
    8 -2 -7 0.83 1.18
    -8 2 7 1.33 1.37
    -8 2 7 -0.06 3
    -8 2 6 0.49 1.14
    8 -2 -6 -1.06 2.69
    -8 2 6 -2.72 3.8
    -8 2 5 620.83 42.87
    -8 2 5 613.74 47.48
    -8 2 4 338.89 30.12
    -8 2 4 385 35.32
    -8 2 3 8.47 4.32
    -8 2 3 3.86 4.56
    -8 2 2 30.57 8.37
    -8 2 2 39.54 11.17
    -8 2 1 23.05 7.19
    -8 2 1 28.27 9.81
    -8 2 1 19.34 6.64
    -8 2 0 -1.3 0.53
    -8 2 0 2.14 4.1
    -8 2 0 0.23 0.17
    -8 2 -1 167.05 21.16
    -8 2 -1 133.57 19.39
    -8 2 -1 184.06 23.46
    -8 2 -2 55.36 11.8
    -8 2 -2 45.51 11.19
    -8 2 -2 63 13.72
    -8 2 -3 64.63 12.93
    -8 2 -3 72.43 14.65
    -8 2 -3 72.16 15.03
    -8 2 -4 20.21 7.65
    -8 2 -4 25.27 7.85
    -8 2 -4 22.34 7.82
    -8 2 -5 1.67 2.36
    -8 2 -5 7.1 5.89
    -8 2 -6 0.77 1.45
    -8 2 -7 24.95 7.94
    -8 2 -8 37.59 10.24
    -8 2 -9 3.86 4.96
    -8 2 -10 1.7 2.01
    -8 2 -11 14.08 6.37
    -8 2 -12 49.86 12.13
    -8 2 -13 4.64 3.08
    -8 2 -14 -1.05 2.56
    -8 2 -15 1.97 2.77
    -8 2 -16 -2.53 2.77
    -8 2 -17 -1.89 2.55
    -8 2 -18 0.79 1.13
    -8 2 -19 -6.29 4.85
    -8 2 -20 7.55 5.45
    -8 1 27 -1.27 1.2
    -8 1 26 6.87 5.38
    8 -1 -25 2.64 4.54
    -8 1 25 5.52 3.84
    8 -1 -24 -6.12 5.12
    -8 1 24 1.3 2.78
    8 -1 -23 -1.76 3.92
    -8 1 23 0.08 1.54
    8 -1 -22 12.03 7.21
    -8 1 22 16.23 6.79
    8 -1 -21 15.5 8.45
    -8 1 21 21.83 9.33
    8 -1 -20 5.36 4.39
    -8 1 20 2.11 2.17
    8 -1 -19 2.75 3.88
    -8 1 19 3.69 3.78
    8 -1 -18 0.52 1.36
    -8 1 18 -1.4 2.19
    8 -1 -17 10.34 5.88
    -8 1 17 8.57 5.56
    8 -1 -16 37.22 11.66
    -8 1 16 38.14 10.79
    8 -1 -15 16.93 7.74
    -8 1 15 13.78 6.92
    8 -1 -14 0.84 2.23
    -8 1 14 0.75 3
    8 -1 -13 88.5 17.38
    -8 1 13 87.71 15.99
    8 -1 -12 -0.02 3.96
    -8 1 12 -3.95 5.83
    -8 1 11 12.11 6.26
    -8 1 10 1.11 2.02
    -8 1 10 3.28 3.18
    -8 1 9 7.75 4.27
    -8 1 9 17.42 6.88
    -8 1 8 4.04 3.56
    -8 1 8 4.54 2.59
    -8 1 7 5.46 3.36
    -8 1 7 15.51 7.58
    -8 1 6 33.36 8.94
    -8 1 6 35.93 10.93
    -8 1 5 -1.71 3.26
    -8 1 5 5.5 5.09
    -8 1 4 17.77 6.71
    -8 1 4 9.03 4.44
    -8 1 3 9.42 5.12
    -8 1 3 12.73 6.03
    -8 1 2 2.15 2.55
    -8 1 2 0.49 2.28
    -8 1 1 1.44 1.53
    -8 1 1 1.74 1.95
    -8 1 1 2.54 3.17
    -8 1 0 1.99 0.55
    -8 1 0 3.6 2.72
    -8 1 0 13.31 6.09
    -8 1 -1 7.1 4.45
    -8 1 -1 7.29 3.78
    -8 1 -1 5.62 4.96
    -8 1 -2 11.73 5.35
    -8 1 -2 9 6.77
    -8 1 -2 16.79 7
    -8 1 -3 2.69 1.7
    -8 1 -3 1.8 4.76
    -8 1 -3 4.06 2.18
    -8 1 -4 4.8 3.25
    -8 1 -4 8.34 5.95
    -8 1 -5 5.82 3.91
    -8 1 -5 11.36 4.93
    -8 1 -6 0.74 2.62
    -8 1 -6 4.97 3.33
    -8 1 -7 1.72 0.34
    -8 1 -7 5.8 2.71
    -8 1 -8 -0.39 1.08
    -8 1 -8 -2.36 0.67
    -8 1 -9 -0.44 0.2
    -8 1 -9 1.38 0.87
    -8 1 -10 0.49 0.8
    -8 1 -10 -0.75 0.52
    -8 1 -11 -2.07 2.34
    -8 1 -11 -3.46 5.7
    -8 1 -12 -2.18 2.64
    -8 1 -12 8.12 4.07
    -8 1 -13 0.83 1.62
    -8 1 -13 10.46 7.1
    -8 1 -14 0.96 1.27
    -8 1 -14 -3.27 1.08
    -8 1 -15 7.59 6.54
    -8 1 -16 0.12 4.24
    -8 1 -17 4.03 4.83
    -8 0 26 2.72 4.17
    8 0 -25 2.07 3.31
    -8 0 25 6.21 6.13
    8 0 -24 24.8 10.82
    -8 0 24 0.06 0.81
    8 0 -23 0.16 2.47
    -8 0 23 -1.39 3.68
    8 0 -22 0.66 3.08
    -8 0 22 0.83 1.13
    8 0 -21 -2.29 2.83
    -8 0 21 4.29 3.94
    8 0 -20 11.71 7.23
    -8 0 20 21.42 7.83
    8 0 -19 -1.74 2.68
    -8 0 19 0.03 1.63
    8 0 -18 15.94 7.92
    -8 0 18 11.14 6.45
    8 0 -17 56.3 14.58
    -8 0 17 40.17 11.46
    8 0 -16 35.62 12.06
    -8 0 16 34.68 10.79
    -8 0 15 31.15 9.94
    -8 0 14 95.13 17.67
    -8 0 13 0.68 2.87
    -8 0 12 -6.54 3.82
    -8 0 12 -2.26 2.03
    -8 0 11 -0.32 1.87
    -8 0 11 0.83 1.3
    -8 0 10 13.4 5.82
    -8 0 10 21.47 8.1
    -8 0 9 19.36 6.82
    -8 0 9 24.13 8.69
    -8 0 8 27.42 8.6
    -8 0 8 25.51 8.21
    -8 0 7 7.18 4.37
    -8 0 7 8.8 5.44
    -8 0 6 109.66 17.92
    -8 0 6 133.52 21.14
    -8 0 5 356.52 35.53
    -8 0 5 465.52 40.52
    -8 0 4 70.02 14.83
    -8 0 4 74.08 15.31
    -8 0 3 0.86 2.91
    -8 0 3 -2.03 4.15
    -8 0 2 5.95 4
    -8 0 2 9.53 4.5
    -8 0 2 3.68 3.19
    -8 0 1 35.27 10.28
    -8 0 1 31.56 8.41
    -8 0 1 25.03 8.86
    -8 0 0 45.68 11.76
    -8 0 0 37.38 8.84
    -8 0 0 40.74 11.37
    -8 0 -1 11.81 6.41
    -8 0 -1 4.66 2.66
    -8 0 -1 1.76 4.67
    -8 0 -2 48.02 12.4
    -8 0 -2 33.56 8.77
    -8 0 -3 202.43 22.25
    -8 0 -3 257.61 30.39
    -8 0 -4 120.87 19.93
    -8 0 -4 97.59 14.73
    -8 0 -5 -2.71 6.12
    -8 0 -5 -1.23 2.07
    -8 0 -6 55.58 14.31
    -8 0 -7 4.46 4.17
    -8 0 -8 7.8 5.47
    -8 0 -9 4.06 4.41
    -8 0 -10 14.59 6.59
    -8 0 -11 38.1 12.48
    -8 0 -12 2.65 3.44
    -8 0 -13 11.8 6.7
    -8 0 -14 2.13 3.62
    -8 0 -15 0.52 0.61
    -8 0 -16 6.19 6.88
    8 1 -24 1.31 2.21
    -8 -1 24 -1.54 2.79
    8 1 -23 1.47 2.86
    -8 -1 23 2.32 2.31
    8 1 -22 1.33 3.58
    -8 -1 22 0.27 2.25
    8 1 -21 3.67 3.99
    -8 -1 21 6.15 4.77
    8 1 -20 -2.74 4.03
    -8 -1 20 -2.94 3
    8 1 -19 7.42 5.7
    -8 -1 19 2.06 4.64
    -8 -1 18 9.41 6.36
    -8 -1 17 0.47 2.13
    -8 -1 16 13.26 6.71
    -8 -1 15 14.19 7.42
    -8 -1 14 -1.41 3.57
    -8 -1 13 4.42 3.65
    -8 -1 13 -1.47 4.44
    -8 -1 12 23.14 8.19
    -8 -1 12 29.65 10.56
    -8 -1 11 3.63 3.52
    -8 -1 11 8.27 5.89
    -8 -1 10 37.68 10.5
    -8 -1 10 24.62 8.09
    -8 -1 9 22.44 7.78
    -8 -1 9 23.38 8.32
    -8 -1 8 30.82 9.42
    -8 -1 8 34.79 10.43
    -8 -1 7 30.15 9.46
    -8 -1 7 16.46 6.93
    -8 -1 6 32.79 10.02
    -8 -1 6 35.28 10.7
    -8 -1 5 7.81 4.89
    -8 -1 5 1.93 3.87
    -8 -1 4 -0.67 4.53
    -8 -1 4 -1.63 4.54
    -8 -1 3 0.03 1.57
    -8 -1 3 -2.28 3.5
    -8 -1 2 1.23 0.16
    -8 -1 2 3.21 5.01
    -8 -1 1 -1.23 3.2
    -8 -1 1 -2.97 2.36
    -8 -1 0 5.33 6.01
    -8 -1 -1 -0.25 1.38
    -8 -1 -2 2.52 2.51
    -8 -1 -3 0.32 3.65
    -8 -1 -4 32.32 11.9
    -8 -1 -5 -2.71 3.47
    8 1 5 -0.35 1.82
    -8 -1 -6 2.68 4.14
    8 1 6 -0.32 1.37
    -8 -1 -7 0.45 3
    8 1 7 0.57 1.33
    -8 -1 -8 0.8 3.32
    8 1 8 -6.14 4.03
    -8 -1 -9 1.58 1.77
    8 1 9 2.57 3
    -8 -1 -10 -2.01 5.86
    8 1 10 1.91 2.46
    -8 -1 -11 11.64 5.6
    8 1 11 1.84 2.77
    -8 -1 -12 6.85 8.06
    8 1 12 -0.68 1.88
    8 1 13 2.14 2.6
    -8 -1 -13 -1.49 3.37
    8 1 14 0.49 1.52
    -8 -1 -14 12.76 8.66
    8 1 15 0.88 1.74
    -8 -1 -15 0.73 5.5
    8 1 16 0.41 0.26
    8 2 -23 -0.42 0.4
    -8 -2 23 -9.92 7.14
    8 2 -22 -0.73 0.52
    8 2 -21 0.01 2.01
    -8 -2 21 -2.03 4.25
    -8 -2 20 0.39 3.29
    -8 -2 19 -0.87 3.2
    -8 -2 18 7.95 5.77
    -8 -2 17 8.2 6.28
    -8 -2 16 0.4 1.49
    -8 -2 15 11.21 6.18
    -8 -2 14 5.7 3.27
    -8 -2 14 5.34 5.51
    -8 -2 13 61.84 14.43
    -8 -2 13 78.42 16.49
    -8 -2 12 7.69 4.68
    -8 -2 12 3.98 4.02
    -8 -2 11 3.19 4.77
    -8 -2 11 13.5 6.67
    -8 -2 10 2.93 4.79
    -8 -2 10 5.07 4.6
    -8 -2 9 -1.11 3.03
    -8 -2 9 1.94 2.08
    -8 -2 8 16.95 8.12
    -8 -2 8 6.18 3.55
    -8 -2 7 19.73 7.89
    -8 -2 7 22.7 9.22
    -8 -2 6 6.02 5.3
    -8 -2 6 8.33 5.34
    -8 -2 5 2.99 3.16
    -8 -2 5 -0.06 2.62
    -8 -2 4 0.14 1.28
    -8 -2 4 -12.16 6.3
    -8 -2 3 8.1 5.3
    -8 -2 2 38.05 12.24
    -8 -2 1 78.74 17.61
    -8 -2 0 27.2 10.27
    -8 -2 -1 56.36 14.64
    8 2 1 26.58 8.16
    -8 -2 -2 117.11 21.63
    8 2 2 62.27 13.14
    -8 -2 -3 8.87 6.88
    8 2 3 1.45 1.12
    -8 -2 -4 6.99 4.69
    8 2 4 3.33 2.93
    -8 -2 -5 18.18 8.81
    8 2 5 6.64 4.71
    -8 -2 -6 20.52 9.56
    8 2 6 3.03 3.11
    -8 -2 -7 -2.16 4.3
    8 2 7 -4.16 3.43
    -8 -2 -8 3.75 4.91
    8 2 8 5.72 4.36
    -8 -2 -9 6.33 3.67
    8 2 9 8.97 5.92
    -8 -2 -10 -1.26 3.86
    8 2 10 -0.32 1.31
    -8 -2 -11 9.59 6.94
    8 2 11 1.26 1.34
    -8 -2 -12 7.72 7.41
    8 2 12 2.81 2.82
    -8 -2 -13 -6.46 5.72
    8 2 13 -6.97 5.07
    8 2 14 -7 5.16
    8 2 15 -4.2 4.05
    -8 -3 21 -1.13 4.65
    -8 -3 20 0.19 4.31
    -8 -3 19 1.03 1.17
    -8 -3 19 5.24 5.17
    -8 -3 18 -0.71 0.65
    -8 -3 18 0.97 1.66
    -8 -3 17 2.46 2.94
    -8 -3 17 -9.75 6.37
    -8 -3 16 7.97 5.67
    -8 -3 16 11.86 6.8
    -8 -3 15 0.91 3.02
    -8 -3 15 0.87 1.59
    -8 -3 15 0.07 1.57
    -8 -3 14 2.06 2.74
    -8 -3 14 4.68 4.63
    -8 -3 14 -3.17 3.4
    -8 -3 13 5.47 4.32
    -8 -3 13 7.03 5.01
    -8 -3 13 -0.61 1.87
    -8 -3 12 -0.91 2.49
    -8 -3 12 1.87 2.74
    -8 -3 12 -3.41 3.36
    -8 -3 11 1.66 2.69
    -8 -3 11 -1.74 2.35
    -8 -3 11 3.12 3.37
    -8 -3 10 2.7 2.76
    -8 -3 10 -2.86 4.45
    -8 -3 9 1.74 2.43
    -8 -3 9 3.57 4.17
    -8 -3 8 5.09 5.83
    -8 -3 8 -1.5 4.74
    -8 -3 7 4.78 4
    -8 -3 6 1.36 3.35
    -8 -3 5 -4.4 4.16
    -8 -3 4 7.04 4.99
    -8 -3 3 4.73 1.68
    -8 -3 2 -1.07 5.3
    -8 -3 1 -3.82 5.96
    8 3 -1 2.99 2.92
    -8 -3 0 5.22 1.36
    8 3 0 -1.84 3.48
    -8 -3 -1 2.94 3.39
    8 3 1 3.19 2.55
    -8 -3 -2 6.5 4.37
    8 3 2 3.2 2.85
    -8 -3 -3 -2.37 2.42
    8 3 3 4 3.96
    -8 -3 -4 4.22 3.64
    8 3 4 1.88 3.1
    -8 -3 -5 3.75 4.89
    8 3 5 -0.42 2.87
    -8 -3 -6 2.2 3.81
    8 3 6 -0.93 1.72
    -8 -3 -7 3.12 4.23
    8 3 7 0.53 2.15
    -8 -3 -8 2.6 2.87
    8 3 8 3.94 3.09
    -8 -3 -9 11.1 6.13
    8 3 9 -1.61 3.36
    -8 -3 -10 1.62 4.02
    8 3 10 -0.85 2.95
    8 3 11 -2.22 2.91
    8 3 12 1.35 1.81
    8 3 13 1.89 2.82
    -8 -4 20 3 4.27
    -8 -4 19 4.26 3.91
    -8 -4 18 0.99 2.56
    -8 -4 17 33.37 12.5
    -8 -4 16 4.24 4.67
    -8 -4 16 10.97 6.45
    -8 -4 15 1 2.11
    -8 -4 15 5.03 5.41
    -8 -4 15 2.4 1.99
    -8 -4 14 1.13 2.72
    -8 -4 14 3.19 3.55
    -8 -4 13 -10.3 6.65
    -8 -4 13 -6.4 4.77
    -8 -4 12 21.82 10.19
    -8 -4 12 12.65 6.82
    -8 -4 11 8.88 5.65
    -8 -4 10 2.31 3.59
    -8 -4 9 -0.35 4.89
    -8 -4 8 11.04 7.55
    -8 -4 7 23.84 10.57
    -8 -4 6 24.85 11
    -8 -4 5 9.97 6.69
    -8 -4 4 14 8.36
    -8 -4 3 -7.94 6.01
    8 4 -3 -0.75 1.62
    8 4 -2 -1.53 2.6
    -8 -4 2 10.29 6.01
    8 4 -1 0.97 2.82
    -8 -4 1 5.64 5.37
    8 4 0 3.52 0.69
    -8 -4 0 1.02 1.92
    8 4 1 1 1.43
    -8 -4 -1 7.07 6.31
    -8 -4 -2 -3.2 3.97
    8 4 2 1.4 2.09
    -8 -4 -3 16.75 9.26
    8 4 3 6.74 5.07
    -8 -4 -4 10.06 8.09
    8 4 4 12.25 6.56
    -8 -4 -5 -3.02 3.6
    8 4 5 -0.22 1.62
    -8 -4 -6 36.39 14.42
    8 4 6 11.48 6.62
    -8 -4 -7 -0.45 2.61
    8 4 7 -3.81 3.79
    8 4 8 5.09 4.93
    8 4 9 -4.66 4.3
    8 4 10 3.65 2.74
    -8 -5 15 -0.24 1.09
    -8 -5 14 1.43 3.7
    -8 -5 13 6.43 6.32
    -8 -5 12 -7.49 6.07
    -8 -5 11 3.89 3.88
    -8 -5 10 -1.96 3.06
    -8 -5 9 -3.16 3.9
    -8 -5 8 0.74 3.33
    -8 -5 7 5.67 4.44
    -8 -5 6 -0.33 3.51
    -8 -5 5 1.56 3.04
    -8 -5 4 -0.25 2.22
    -8 -5 3 2.12 1.37
    8 5 -3 -9.94 6.06
    -8 -5 2 8.87 5.8
    8 5 -2 -6.17 4.8
    -8 -5 1 -6.04 5.61
    8 5 -1 -0.54 1.11
    -8 -5 0 4.77 4.78
    8 5 0 2.2 3.59
    8 5 1 0.98 2.26
    -8 -5 -1 3.04 3.96
    8 5 2 1.69 2.56
    -8 -5 -2 4.72 2.33
    8 5 3 -0.54 2.24
    8 5 4 4.13 4.29
    8 5 5 1.86 3.24
    8 5 6 -2.37 3.14
    8 6 -2 11.83 7.3
    -9 12 7 -6.59 7.53
    -9 12 6 0.26 2.28
    -9 12 5 0.18 2.61
    -9 12 4 -11.34 7.26
    -9 12 3 -7.63 5.95
    -9 12 2 -0.92 1.03
    9 -12 -2 2.31 3.03
    -9 12 1 -6.5 5.5
    9 -12 -1 0.92 1.36
    -9 12 0 3.16 4.46
    9 -12 0 1.99 4.2
    -9 12 -1 -13.84 8.1
    9 -12 1 0.71 1.75
    -9 12 -2 13.57 9.49
    9 -12 2 -6.78 5.48
    -9 12 -3 2.55 5.49
    -9 11 13 -6.01 5.22
    -9 11 12 -1.35 2.43
    -9 11 11 5.9 4.57
    -9 11 10 -11.27 6.79
    -9 11 9 3.7 2.84
    -9 11 8 -7.06 5.19
    -9 11 6 1.87 2.62
    -9 11 5 7.17 6.15
    -9 11 4 0.57 3.28
    -9 11 3 -9.11 6.34
    -9 11 2 -9.88 6.62
    9 -11 -2 -5.02 5.22
    -9 11 1 -3.25 4.31
    9 -11 -1 1.08 2.02
    -9 11 0 -2.12 4.34
    9 -11 0 -6.08 4.87
    -9 11 -1 0.41 1.14
    9 -11 1 2.3 2.86
    -9 11 -2 0.02 1.56
    9 -11 2 -0.02 3.22
    -9 11 -3 -0.5 2.14
    9 -11 3 -1.38 3.33
    -9 11 -4 -11.3 7.19
    9 -11 4 -5.93 4.99
    -9 11 -5 -2.11 3.1
    9 -11 5 0.23 1.77
    -9 11 -6 -7.35 5.82
    9 -11 6 -3.32 3.8
    -9 11 -7 -0.01 3.57
    9 -11 7 0.97 3.95
    -9 10 15 -0.09 1.73
    -9 10 14 7.13 4.18
    -9 10 13 0.42 3.01
    -9 10 12 4.76 4.25
    -9 10 11 2.72 0.59
    -9 10 10 -0.23 3.59
    -9 10 9 17.51 9.23
    -9 10 8 5.3 4.3
    -9 10 7 -0.03 3.37
    -9 10 6 -11.4 6.17
    -9 10 5 -4.28 4.88
    -9 10 5 2.29 2.21
    -9 10 4 15.48 8.4
    -9 10 4 9.88 6.31
    -9 10 3 -1.49 2.32
    -9 10 2 5 4.54
    9 -10 -2 3.12 3.54
    -9 10 1 6.5 5.63
    9 -10 -1 6.79 4.86
    -9 10 0 17.58 9.17
    9 -10 0 4.41 3.95
    -9 10 -1 2.48 4.54
    9 -10 1 0.56 0.59
    -9 10 -2 0.58 2.55
    9 -10 2 4.06 3.82
    -9 10 -3 1.37 3.83
    9 -10 3 2.15 3.57
    -9 10 -4 -1.65 2.91
    9 -10 4 3 4.19
    -9 10 -5 10.42 7.55
    9 -10 5 0.96 2.55
    -9 10 -6 -8.13 5.96
    9 -10 6 -1.22 1.74
    -9 10 -7 -6.4 5.31
    9 -10 7 -9.2 6.04
    -9 10 -8 4.43 5.03
    9 -10 8 0.23 1.66
    9 -10 9 15.33 8.45
    -9 10 -9 14.22 7.44
    9 -10 10 0.84 1.29
    -9 10 -10 -0.54 4.72
    9 -10 11 0.59 1.6
    -9 9 17 -0.6 2.17
    -9 9 16 5.62 4.99
    -9 9 15 -2.07 1.82
    -9 9 14 -0.44 3.2
    -9 9 13 -0.62 1.48
    -9 9 12 -0.8 1.83
    -9 9 11 2.7 1.99
    -9 9 10 -4.87 4.29
    -9 9 9 2.2 3.12
    -9 9 8 -6.05 5.7
    -9 9 7 0.59 2.11
    -9 9 6 4.34 4.45
    -9 9 5 2.46 1.16
    -9 9 4 1.3 2.82
    -9 9 3 -1.49 5.02
    -9 9 3 -1.2 3.92
    -9 9 2 2.89 5.89
    9 -9 -2 3.2 3.23
    -9 9 2 0.75 3.5
    -9 9 1 -3.42 5.78
    9 -9 -1 -1.05 2.94
    -9 9 1 -1.09 3.57
    -9 9 0 1.29 2.32
    9 -9 0 -1.49 2.87
    -9 9 -1 -0.95 2.75
    9 -9 1 0.12 3.65
    -9 9 -2 3.96 3.4
    9 -9 2 2.56 2.53
    -9 9 -3 2.71 4.28
    9 -9 3 4.75 4.39
    -9 9 -4 -2.96 6.07
    9 -9 4 -6.42 4.65
    9 -9 5 1.08 2.02
    -9 9 -5 1.79 4.19
    9 -9 6 6.48 5.66
    -9 9 -6 3.14 2.13
    9 -9 7 4.76 4.82
    -9 9 -7 11.06 6.73
    9 -9 8 3.07 5.39
    -9 9 -8 0.7 1.78
    9 -9 9 0.66 2.8
    -9 9 -9 2.09 1.55
    9 -9 10 4.4 3.16
    -9 9 -10 11.52 9.09
    9 -9 11 -1.61 0.88
    -9 9 -11 4.24 6.23
    9 -9 12 -0.36 4.02
    -9 9 -12 -11.64 7.32
    -9 8 18 11.24 8.03
    -9 8 17 4.13 1.49
    -9 8 16 7.86 5.4
    -9 8 15 1.88 1.53
    -9 8 14 -2.26 3.03
    -9 8 13 1.87 5.35
    -9 8 12 1.32 2.77
    -9 8 11 8.99 5.77
    -9 8 10 1.25 3.11
    -9 8 9 39.29 12.25
    -9 8 8 3.14 2.65
    -9 8 7 9.56 5.32
    -9 8 6 5.3 3.75
    -9 8 5 15.75 7.09
    -9 8 4 8.61 3.39
    -9 8 3 -5.44 4.8
    -9 8 2 -3.21 3.71
    9 -8 -2 4.09 3.05
    -9 8 2 -2.2 3.72
    -9 8 1 18.47 7.89
    -9 8 1 17.29 7.95
    9 -8 -1 10.61 5.37
    -9 8 0 8.56 4.77
    -9 8 0 9.5 5.55
    9 -8 0 12.14 6.01
    -9 8 -1 5.24 4.53
    -9 8 -1 15.34 6.96
    9 -8 1 3.52 3.52
    9 -8 2 5.67 3.74
    -9 8 -2 0.09 1.9
    -9 8 -2 5.64 4.21
    9 -8 3 4.68 3.79
    -9 8 -3 5.12 4.9
    9 -8 4 2.65 2.26
    -9 8 -4 -0.4 4.29
    9 -8 5 24.29 9.06
    -9 8 -5 35.31 14.4
    9 -8 6 0.09 2.66
    -9 8 -6 0.74 4.23
    -9 8 -7 -2.86 1.31
    -9 8 -8 0.03 2.2
    -9 8 -9 4.68 4.89
    -9 8 -10 -0.73 2.23
    -9 8 -11 -0.03 4.42
    -9 8 -12 -0.67 3.51
    -9 8 -13 4.38 7.16
    -9 8 -14 -3.32 4.03
    -9 7 20 2.63 1.98
    -9 7 19 3.39 3.81
    -9 7 18 7.22 4.79
    -9 7 17 4.37 4.67
    -9 7 16 0.25 3.65
    -9 7 15 4.65 5.92
    -9 7 14 2.36 2.34
    -9 7 13 8.92 6.19
    -9 7 12 28.37 10.78
    -9 7 11 4.42 4.15
    -9 7 10 20.87 9.18
    -9 7 9 1.52 2.48
    -9 7 8 -4.08 3.9
    -9 7 7 2.43 4.27
    -9 7 6 17.8 7.8
    -9 7 5 -0.34 2.44
    -9 7 4 3.24 4.23
    -9 7 3 0.94 1.72
    -9 7 2 -0.22 1.7
    -9 7 2 3.59 3.02
    9 -7 -2 -0.82 1.4
    -9 7 1 6.58 5.96
    -9 7 1 -0.21 0.43
    9 -7 -1 1.83 0.79
    9 -7 0 -2.81 3.51
    -9 7 0 5.9 2.77
    -9 7 0 1.23 2.53
    9 -7 1 1.31 3.05
    -9 7 -1 -1.16 4.55
    -9 7 -1 2.31 2.38
    9 -7 2 0.66 2.2
    -9 7 -2 -4.23 4.64
    -9 7 -2 2.5 2.31
    -9 7 -3 7.27 4.52
    -9 7 -3 6.98 5.13
    -9 7 -4 5.86 4.27
    -9 7 -4 -0.11 3.15
    -9 7 -5 -4.03 1.67
    -9 7 -5 0.61 1.81
    -9 7 -6 -1.37 0.59
    -9 7 -7 1.36 3.1
    -9 7 -8 0.7 4.45
    -9 7 -9 6.35 5.17
    -9 7 -10 -0.09 2.47
    -9 7 -11 -2.06 3.81
    -9 7 -12 10.64 6.64
    -9 7 -13 2.84 2.9
    -9 7 -14 239.6 33.88
    -9 7 -15 2.75 3.72
    -9 6 21 4.94 7.39
    -9 6 20 21.48 10.24
    -9 6 19 -0.12 5.14
    -9 6 18 -5.14 0.72
    -9 6 17 15.43 8.13
    -9 6 16 12.11 7.38
    -9 6 15 1.15 2.27
    -9 6 14 -5.87 6.06
    -9 6 13 10.42 5.88
    -9 6 12 37.56 11.38
    -9 6 11 -3.72 3.24
    -9 6 10 15.4 7.93
    -9 6 9 4.11 3.92
    -9 6 8 20.41 7.69
    -9 6 7 14.7 7.2
    -9 6 6 14.81 6.57
    -9 6 5 92.17 16.98
    -9 6 4 22.17 7.93
    -9 6 3 24.75 8.36
    -9 6 2 15.21 6.61
    9 -6 -1 27.54 8.02
    -9 6 1 28.41 9.53
    -9 6 1 37.59 10.47
    -9 6 0 41.32 11.63
    -9 6 0 54.46 12.88
    -9 6 -1 -1.12 3.84
    -9 6 -1 1.41 2.35
    -9 6 -2 66.58 15.01
    -9 6 -2 68.6 14.86
    -9 6 -3 51.23 13.54
    -9 6 -3 58.42 13.77
    -9 6 -4 35.53 10.98
    -9 6 -4 39.86 11.31
    -9 6 -5 57.62 13.92
    -9 6 -5 52.64 12.68
    -9 6 -6 7.77 5.36
    -9 6 -6 -2.24 4.25
    -9 6 -7 24.79 9.52
    -9 6 -7 16.81 7.55
    -9 6 -8 8.59 6.21
    -9 6 -9 7.71 6.36
    -9 6 -10 3.72 3.86
    -9 6 -11 -0.29 1.11
    -9 6 -12 8.11 6.64
    -9 6 -13 20.98 9.51
    -9 6 -14 -5.92 6.91
    -9 6 -15 -2.99 4.58
    -9 6 -16 15.36 8.71
    -9 5 22 5.01 5.74
    -9 5 21 6.4 6.54
    -9 5 20 3 5.5
    -9 5 19 -1.97 1.26
    -9 5 18 4.03 5.17
    -9 5 17 4.65 4.76
    -9 5 16 -1.32 3.44
    9 -5 -15 -1.91 3.75
    -9 5 15 -0.75 2.45
    9 -5 -14 10.21 6.12
    -9 5 14 3.46 4.81
    9 -5 -13 10.33 5.97
    -9 5 13 26.15 8.14
    9 -5 -12 6.39 5.25
    -9 5 12 3.61 2.4
    9 -5 -11 -1.1 1.6
    -9 5 11 -2.92 0.98
    9 -5 -10 -1.81 3.11
    -9 5 10 3.85 3.21
    9 -5 -9 0.02 1.38
    -9 5 9 2.89 0.78
    9 -5 -8 0.31 0.88
    -9 5 8 3.1 4.49
    9 -5 -7 12.49 5.89
    -9 5 7 17.09 7.08
    9 -5 -6 44.25 11.13
    -9 5 6 37.09 11.15
    9 -5 -5 4.89 4.69
    -9 5 5 -0.86 2.15
    9 -5 -4 4.62 4.18
    -9 5 4 1.4 3.4
    9 -5 -3 6.15 4.53
    -9 5 3 6.63 4.99
    9 -5 -2 3 2.74
    -9 5 2 4.94 3.8
    -9 5 2 3.84 2.08
    -9 5 1 15.86 6.89
    9 -5 -1 9.47 4.91
    -9 5 1 11.05 6.24
    -9 5 0 2.34 2.44
    9 -5 0 0.81 0.7
    -9 5 0 9.24 5.59
    -9 5 -1 -2.67 3.86
    9 -5 1 -0.2 1.7
    -9 5 -1 0.17 0.95
    -9 5 -2 4.42 4.58
    -9 5 -2 5.96 4.14
    -9 5 -3 16.16 7.42
    -9 5 -3 12.88 5.84
    -9 5 -4 8.93 5.74
    -9 5 -4 23.19 8.85
    -9 5 -5 6.41 3.72
    -9 5 -5 3.55 5
    -9 5 -6 -1.89 4.2
    -9 5 -6 1.75 1.49
    -9 5 -7 6.1 4.89
    -9 5 -7 -3.35 4.7
    -9 5 -8 5.83 4.45
    -9 5 -9 -0.19 1.6
    -9 5 -10 -1.38 3.39
    -9 5 -11 5.09 4.8
    -9 5 -12 -0.01 0.38
    -9 5 -13 -6.8 5.13
    -9 5 -14 3.4 4.08
    -9 5 -15 7.15 2.44
    -9 5 -16 -1.23 2.41
    -9 5 -17 -9.48 6.46
    -9 4 23 7.99 7.19
    -9 4 22 -8.15 7.6
    9 -4 -21 -5.93 5
    -9 4 21 -3.16 5.08
    9 -4 -20 17.37 8.19
    -9 4 20 9.68 7.41
    9 -4 -19 0.92 2.16
    -9 4 19 0.79 2.27
    9 -4 -18 11.81 7.51
    -9 4 18 3.06 5.31
    9 -4 -17 8.58 6.9
    -9 4 17 83.49 21.44
    9 -4 -16 2.23 0.33
    -9 4 16 -0.36 2.84
    9 -4 -15 8.5 5.03
    -9 4 15 -1.85 4.15
    9 -4 -14 9.32 6
    -9 4 14 20.29 8.97
    9 -4 -13 11.98 5.97
    -9 4 13 9.37 5.42
    9 -4 -12 8.86 5.69
    -9 4 12 -1.68 2.57
    9 -4 -11 23.77 8.87
    -9 4 11 18.38 7.9
    9 -4 -10 5.83 4.69
    -9 4 10 9.86 5.42
    9 -4 -9 4.38 4.02
    -9 4 9 3.75 2.54
    9 -4 -8 -0.38 0.65
    -9 4 8 2.46 1.12
    9 -4 -7 5.47 3.81
    -9 4 7 4.48 2.14
    9 -4 -6 18.29 7.62
    -9 4 6 32.6 9.93
    9 -4 -5 15.21 6.46
    -9 4 5 11.43 5.54
    9 -4 -4 172.31 22.3
    -9 4 4 208.77 26.33
    9 -4 -3 4.38 2.83
    -9 4 3 10.33 5.88
    -9 4 3 -0.72 1.65
    9 -4 -2 28.83 8.39
    -9 4 2 30.71 8.32
    -9 4 2 29.56 9.35
    -9 4 1 39.27 10.94
    9 -4 -1 29 8.34
    -9 4 1 37.49 9.55
    -9 4 1 28.7 9.37
    -9 4 0 16.21 6.77
    9 -4 0 17.4 6.67
    -9 4 0 18.59 6.56
    -9 4 0 19.69 8.21
    -9 4 -1 40.05 11.29
    9 -4 1 25.08 7.43
    -9 4 -1 51.63 13.72
    -9 4 -2 88.39 16.89
    9 -4 2 76.23 12.79
    -9 4 -2 91.68 17.79
    -9 4 -3 4.92 4.23
    -9 4 -3 4.69 2.54
    -9 4 -4 53.38 13.49
    -9 4 -4 69.74 15.1
    -9 4 -5 -1.59 3.97
    -9 4 -5 0.12 3.17
    -9 4 -6 -1.63 3.24
    -9 4 -6 -1.31 3.61
    -9 4 -7 -0.85 0.94
    -9 4 -8 -0.7 1.26
    -9 4 -9 2.55 2.33
    -9 4 -10 -1.37 5.04
    -9 4 -11 16.14 6.78
    -9 4 -12 11.38 6.49
    -9 4 -13 31 11.14
    -9 4 -14 -0.69 1.23
    -9 4 -15 30.6 11.56
    -9 4 -16 10.4 7.27
    -9 4 -17 -0.13 1.33
    -9 3 24 -1.66 3.81
    9 -3 -23 27.93 11.37
    -9 3 23 39.64 13.64
    9 -3 -22 3.46 3.51
    -9 3 22 2.34 0.68
    9 -3 -21 16.8 8.36
    -9 3 21 19.12 9.18
    9 -3 -20 0.7 2.1
    -9 3 20 -2.21 2.87
    9 -3 -19 6.05 5.31
    -9 3 19 -6.18 4.45
    9 -3 -18 1.38 4.14
    -9 3 18 0.23 2.22
    9 -3 -17 8.14 5.11
    -9 3 17 5.37 4
    9 -3 -16 9.26 7.08
    -9 3 16 9.69 5.56
    9 -3 -15 1.02 4.87
    -9 3 15 -0.51 1.65
    9 -3 -14 0.61 0.9
    -9 3 14 -0.02 1.23
    9 -3 -13 25.71 9.68
    -9 3 13 24.84 8.95
    9 -3 -12 17.4 7.44
    -9 3 12 21.11 7.53
    9 -3 -11 6.29 4.17
    -9 3 11 8.69 4.09
    9 -3 -10 3.87 4.13
    -9 3 10 5.49 4.53
    9 -3 -9 0.22 2.27
    -9 3 9 7.53 4.92
    9 -3 -8 -1.45 3.37
    -9 3 8 -3.1 1.03
    9 -3 -7 -3.53 3.22
    -9 3 7 -1.67 3.67
    9 -3 -6 -0.82 2.82
    -9 3 6 5.76 5.7
    -9 3 5 -0.28 1
    9 -3 -5 3.84 4.35
    -9 3 5 3.92 5.09
    -9 3 4 -2.12 2.87
    9 -3 -4 -0.58 2.7
    -9 3 4 0.01 3.27
    -9 3 3 0.29 1.22
    9 -3 -3 3.09 3
    -9 3 3 3.46 5.35
    -9 3 2 6.41 3.8
    9 -3 -2 3.32 3.38
    -9 3 2 -4.62 4.04
    -9 3 1 -1.01 3.5
    9 -3 -1 0.73 1.12
    -9 3 1 1.73 2.98
    -9 3 1 1.71 2.63
    -9 3 0 1.14 1.74
    9 -3 0 -0.28 2.3
    -9 3 0 0.39 3.46
    -9 3 0 3.3 2.47
    -9 3 -1 3.72 3.48
    9 -3 1 0.22 1.71
    -9 3 -1 2.5 2.1
    -9 3 -1 4.69 5.22
    -9 3 -2 -4.65 5.21
    9 -3 2 1.78 3.12
    -9 3 -2 0.19 3.04
    -9 3 -2 5.3 5.33
    -9 3 -3 3.08 5.23
    -9 3 -3 6.73 4.13
    -9 3 -3 3.02 3.38
    -9 3 -4 1.9 2.98
    -9 3 -4 -1.99 0.13
    -9 3 -4 -2.72 3.93
    -9 3 -5 0.19 1.86
    -9 3 -5 -2.17 3.58
    -9 3 -6 -0.21 2.29
    -9 3 -7 3.6 3.21
    -9 3 -8 -8.11 4.97
    -9 3 -9 2.07 1.49
    -9 3 -10 -1.67 1.95
    -9 3 -11 1.9 3.44
    -9 3 -12 2.02 3.55
    -9 3 -13 6.47 4.01
    -9 3 -14 2.96 2.78
    -9 3 -15 -6.57 4.96
    -9 3 -16 11.04 6.54
    -9 3 -17 0.54 2.59
    -9 3 -18 -1.52 2.48
    -9 2 24 31.09 12.05
    9 -2 -23 1.24 0.9
    -9 2 23 3.72 5.19
    9 -2 -22 1.26 4.46
    -9 2 22 2.09 3.22
    9 -2 -21 7.42 6.22
    -9 2 21 5.63 5.53
    9 -2 -20 1.09 1.1
    -9 2 20 2.1 3.68
    9 -2 -19 3.1 0.97
    -9 2 19 11.59 7.1
    9 -2 -18 -2.44 3.13
    -9 2 18 1.95 4.23
    9 -2 -17 -1.06 0.86
    -9 2 17 4.09 4.63
    9 -2 -16 9.96 6.73
    -9 2 16 2.07 4.3
    9 -2 -15 23.94 10.2
    -9 2 15 50.62 13.47
    9 -2 -14 -3.61 4.67
    -9 2 14 9.11 5.79
    9 -2 -13 1.76 0.22
    -9 2 13 2.76 3.74
    9 -2 -12 -1.05 1.96
    -9 2 12 0.18 1.65
    9 -2 -11 27.32 9.88
    -9 2 11 24.43 8.49
    9 -2 -10 1.02 2.7
    -9 2 10 7.55 5.28
    9 -2 -9 5.01 4.17
    -9 2 9 8.16 5.97
    9 -2 -8 2.99 3.82
    -9 2 8 6.41 2.54
    9 -2 -7 5.79 4.64
    -9 2 7 14.57 6.92
    -9 2 6 29.35 8.74
    9 -2 -6 18.85 6.93
    -9 2 6 34.25 10.35
    -9 2 5 2.49 3.2
    9 -2 -5 0.46 2.24
    -9 2 5 3.87 2.81
    -9 2 4 23.35 8.1
    -9 2 4 21.31 8.44
    -9 2 3 15.57 6.49
    -9 2 3 7.84 4.73
    -9 2 2 1.58 2.24
    -9 2 2 1.2 2.3
    -9 2 2 -3.14 4.42
    -9 2 1 19.01 7.52
    -9 2 1 8.29 4.55
    -9 2 1 8.11 2.82
    -9 2 0 -8.57 4.97
    -9 2 0 -1 2.3
    -9 2 0 0.67 3.11
    -9 2 -1 0.55 2.54
    -9 2 -1 -3.47 4.51
    -9 2 -1 1.27 2.14
    -9 2 -2 5.18 4.37
    -9 2 -2 -5.43 3.38
    -9 2 -2 1.01 1.37
    -9 2 -3 0.66 2.64
    -9 2 -3 6.36 5.69
    -9 2 -3 0.9 1.28
    -9 2 -4 6.36 4.59
    -9 2 -4 -0.94 5.07
    -9 2 -5 158.78 22.24
    -9 2 -5 212.05 28.05
    -9 2 -6 2.1 0.67
    -9 2 -6 1.84 3.02
    -9 2 -7 3.59 3.61
    -9 2 -7 5.67 3.65
    -9 2 -8 5.19 3.7
    -9 2 -8 1.11 4.62
    -9 2 -9 30.94 9.83
    -9 2 -9 85.02 21.72
    -9 2 -10 -1.29 3.42
    -9 2 -10 6.69 4.64
    -9 2 -11 2.17 3.09
    -9 2 -11 -2.1 4.76
    -9 2 -12 -1.24 2.86
    -9 2 -12 14.41 8.14
    -9 2 -13 0.72 1.9
    -9 2 -13 3.51 3.67
    -9 2 -14 4.21 4.13
    -9 2 -14 1.69 5.7
    -9 2 -15 9.52 7
    -9 1 24 -2.5 4.42
    9 -1 -23 1.6 1.38
    -9 1 23 1.58 1.96
    9 -1 -22 -1.38 1.01
    -9 1 22 -2.68 4.81
    9 -1 -21 -10.03 6.8
    -9 1 21 1.62 3.67
    9 -1 -20 2.95 5.55
    -9 1 20 1.89 2.18
    9 -1 -19 0.68 2.17
    -9 1 19 -9.7 6.06
    9 -1 -18 2.49 1.62
    -9 1 18 3.3 2.48
    9 -1 -17 6.72 5.52
    -9 1 17 4.64 3.79
    9 -1 -16 -0.74 1.71
    -9 1 16 10.08 6.29
    9 -1 -15 -1.78 3.71
    -9 1 15 3.41 3.91
    9 -1 -14 1.76 2.59
    -9 1 14 1.4 1.29
    9 -1 -13 2.93 4.4
    -9 1 13 10.33 7.39
    9 -1 -12 1.98 3.4
    -9 1 12 1.12 2.2
    -9 1 11 -5.38 5.5
    -9 1 10 8.63 6.03
    -9 1 9 10.51 5.51
    -9 1 8 9.55 4.92
    -9 1 8 8.88 5.96
    -9 1 7 -0.38 2.13
    -9 1 7 5.53 5.35
    -9 1 6 0.2 1.87
    -9 1 6 -4.56 5.31
    -9 1 5 -0.93 2.87
    -9 1 5 8.9 4.68
    -9 1 4 3.76 3.69
    -9 1 4 2.23 3.45
    -9 1 3 -0.68 0.57
    -9 1 3 4.82 4.82
    -9 1 2 19.4 7.43
    -9 1 2 11.98 5.95
    -9 1 2 10.38 6.22
    -9 1 1 14.38 7.43
    -9 1 1 1.67 1.41
    -9 1 1 9.6 5.8
    -9 1 0 8.11 4.31
    -9 1 0 4.23 3.18
    -9 1 0 7.79 5.02
    -9 1 -1 5.2 3.06
    -9 1 -1 -0.22 2.3
    -9 1 -1 5.8 5.53
    -9 1 -2 3.89 1.02
    -9 1 -2 -2.82 3.65
    -9 1 -2 -2.87 4.49
    -9 1 -3 0.63 1.48
    -9 1 -3 -0.46 1.84
    -9 1 -4 4.33 3.49
    -9 1 -4 13.37 5.81
    -9 1 -5 1.71 1.73
    -9 1 -5 8.56 5.59
    -9 1 -6 -1.62 2.12
    -9 1 -6 -3.04 3.68
    -9 1 -7 1.03 3.44
    -9 1 -8 -3.33 1.65
    -9 1 -9 -1.87 4.34
    -9 1 -10 4.2 1.89
    -9 1 -11 0.68 2.48
    -9 1 -12 -0.02 2.13
    -9 1 -13 -9.96 6.97
    -9 1 -14 0.56 4.02
    -9 0 24 0.59 2.61
    -9 0 23 0.57 4.52
    9 0 -22 1.99 2
    -9 0 22 -0.39 1.76
    9 0 -21 5.71 5.75
    -9 0 21 1.19 2.2
    9 0 -20 -3.24 5.85
    -9 0 20 2.47 4.23
    9 0 -19 0.82 1.69
    -9 0 19 2.44 2.03
    9 0 -18 -6.89 5.46
    -9 0 18 16.98 7.44
    9 0 -17 -0.96 4.99
    -9 0 17 -3.93 6.1
    9 0 -16 -1.27 2.13
    -9 0 16 1.22 1.78
    -9 0 15 16.6 9.17
    -9 0 14 52.89 14.25
    -9 0 13 4.67 3.84
    -9 0 12 9.53 5.21
    -9 0 11 9.01 6.59
    -9 0 10 -4.12 3.32
    -9 0 9 12.01 5.86
    -9 0 9 10.52 7.79
    -9 0 8 0.61 2.4
    -9 0 8 1.63 2.16
    -9 0 7 64.05 14.54
    -9 0 7 106.55 19.78
    -9 0 6 -6.52 4.57
    -9 0 6 -0.3 2.45
    -9 0 5 18.08 8.06
    -9 0 5 4.62 3.64
    -9 0 4 10.37 5.47
    -9 0 4 25.69 9.52
    -9 0 3 -5.22 4.22
    -9 0 3 -0.64 1.3
    -9 0 2 7.1 4.76
    -9 0 2 0.53 4.56
    -9 0 1 9.55 5.76
    -9 0 1 5.14 4.01
    -9 0 0 2.1 3.43
    -9 0 0 0.47 3.68
    -9 0 -1 16.62 6.91
    -9 0 -2 58.6 15.22
    -9 0 -3 42.34 12.88
    -9 0 -4 11.03 7.68
    -9 0 -5 4.06 4.82
    -9 0 -6 17.88 8.62
    -9 0 -7 8.29 7.4
    -9 0 -8 11.78 6.48
    -9 0 -9 32.71 12.45
    -9 0 -10 4.95 5.04
    -9 0 -11 8.6 5.69
    -9 0 -12 29.25 12.08
    -9 0 -13 34.29 14.08
    -9 -1 23 -4.29 4.29
    -9 -1 22 2.7 3.62
    -9 -1 21 0.35 2.06
    9 1 -20 11.34 8.3
    -9 -1 20 -8.28 5.84
    9 1 -19 9.9 7.41
    -9 -1 19 0.75 1.3
    -9 -1 18 13.67 8.01
    -9 -1 17 -0.29 1.24
    -9 -1 16 11.17 7.14
    -9 -1 15 8.66 5.21
    -9 -1 14 1.55 2.47
    -9 -1 13 3.3 4.64
    -9 -1 12 3.43 3.81
    -9 -1 11 -0.03 1.85
    -9 -1 10 -1.77 3.67
    -9 -1 10 0.03 2.29
    -9 -1 9 2.17 3.04
    -9 -1 9 0.02 3.77
    -9 -1 8 -2.04 3.71
    -9 -1 8 -3.65 3.36
    -9 -1 7 2.91 3.39
    -9 -1 7 4.51 5.09
    -9 -1 6 2.22 2.73
    -9 -1 6 6.55 5.11
    -9 -1 5 1.36 3.26
    -9 -1 5 -1.81 2.91
    -9 -1 4 4.85 4
    -9 -1 4 -1.8 2.99
    -9 -1 3 2.45 2.05
    -9 -1 3 3.57 4.61
    -9 -1 2 -1.06 1.9
    -9 -1 1 -10.22 6.4
    -9 -1 0 11.44 6.34
    -9 -1 -1 6.02 7.59
    -9 -1 -2 -1.46 4.67
    -9 -1 -3 4.97 3.26
    -9 -1 -4 5.56 7.35
    -9 -1 -5 -1.43 2.95
    -9 -1 -6 -2.35 5.49
    -9 -1 -7 -2.26 4.52
    -9 -1 -8 -0.13 3.91
    -9 -1 -9 5.64 3.47
    -9 -1 -10 1.14 4.43
    -9 -1 -11 -10.49 7.42
    -9 -2 21 -7.88 5.89
    -9 -2 20 3.13 3.28
    -9 -2 19 1.12 3.8
    -9 -2 18 2.34 3.12
    -9 -2 17 8.81 5.99
    -9 -2 16 2.34 0.58
    -9 -2 15 66.16 16.46
    -9 -2 14 3.01 4.59
    -9 -2 13 0.44 2.84
    -9 -2 12 -0.39 3.83
    -9 -2 11 -1.15 3.03
    -9 -2 11 2.57 3.68
    -9 -2 10 9.96 6.48
    -9 -2 10 28.5 10.87
    -9 -2 9 1.49 1.55
    -9 -2 9 6.5 4.56
    -9 -2 8 9.95 7.04
    -9 -2 8 7.98 5.56
    -9 -2 7 5.82 2.69
    -9 -2 7 18.7 10.05
    -9 -2 6 1.74 1.26
    -9 -2 6 1.3 2.34
    -9 -2 5 10.93 5.92
    -9 -2 4 13.38 7.3
    -9 -2 3 0.23 1.28
    -9 -2 2 28.52 11.49
    -9 -2 1 13.07 8.57
    -9 -2 0 -1.71 0.39
    -9 -2 -1 11.5 7.45
    -9 -2 -2 118.11 23.93
    -9 -2 -3 2.08 3.32
    -9 -2 -4 4.19 5.62
    -9 -2 -5 11.57 8.38
    -9 -2 -6 0.69 2.99
    -9 -2 -7 4.53 2.13
    -9 -2 -8 2.86 1.31
    -9 -3 19 0.11 1
    -9 -3 18 9.31 6.63
    -9 -3 18 0.93 2.92
    -9 -3 17 0.07 0.87
    -9 -3 17 5.2 5.08
    -9 -3 16 15.43 8.23
    -9 -3 16 10.67 7.62
    -9 -3 15 -1.45 2.4
    -9 -3 14 -1.48 2.42
    -9 -3 13 -6.53 6.21
    -9 -3 12 1.49 2.78
    -9 -3 12 0.53 1.69
    -9 -3 11 2.83 3.01
    -9 -3 11 -2.53 3.85
    -9 -3 10 3.36 3.55
    -9 -3 10 0.13 0.49
    -9 -3 9 2.97 4.04
    -9 -3 8 1.82 2.36
    -9 -3 7 4.85 4.6
    -9 -3 6 -2.66 2.83
    -9 -3 5 -3.54 5.36
[truncated: 63,436 more chars]
