# Supplementary material for: Crystal structure of the non-steroidal anti-inflammatory drug (NSAID) tolmetin sodium
Source: Acta Crystallogr E Crystallogr Commun. 2021 Jan 19;77(Pt 2):134–7. doi: 10.1107/S2056989021000414 (PMC7869531; doi:10.1107/S2056989021000414)
Supplement: Supplementary file 2 [file e-77-00134-Isup2.hkl]

#
# h,k,l, Fc-squared, Fo-squared, sigma(Fo-squared), status flag
#
data_I
_shelx_title ' is242_a.res in P-1'
_shelx_refln_list_code          4
_shelx_F_calc_maximum      165.47
_exptl_crystal_F_000       664.00
_reflns_d_resolution_high  0.8410

loop_
 _space_group_symop_operation_xyz
 'x, y, z'
 '-x, -y, -z'

_cell_length_a     8.5404
_cell_length_b     9.0144
_cell_length_c    21.6217
_cell_angle_alpha  92.922
_cell_angle_beta   98.873
_cell_angle_gamma 113.038

_shelx_F_squared_multiplier     1.000

loop_
 _refln_index_h
 _refln_index_k
 _refln_index_l
 _refln_F_squared_calc
 _refln_F_squared_meas
 _refln_F_squared_sigma
 _refln_observed_status
   2   0   0      10529.74      10814.66       314.07 o
   3   0   0        735.44        760.31        92.50 o
   4   0   0       1426.52       1438.75        56.73 o
   5   0   0         50.11         34.81         7.62 o
   6   0   0        228.11        223.23        34.92 o
   7   0   0        200.29        216.87        17.56 o
   8   0   0         94.04        109.85        16.17 o
   9   0   0          0.82          3.54         6.76 o
  -9   1   0         23.41         17.22         6.14 o
  -8   1   0         12.39          7.79         7.64 o
  -7   1   0          3.16          2.15         2.28 o
  -6   1   0        262.30        327.76        21.23 o
  -5   1   0          5.19          4.75         2.32 o
  -4   1   0         19.07         30.86         6.29 o
  -3   1   0       1531.81       1340.68       178.33 o
  -2   1   0        291.24        243.92        20.45 o
   1   1   0        162.68        143.71         9.06 o
   2   1   0         71.05         79.61         9.43 o
   3   1   0        216.72        216.72        18.90 o
   4   1   0        744.18        714.32        84.16 o
   5   1   0          0.87          0.00         1.31 o
   6   1   0          4.46          5.52         2.49 o
   7   1   0         50.90         45.04         9.24 o
   8   1   0          4.34         14.36        16.20 o
  -9   2   0          1.65          0.00         6.52 o
  -8   2   0          0.11          0.00         2.38 o
  -7   2   0        139.94        133.71        14.81 o
  -6   2   0        205.45        198.73        15.73 o
  -5   2   0        612.62        597.34        91.97 o
  -4   2   0        547.70        580.45        22.01 o
  -3   2   0       1335.80       1331.62        38.84 o
  -2   2   0         10.18         10.59         4.15 o
  -1   2   0       5088.04       4949.97       328.66 o
   0   2   0      18769.47      17110.26       379.12 o
   1   2   0          5.36          6.94         3.13 o
   2   2   0       1495.21       1704.68       106.85 o
   3   2   0         81.50        105.46         8.40 o
   4   2   0        353.40        359.38        29.04 o
   5   2   0        581.14        600.12       111.23 o
   6   2   0        457.06        464.79        34.20 o
   7   2   0          0.78          0.00        17.72 o
   8   2   0         49.87         73.30        27.68 o
  -9   3   0          0.01          3.14         3.08 o
  -8   3   0          0.13          0.00         1.91 o
  -7   3   0        131.40        155.05        20.52 o
  -6   3   0          1.29          3.46         2.59 o
  -5   3   0          6.72          3.11         1.93 o
  -4   3   0       1040.16       1052.04        61.03 o
  -3   3   0         67.69         64.98        11.72 o
  -2   3   0        113.65        107.49        11.45 o
  -1   3   0        106.54         93.32        11.68 o
   0   3   0       1602.00       1644.37        43.00 o
   1   3   0        161.57        157.69        11.99 o
   2   3   0          9.16          6.25         2.51 o
   3   3   0        662.35        711.85        74.39 o
   4   3   0          0.40          0.86         0.46 o
   5   3   0         13.45         22.00        13.78 o
   6   3   0         30.94         46.38        19.67 o
   7   3   0          1.80          0.00         7.33 o
 -10   4   0         16.14         22.37         5.87 o
  -9   4   0         49.29         48.23         9.39 o
  -8   4   0        134.43        152.70        18.20 o
  -7   4   0         13.85          9.30         4.73 o
  -6   4   0        265.17        222.42        35.28 o
  -5   4   0         44.77         56.83         7.24 o
  -4   4   0        908.91       1054.58        49.58 o
  -3   4   0       2470.48       2585.91        92.53 o
  -2   4   0       4258.13       4542.24       214.11 o
  -1   4   0       2292.78       2451.94        74.79 o
   0   4   0       1283.99       1505.16        42.92 o
   1   4   0          5.34          6.26         2.88 o
   2   4   0       3119.42       3296.31       119.14 o
   3   4   0         11.35          9.76         3.66 o
   4   4   0         20.98         12.67         5.08 o
   5   4   0        224.19        217.11        43.55 o
   6   4   0          5.97          5.96        11.48 o
 -10   5   0          0.50          6.32        20.47 o
  -9   5   0          4.36          5.04         5.65 o
  -8   5   0          0.03          0.00         4.37 o
  -7   5   0         96.08        118.96        25.14 o
  -6   5   0        167.15        166.06        27.25 o
  -5   5   0         15.05         20.18         6.81 o
  -4   5   0          0.06          0.00         3.13 o
  -3   5   0        157.58        160.21        16.29 o
  -2   5   0         18.44         28.59        10.35 o
  -1   5   0         25.39         21.78         4.54 o
   0   5   0         15.62         16.15         3.40 o
   1   5   0        151.43        138.42        14.53 o
   2   5   0          3.09          1.94         7.33 o
   3   5   0         16.20         12.04         4.90 o
   4   5   0         54.62         39.83        17.38 o
   5   5   0          2.15          4.15         7.63 o
   6   5   0          0.08          3.05         8.76 o
  -9   6   0        106.61        129.70        23.26 o
  -8   6   0         54.36         54.45        10.85 o
  -7   6   0         21.04         12.14         8.13 o
  -6   6   0          7.82          4.53         5.32 o
  -5   6   0         43.84         28.70         8.03 o
  -4   6   0         46.43         48.72         9.82 o
  -3   6   0          0.10          0.00         3.34 o
  -2   6   0        854.11        863.23       134.33 o
  -1   6   0       1822.16       2075.84        62.29 o
   0   6   0          2.85          0.00         1.17 o
   1   6   0          5.83          5.20         4.04 o
   2   6   0        298.00        366.92        47.94 o
   3   6   0          0.05          1.31         6.54 o
   4   6   0         16.85         29.75        11.94 o
   5   6   0          0.29         14.88        12.85 o
  -9   7   0          7.83          4.70         5.86 o
  -8   7   0          3.80          2.82         2.16 o
  -7   7   0         29.02         32.98         8.75 o
  -6   7   0          2.38          0.00         3.88 o
  -5   7   0         19.26         30.58         7.49 o
  -4   7   0          1.02          2.65         2.05 o
  -3   7   0         18.02         23.88         6.85 o
  -2   7   0         55.43         58.03        12.49 o
  -1   7   0          0.00          0.00         2.74 o
   0   7   0         94.60         97.74        14.03 o
   1   7   0          0.01          0.32         6.26 o
   2   7   0          1.50          6.57         6.45 o
   3   7   0         14.41         17.69         8.42 o
   4   7   0          0.86          4.21         5.87 o
  -9   8   0         42.64         26.78         8.35 o
  -8   8   0         81.43        118.57        17.38 o
  -7   8   0          1.84          0.33         4.08 o
  -6   8   0         64.16         56.85        10.84 o
  -5   8   0         19.34         13.29         5.52 o
  -4   8   0         40.24         33.92         8.50 o
  -3   8   0        145.99        165.75        22.37 o
  -2   8   0          3.16          0.00         4.48 o
  -1   8   0          8.03          5.00         3.03 o
   0   8   0        157.49        181.58        21.77 o
   1   8   0         16.21         10.00         4.85 o
   2   8   0         81.51        139.86        32.68 o
   3   8   0          0.07          6.07         2.14 o
  -8   9   0          3.58          0.00         5.07 o
  -7   9   0         13.63          8.46         3.68 o
  -6   9   0          2.78          0.00         4.25 o
  -5   9   0          0.68          3.02         4.32 o
  -4   9   0          6.89          3.78         0.81 o
  -3   9   0          0.25          0.00         2.05 o
  -2   9   0          1.58          0.00         9.30 o
  -1   9   0          0.01          0.00         7.06 o
   0   9   0         13.18         10.53         8.05 o
   1   9   0          3.10          5.65         5.44 o
  -7  10   0         84.93         90.43        20.45 o
  -6  10   0          1.61          4.40         2.03 o
  -5  10   0        127.11        147.04        25.14 o
  -4  10   0         34.65         39.62        12.13 o
  -3  10   0          3.11          0.00        14.88 o
  -2  10   0         39.52         54.87        22.26 o
  -1  10   0         27.50         38.35        19.16 o
   1 -10   1         29.73          1.56         5.52 o
   2 -10   1          0.65          9.32         5.79 o
   3 -10   1          0.08          0.00        15.60 o
   4 -10   1          0.00          0.00         3.53 o
   5 -10   1         11.41          8.33         7.19 o
   6 -10   1          0.54          0.79         2.84 o
   7 -10   1         40.94         58.71        17.13 o
  -1  -9   1          2.11          0.00         7.01 o
   0  -9   1         15.14          5.10         6.04 o
   1  -9   1          3.86          3.45         8.70 o
   2  -9   1          1.18          0.00         9.06 o
   3  -9   1          0.00          1.30         3.43 o
   4  -9   1         10.66          6.60         3.63 o
   5  -9   1          1.06          0.18         3.00 o
   6  -9   1          6.26         16.18         6.44 o
   7  -9   1         19.61         15.53         7.22 o
   8  -9   1          2.84          2.61         4.15 o
  -3  -8   1         18.16         43.08        15.78 o
  -2  -8   1          5.43          3.33         9.74 o
  -1  -8   1         46.77         47.31        10.85 o
   0  -8   1          0.18          0.00         3.47 o
   1  -8   1        139.54        134.53        18.36 o
   2  -8   1        105.16        102.28        16.89 o
   3  -8   1        615.40        757.24        51.51 o
   4  -8   1         56.45         55.41         9.71 o
   5  -8   1          4.37          3.71         3.68 o
   6  -8   1        237.41        278.65        24.54 o
   7  -8   1          1.89          6.65         5.10 o
   8  -8   1         38.68         57.33        11.89 o
   9  -8   1         48.00         18.12         8.45 o
  -4  -7   1          0.29          1.28         5.69 o
  -3  -7   1         17.40         11.41         3.30 o
  -2  -7   1          0.30          0.00         3.86 o
  -1  -7   1          3.04          1.11         3.14 o
   0  -7   1        130.22        151.39        18.50 o
   1  -7   1          0.53          0.00         3.16 o
   2  -7   1         48.31         36.47         9.39 o
   3  -7   1         14.47          9.44         2.29 o
   4  -7   1         11.50          5.73         3.06 o
   5  -7   1          2.02          3.65         2.89 o
   6  -7   1          0.74          0.00         3.06 o
   7  -7   1         65.27         66.88        12.13 o
   8  -7   1          2.76          1.05         2.59 o
   9  -7   1          4.04          3.19         4.67 o
  -5  -6   1          1.64          3.26         9.76 o
  -4  -6   1         99.41        136.26        33.36 o
  -3  -6   1         70.27         75.00        23.82 o
  -2  -6   1        341.44        412.73        30.48 o
  -1  -6   1         17.67         11.16         6.15 o
   0  -6   1         22.62         14.67         3.47 o
   1  -6   1        533.28        594.52        27.53 o
   2  -6   1         72.30         48.18        15.54 o
   3  -6   1         47.14         36.82         6.44 o
   4  -6   1         67.79         49.24        11.01 o
   5  -6   1          1.27          0.00         4.89 o
   6  -6   1        459.27        515.68        31.79 o
   7  -6   1          8.17          0.00         3.46 o
   8  -6   1        204.54        264.21        31.48 o
   9  -6   1          7.53          1.21         5.40 o
  -6  -5   1          0.31          0.00        10.11 o
  -5  -5   1          4.15         10.75        13.15 o
  -4  -5   1         75.26         80.50        28.84 o
  -3  -5   1         14.76         17.02         5.54 o
  -2  -5   1          1.26          0.60         1.08 o
  -1  -5   1         70.16         67.39        10.45 o
   0  -5   1          1.24          1.92         2.96 o
   1  -5   1          0.05          0.00         2.18 o
   2  -5   1          1.84          3.33         2.90 o
   3  -5   1         15.24         10.68         3.07 o
   4  -5   1          0.13          1.41         1.77 o
   5  -5   1          3.41          1.93         2.99 o
   6  -5   1        244.61        266.45        31.58 o
   7  -5   1         20.57         23.77         7.50 o
   8  -5   1          2.47          0.97         5.56 o
   9  -5   1          3.91          0.00         2.19 o
  -7  -4   1         84.42        104.62        32.20 o
  -6  -4   1          0.15          0.00         7.22 o
  -5  -4   1         91.46        121.49        31.83 o
  -4  -4   1        135.42        151.04        19.03 o
  -3  -4   1          8.44          5.84         3.25 o
  -2  -4   1        575.32        608.46        30.55 o
  -1  -4   1       1952.87       2103.05        75.50 o
   0  -4   1       5460.18       5731.62       129.32 o
   1  -4   1       1109.30       1370.15        49.26 o
   2  -4   1        290.22        249.92        20.18 o
   3  -4   1         40.73         21.38         5.82 o
   4  -4   1       1404.85       1527.61        87.48 o
   5  -4   1         82.99         86.82         9.78 o
   6  -4   1        123.20        111.83        46.58 o
   7  -4   1        595.56        677.63        47.34 o
   8  -4   1          6.95          3.27         4.07 o
   9  -4   1        101.10         98.57        19.07 o
  -7  -3   1          4.64          1.55         2.79 o
  -6  -3   1         63.06         70.18        23.82 o
  -5  -3   1          0.98          2.29         7.87 o
  -4  -3   1          7.20          4.32         3.11 o
  -3  -3   1        546.57        540.69        36.39 o
  -2  -3   1         13.26          8.45         3.29 o
  -1  -3   1         50.01         60.46         7.29 o
   0  -3   1       1286.83       1329.09        32.99 o
   1  -3   1        131.95        122.83        11.72 o
   2  -3   1        189.07        182.30        13.66 o
   3  -3   1          0.26          2.03         5.15 o
   4  -3   1        614.74        468.88        77.12 o
   5  -3   1          2.55          2.70         1.18 o
   6  -3   1          9.63          8.19         2.26 o
   7  -3   1        170.05        183.63        18.48 o
   8  -3   1          0.23          4.73         4.37 o
   9  -3   1          1.86          5.75         3.25 o
  -8  -2   1        153.80        212.20        47.46 o
  -7  -2   1        110.89        130.05        34.19 o
  -6  -2   1         32.46         26.63         8.70 o
  -5  -2   1        704.16        800.58        49.21 o
  -4  -2   1        209.88        148.52        18.95 o
  -3  -2   1         54.28         54.97         9.85 o
  -2  -2   1        566.77        675.54        34.09 o
  -1  -2   1      21496.23      20410.32       470.72 o
   0  -2   1       8403.37       8425.23       155.76 o
   1  -2   1      12477.47      13171.24       377.91 o
   2  -2   1       8210.22       7199.40       159.47 o
   3  -2   1       2179.65       2275.62        68.16 o
   4  -2   1       2106.85       2298.30        59.07 o
   5  -2   1        730.71        849.65        74.57 o
   6  -2   1          0.96          2.84         2.27 o
   7  -2   1         19.56         17.67         4.19 o
   8  -2   1        405.16        434.46        35.78 o
   9  -2   1          0.34          0.10         4.15 o
  -8  -1   1          0.53          0.00         5.12 o
  -7  -1   1         66.86         66.53        10.93 o
  -6  -1   1          0.81          0.00         2.71 o
  -5  -1   1         15.53          6.42        10.77 o
  -4  -1   1        730.13        667.32        60.89 o
  -3  -1   1        222.22        180.54        16.94 o
  -2  -1   1          2.76          0.89         2.98 o
  -1  -1   1         74.48         77.11         4.56 o
   1  -1   1         44.63         29.05         4.42 o
   2  -1   1         43.07         36.40         4.70 o
   3  -1   1       2041.34       2139.80        72.67 o
   4  -1   1          0.04          1.88         2.08 o
   5  -1   1          6.34          1.14         1.60 o
   6  -1   1        203.43        213.37        16.74 o
   7  -1   1          2.04          0.00         1.67 o
   8  -1   1         20.86         18.17         6.71 o
   9  -1   1         13.02          7.59         5.34 o
  -9   0   1         15.65         18.73         8.87 o
  -8   0   1         82.35         82.71        14.14 o
  -7   0   1         10.18         10.62         6.10 o
  -6   0   1        186.79        210.11        24.11 o
  -5   0   1        350.37        356.84        58.66 o
  -4   0   1        105.38         89.54        12.15 o
  -3   0   1       1540.65       1709.87        64.98 o
  -2   0   1       1774.03       2097.75       178.63 o
   2   0   1        152.99        163.41         9.69 o
   3   0   1        185.48        166.93        12.08 o
   4   0   1        466.40        377.08        18.23 o
   5   0   1        183.82        204.89        14.23 o
   6   0   1        171.08        165.73        21.01 o
   7   0   1         77.02         98.50        11.59 o
   8   0   1          8.92         14.34         6.80 o
   9   0   1         36.13         44.79        18.62 o
  -9   1   1         18.13         12.66        11.19 o
  -8   1   1          4.40          4.79         3.03 o
  -7   1   1         34.60         41.55         7.67 o
  -6   1   1        291.16        284.61        45.60 o
  -5   1   1        115.76        117.06        10.59 o
  -4   1   1        134.61        154.23        11.69 o
  -3   1   1       1222.17       1056.46        72.16 o
  -2   1   1        375.46        337.38        25.22 o
   1   1   1        391.44        274.43        22.53 o
   2   1   1         32.47         32.89         5.26 o
   3   1   1        167.04        155.18        11.74 o
   4   1   1        657.45        683.30        73.52 o
   5   1   1          4.10          3.98         1.16 o
   6   1   1          9.91          8.91         3.64 o
   7   1   1         92.63        100.70        14.75 o
   8   1   1          0.05          0.00         3.72 o
  -9   2   1         37.74         27.53         8.15 o
  -8   2   1         80.71         61.94        11.77 o
  -7   2   1         57.43         71.69        14.41 o
  -6   2   1         96.56        106.32         8.99 o
  -5   2   1         53.45         65.42         6.33 o
  -4   2   1        270.44        318.62        23.06 o
  -3   2   1      11815.28      12140.72       354.54 o
  -2   2   1        362.56        337.24        18.38 o
  -1   2   1       2429.38       2210.41       145.50 o
   0   2   1       1761.38       1668.40        75.14 o
   1   2   1       8012.57       8161.73       207.56 o
   2   2   1        363.22        380.08        14.73 o
   3   2   1        438.38        467.67        19.63 o
   4   2   1       1029.92       1183.86       138.04 o
   5   2   1         25.47         27.75         6.82 o
   6   2   1        111.41        120.75        19.86 o
   7   2   1          1.41          0.00         5.51 o
   8   2   1        107.15        103.50        40.13 o
 -10   3   1          8.03          2.02         4.20 o
  -9   3   1          3.54          2.27         2.53 o
  -8   3   1         13.40         13.15         5.09 o
  -7   3   1        165.58        177.00        24.04 o
  -6   3   1          0.03          3.45         4.37 o
  -5   3   1         22.73         14.60         5.38 o
  -4   3   1        193.78        177.85        16.57 o
  -3   3   1         40.65         38.92         6.72 o
  -2   3   1        670.90        677.32        47.11 o
  -1   3   1         99.21         97.50         8.79 o
   0   3   1       1227.67       1170.11        40.68 o
   1   3   1        186.30        163.88        20.12 o
   2   3   1          0.21          0.15         1.60 o
   3   3   1        694.45        692.11        50.18 o
   4   3   1          2.20          0.53         1.00 o
   5   3   1         25.80         62.71        22.02 o
   6   3   1         30.58         31.05        10.83 o
   7   3   1          4.06          7.52         7.02 o
 -10   4   1         40.54         45.58        12.04 o
  -9   4   1         85.17         90.44        12.69 o
  -8   4   1          6.53          3.06         6.12 o
  -7   4   1         25.39         10.77         7.30 o
  -6   4   1        192.49        159.44        18.80 o
  -5   4   1        318.93        352.06        17.75 o
  -4   4   1        989.33       1079.21        50.30 o
  -3   4   1        486.88        646.51        34.59 o
  -2   4   1       2966.37       3451.29       170.11 o
  -1   4   1         10.25          7.05         3.13 o
   0   4   1        865.86        900.89        37.42 o
   1   4   1       4041.73       4343.23       127.32 o
   2   4   1        641.89        707.13        63.49 o
   3   4   1         23.73         17.70        10.07 o
   4   4   1        267.22        242.57        21.65 o
   5   4   1          2.24          0.00         4.37 o
   6   4   1          1.12          0.00         6.62 o
 -10   5   1          2.53          0.00         3.19 o
  -9   5   1         33.16         31.77         9.07 o
  -8   5   1          1.16          0.00         3.05 o
  -7   5   1        155.48        166.63        29.00 o
  -6   5   1         51.23         68.50        12.62 o
  -5   5   1          0.53          0.00         2.94 o
  -4   5   1         82.86         69.26        10.43 o
  -3   5   1        100.91        111.89        13.83 o
  -2   5   1         11.20          4.26         5.20 o
  -1   5   1         65.11         59.60         8.89 o
   0   5   1         52.31         61.13         6.84 o
   1   5   1         74.40         70.91        11.68 o
   2   5   1          0.16          0.00         6.71 o
   3   5   1          9.99          0.00         2.94 o
   4   5   1         45.75         64.46        21.83 o
   5   5   1          3.00         11.05        14.01 o
   6   5   1          0.01          0.00         5.06 o
  -9   6   1         77.96         83.45        14.27 o
  -8   6   1        180.11        181.48        30.30 o
  -7   6   1         20.64         21.38         7.94 o
  -6   6   1          6.08          4.52         4.20 o
  -5   6   1          6.03          5.94         3.35 o
  -4   6   1          9.90         18.14         8.65 o
  -3   6   1        121.95        123.75        25.01 o
  -2   6   1          1.04          1.81         4.04 o
  -1   6   1        614.78        565.13        30.67 o
   0   6   1        529.84        488.91        22.57 o
   1   6   1         12.36         20.93         6.35 o
   2   6   1        571.99        671.15        50.10 o
   3   6   1         12.30         29.82        11.15 o
   4   6   1        187.54        223.38        44.25 o
   5   6   1         38.30         55.79        21.10 o
  -9   7   1          5.96          2.10         4.98 o
  -8   7   1         46.90         41.59         9.15 o
  -7   7   1          7.85         13.19         6.31 o
  -6   7   1          0.02          0.00         2.17 o
  -5   7   1         44.02         57.75        12.10 o
  -4   7   1          1.21          8.27        13.19 o
  -3   7   1          4.00          9.66         6.00 o
  -2   7   1         32.07         26.44         7.78 o
  -1   7   1         11.23         15.53         4.49 o
   0   7   1         38.86         44.07         9.24 o
   1   7   1          2.09          3.33         4.46 o
   2   7   1          6.43          7.83         8.25 o
   3   7   1         27.19         19.36        21.47 o
   4   7   1          1.92          9.92         8.41 o
  -9   8   1         32.56         39.87        10.45 o
  -8   8   1        155.67        164.80        20.50 o
  -7   8   1         46.00         40.13        10.11 o
  -6   8   1        135.96        153.27        18.14 o
  -5   8   1         53.05         59.91        10.37 o
  -4   8   1        170.55        169.86        17.94 o
  -3   8   1         52.56         64.56        13.62 o
  -2   8   1          0.05          8.99         6.31 o
  -1   8   1         37.59         53.43        11.11 o
   0   8   1         97.77        100.93        16.40 o
   1   8   1         37.81         49.97        14.80 o
   2   8   1        134.29        175.98        39.67 o
  -8   9   1         39.35         45.67        11.23 o
  -7   9   1         15.97         14.09         5.22 o
  -6   9   1         35.45         40.04         8.79 o
  -5   9   1          0.02          0.00         3.97 o
  -4   9   1          0.04          0.00         1.28 o
  -3   9   1          2.34          0.27         3.67 o
  -2   9   1          4.47          5.85         6.39 o
  -1   9   1          4.22          9.78         8.07 o
   0   9   1         19.04         15.78         8.92 o
   1   9   1          7.28         13.41        13.29 o
  -7  10   1          9.47          0.00         3.30 o
  -6  10   1          7.27         10.01         6.28 o
  -5  10   1         11.06         10.25         6.20 o
  -4  10   1          6.38          2.95         2.84 o
  -3  10   1         28.88         13.07         6.60 o
  -2  10   1         43.77         64.76        27.06 o
  -1  10   1          0.05          0.00         3.39 o
   1 -10   2         86.45         70.66        25.52 o
   2 -10   2         20.14          0.00         7.65 o
   3 -10   2          6.07          4.64        12.85 o
   4 -10   2          4.66          3.11         4.60 o
   5 -10   2         52.08         34.05        19.39 o
   6 -10   2         56.26         58.45        16.26 o
  -1  -9   2          3.38          4.29         6.25 o
   0  -9   2          3.28          2.87         1.94 o
   1  -9   2          0.30         12.24        12.21 o
   2  -9   2          0.04          0.00        11.35 o
   3  -9   2          0.20          0.00         3.41 o
   4  -9   2          3.36          2.14         3.89 o
   5  -9   2          1.14          0.00         6.06 o
   6  -9   2          6.11          5.72         5.98 o
   7  -9   2          9.97         10.59         4.72 o
   8  -9   2          0.13          0.00         9.97 o
  -3  -8   2         26.93         27.45         9.21 o
  -2  -8   2          0.80          0.00         4.12 o
  -1  -8   2          6.67          4.85         1.17 o
   0  -8   2          0.14          0.00         4.81 o
   1  -8   2         66.08         40.69        16.47 o
   2  -8   2         52.16         54.56        12.86 o
   3  -8   2         64.93         69.78        10.67 o
   4  -8   2        252.52        285.60        32.96 o
   5  -8   2          5.60          4.13         1.77 o
   6  -8   2        145.23        155.97        17.83 o
   7  -8   2          5.71          7.97         3.58 o
   8  -8   2        108.35        118.66        20.10 o
  -4  -7   2          0.16          2.26         5.87 o
  -3  -7   2         47.46         58.91        15.10 o
  -2  -7   2          0.27          8.59         2.90 o
  -1  -7   2          0.46          2.52         1.83 o
   0  -7   2        159.79        174.04        22.00 o
   1  -7   2         13.31         12.14         2.78 o
   2  -7   2         93.44        113.78        16.77 o
   3  -7   2         46.75         55.82         8.72 o
   4  -7   2         11.73          9.93         1.99 o
   5  -7   2          2.13          2.54         3.10 o
   6  -7   2         15.25          5.48         2.59 o
   7  -7   2         48.64         58.28        11.29 o
   8  -7   2          0.11          1.70         3.54 o
   9  -7   2          1.26          1.15         4.42 o
  -5  -6   2         11.34         50.83        21.18 o
  -4  -6   2         24.37         34.63        19.35 o
  -3  -6   2          0.01          0.69         4.58 o
  -2  -6   2        193.23        228.37        22.20 o
  -1  -6   2        834.02        886.07        45.27 o
   0  -6   2        229.59        251.08        15.93 o
   1  -6   2        104.03        105.88        10.80 o
   2  -6   2        843.45        878.98        84.63 o
   3  -6   2       2201.31       2627.94       152.33 o
   4  -6   2         46.52         62.25         9.04 o
   5  -6   2        101.63        125.83        14.00 o
   6  -6   2        170.99        183.07        18.30 o
   7  -6   2         43.54         32.33        10.29 o
   8  -6   2         35.14         41.64        11.58 o
   9  -6   2        158.34        182.22        28.46 o
  -6  -5   2          0.06          8.52         3.85 o
  -5  -5   2          7.08          8.00         8.35 o
  -4  -5   2        102.98         95.70        34.17 o
  -3  -5   2          0.53          0.00         3.60 o
  -2  -5   2          0.02          0.00         2.22 o
  -1  -5   2        104.04         99.87        10.34 o
   0  -5   2          5.55          2.84         2.53 o
   1  -5   2         10.88         10.62         2.96 o
   2  -5   2         38.86         25.72         6.97 o
   3  -5   2        283.20        269.74        17.84 o
   4  -5   2          9.27          4.55         2.95 o
   5  -5   2          0.35          4.25         6.72 o
   6  -5   2        188.88        234.59        25.21 o
   7  -5   2          0.05          0.00         2.68 o
   8  -5   2         16.75         20.98         7.58 o
   9  -5   2         11.10         14.09         8.28 o
  -7  -4   2        146.78        230.20        49.61 o
  -6  -4   2         35.66         24.74        14.82 o
  -5  -4   2        305.47        331.43        41.35 o
  -4  -4   2        510.21        517.99        50.61 o
  -3  -4   2        814.24        869.23        47.96 o
  -2  -4   2        391.48        334.03        21.40 o
  -1  -4   2        726.57        715.62        28.72 o
   0  -4   2        147.22        109.70         8.61 o
   1  -4   2         97.08        133.42        11.76 o
   2  -4   2       2377.54       2550.15        93.21 o
   3  -4   2         28.33         29.61         6.06 o
   4  -4   2         10.59         15.55         5.17 o
   5  -4   2        816.18        944.66        50.67 o
   6  -4   2         31.47         37.02         7.17 o
   7  -4   2        151.76        118.56        18.82 o
   8  -4   2        139.19        115.81        15.23 o
   9  -4   2        216.75        226.29        23.84 o
  -7  -3   2          5.16          7.90         7.09 o
  -6  -3   2         56.49         66.65        23.28 o
  -5  -3   2          0.02          3.49         6.71 o
  -4  -3   2         19.68         18.95         4.06 o
  -3  -3   2        451.64        394.34        69.35 o
  -2  -3   2         50.55         58.37         7.53 o
  -1  -3   2          3.18          3.18         1.18 o
   0  -3   2       1672.45       1669.77        37.63 o
   1  -3   2        160.90        124.48        11.68 o
   2  -3   2        165.05        162.48        12.25 o
   3  -3   2          0.04          0.00         2.38 o
   4  -3   2        403.51        383.52        20.65 o
   5  -3   2          2.47          2.79         1.60 o
   6  -3   2          6.84          7.48         4.13 o
   7  -3   2        238.00        182.91        22.07 o
   8  -3   2          0.00          0.00         2.03 o
   9  -3   2          0.74          1.92         5.07 o
  -8  -2   2         87.36        102.54        32.99 o
  -7  -2   2         39.53         40.53        20.67 o
  -6  -2   2        433.88        475.50        32.86 o
  -5  -2   2        109.28        100.55        16.72 o
  -4  -2   2         11.64         18.30         6.02 o
  -3  -2   2       3309.79       4012.45       175.27 o
  -2  -2   2        653.21        739.51        25.17 o
  -1  -2   2      23911.88      20533.74       479.65 o
   0  -2   2      14697.46      14392.59       236.61 o
   1  -2   2      26390.91      26122.81       840.00 o
   2  -2   2       3617.64       3445.05        74.65 o
   3  -2   2          4.72          6.13         1.61 o
   4  -2   2       5026.92       5294.98       171.41 o
   5  -2   2        455.30        541.75        44.69 o
   6  -2   2        296.11        252.69        17.64 o
   7  -2   2         12.66         12.98         4.51 o
   8  -2   2        161.42        146.68        18.83 o
   9  -2   2          1.19          0.68         7.22 o
  -8  -1   2          1.71          3.38         2.67 o
  -7  -1   2         64.42         65.29         9.60 o
  -6  -1   2          9.30         14.70         8.18 o
  -5  -1   2         61.55         57.67        12.01 o
  -4  -1   2        586.49        633.06        39.15 o
  -3  -1   2         99.65         97.31        12.20 o
  -2  -1   2         10.45          7.49         3.36 o
  -1  -1   2         42.79         45.83         3.32 o
   1  -1   2         77.47         80.60         5.24 o
   2  -1   2          3.88          2.33         1.12 o
   3  -1   2       1758.23       1805.01        61.17 o
   4  -1   2          3.82          1.50         1.46 o
   5  -1   2          0.02          0.27         2.07 o
   6  -1   2        162.10        174.90        13.72 o
   7  -1   2          0.00          1.16         2.53 o
   8  -1   2         40.63         33.42         9.70 o
   9  -1   2          2.58          5.31         7.34 o
  -9   0   2          0.72         10.09         8.87 o
  -8   0   2         26.47         16.32         5.88 o
  -7   0   2         86.21         63.04        10.35 o
  -6   0   2          0.02          1.03         2.80 o
  -5   0   2        476.78        661.43        41.51 o
  -4   0   2       1387.62       1955.25        94.12 o
  -3   0   2       2773.27       3023.90       102.35 o
  -2   0   2        108.35        125.25        13.17 o
  -1   0   2       1073.42       1095.85        50.77 o
   1   0   2      27379.43      24639.12       882.54 o
   2   0   2         23.57         19.21         3.22 o
   3   0   2        786.62        839.09        32.22 o
   4   0   2       1871.57       2085.55        57.16 o
   5   0   2        119.84        134.24        11.36 o
   6   0   2         18.57         12.75         4.06 o
   7   0   2        317.04        373.26        23.68 o
   8   0   2         86.99        106.70        19.48 o
   9   0   2        106.36        157.92        41.02 o
  -9   1   2         31.82         36.60        10.03 o
  -8   1   2          1.92          3.43         4.58 o
  -7   1   2         59.55         71.80        12.26 o
  -6   1   2        223.44        218.02        16.22 o
  -5   1   2         25.60         17.34         3.71 o
  -4   1   2        208.07        199.57        17.08 o
  -3   1   2        520.87        447.56        23.53 o
  -2   1   2        471.56        421.03        23.34 o
  -1   1   2         10.09         10.82         4.34 o
   0   1   2        144.64        157.61        14.16 o
   1   1   2        220.81        160.55        23.86 o
   2   1   2         13.57         14.37         3.15 o
   3   1   2        146.78        152.50        14.73 o
   4   1   2        467.96        486.86        33.48 o
   5   1   2          2.79          1.10         1.78 o
   6   1   2          7.84          5.89         2.96 o
   7   1   2        111.32        114.03        15.12 o
   8   1   2          7.09          6.79         6.76 o
  -9   2   2          0.89          1.26         4.07 o
  -8   2   2         61.84         92.55        18.05 o
  -7   2   2         63.32         70.08        13.95 o
  -6   2   2         21.43         33.29         7.10 o
  -5   2   2          4.12          0.00         5.44 o
  -4   2   2       5661.78       5897.88       187.25 o
  -3   2   2        737.56        933.42        41.45 o
  -2   2   2       3634.41       3622.16       113.36 o
  -1   2   2        186.84        160.83        12.88 o
   0   2   2         10.17         13.19         3.96 o
   1   2   2        266.90        348.33        13.23 o
   2   2   2        375.17        382.11        14.84 o
   3   2   2        496.09        559.73        21.50 o
   4   2   2       1812.94       1901.39        88.97 o
   5   2   2         85.00         59.65        14.63 o
   6   2   2        242.51        260.26        36.60 o
   7   2   2         21.96          4.89         8.96 o
   8   2   2        214.69        228.36        73.90 o
 -10   3   2         14.77          7.02         4.14 o
  -9   3   2          5.22          5.10         7.91 o
  -8   3   2         20.47         10.53         4.17 o
  -7   3   2        144.09        143.97        15.62 o
  -6   3   2         24.53         30.62         8.38 o
  -5   3   2          1.05          0.00         3.93 o
  -4   3   2        355.69        373.86        25.60 o
  -3   3   2        176.20        208.04        16.23 o
  -2   3   2        448.97        384.59        60.93 o
  -1   3   2          2.73          0.82         4.09 o
   0   3   2       1248.97       1291.51        43.95 o
   1   3   2         59.53         32.46        11.91 o
   2   3   2          0.15          5.96         6.90 o
   3   3   2        603.49        556.14        39.96 o
   4   3   2          0.19          0.35         1.65 o
   5   3   2         27.42         20.45        12.96 o
   6   3   2         27.01         23.32        11.34 o
   7   3   2          5.74          0.14         4.27 o
 -10   4   2          1.09          0.00         4.08 o
  -9   4   2        113.73         80.14        13.46 o
  -8   4   2          0.53         11.49         5.65 o
  -7   4   2         56.86         56.58        11.81 o
  -6   4   2        161.29        158.64        19.07 o
  -5   4   2        981.67       1180.50        55.90 o
  -4   4   2        573.55        526.37        31.83 o
  -3   4   2        169.37        199.12        17.57 o
  -2   4   2         38.43         38.30         9.81 o
  -1   4   2        719.56        814.23        38.31 o
   0   4   2        117.11        106.42        10.97 o
   1   4   2       1395.29       1517.78        55.98 o
   2   4   2         27.47         21.67        10.46 o
   3   4   2          2.59          8.19         1.56 o
   4   4   2        954.13       1215.67       103.67 o
   5   4   2        176.78        206.89        42.12 o
   6   4   2          0.70          7.44         5.21 o
 -10   5   2          1.75          2.79         5.10 o
  -9   5   2          7.73         10.31         4.09 o
  -8   5   2         11.96         16.10        12.02 o
  -7   5   2        180.58        230.59        38.43 o
  -6   5   2         45.00         48.70        10.44 o
  -5   5   2          0.05          1.27         2.40 o
  -4   5   2        120.48        107.99        14.21 o
  -3   5   2         25.51         35.25        12.88 o
  -2   5   2         26.68         19.67         5.61 o
  -1   5   2         32.53         26.53         5.27 o
   0   5   2        127.62        124.31        13.40 o
   1   5   2          6.89          2.04         2.21 o
   2   5   2          2.58          0.00         2.02 o
   3   5   2         34.77         25.25        12.13 o
   4   5   2         59.75        107.26        28.30 o
   5   5   2          0.78          0.00        12.10 o
   6   5   2          0.33          4.32         3.91 o
  -9   6   2         48.77         40.99        17.81 o
  -8   6   2          0.03          0.96         1.59 o
  -7   6   2          2.32          0.00         3.15 o
  -6   6   2        211.38        265.49        26.28 o
  -5   6   2        366.71        391.16        31.47 o
  -4   6   2          7.67          4.60         3.91 o
  -3   6   2        167.67        152.08        26.84 o
  -2   6   2        281.71        286.62        25.99 o
  -1   6   2        154.32        166.91        16.76 o
   0   6   2        252.63        231.78        14.76 o
   1   6   2        153.23        153.73        17.55 o
   2   6   2        243.63        262.56        50.73 o
   3   6   2          0.62          0.00         3.23 o
   4   6   2         27.00         73.52        24.87 o
   5   6   2         13.83         18.24         8.08 o
  -9   7   2          1.69          0.78         3.13 o
  -8   7   2        119.58        129.34        20.34 o
  -7   7   2          3.48          1.07         5.78 o
  -6   7   2          0.17          0.00         3.11 o
  -5   7   2         86.25         90.17        14.96 o
  -4   7   2         37.58         30.21         8.57 o
  -3   7   2          3.56          2.18         5.96 o
  -2   7   2         53.03         41.03        17.38 o
  -1   7   2         14.83         13.69         4.22 o
   0   7   2         17.59         20.16         6.34 o
   1   7   2          2.60          0.00        14.73 o
   2   7   2         22.02         25.18         6.87 o
   3   7   2         11.17         13.02         5.21 o
   4   7   2          0.23          4.96         7.41 o
  -9   8   2          0.30          0.00         5.95 o
  -8   8   2        134.30        114.98        20.40 o
  -7   8   2          2.18          0.00         2.46 o
  -6   8   2          0.05          0.00         4.32 o
  -5   8   2        105.90        105.70        22.45 o
  -4   8   2        328.88        417.31        35.87 o
  -3   8   2         13.76         15.97         7.64 o
  -2   8   2         10.58          9.67         4.41 o
  -1   8   2          0.02          3.22         3.24 o
   0   8   2        111.90        117.56        17.42 o
   1   8   2         73.31         69.75        17.02 o
   2   8   2         31.47         41.23        14.39 o
  -8   9   2          3.68          5.06         4.36 o
  -7   9   2         43.25         47.39        11.19 o
  -6   9   2         18.53          8.16         5.04 o
  -5   9   2         23.17         27.50         7.93 o
  -4   9   2          6.45          4.97         4.50 o
  -3   9   2          5.24         12.65         5.65 o
  -2   9   2          3.49          0.00         5.87 o
  -1   9   2          0.07          0.00         4.06 o
   0   9   2         22.48         14.06         9.98 o
   1   9   2          4.14          1.68         2.62 o
  -7  10   2         24.76         18.73        10.75 o
  -6  10   2          0.06          5.95         5.53 o
  -5  10   2         24.13          9.41         7.93 o
  -4  10   2          5.13          2.32         2.76 o
  -3  10   2         30.84         30.05        14.71 o
  -2  10   2          1.78          0.00         4.20 o
  -1  10   2          2.34          1.18         3.67 o
   1 -10   3          4.16          4.72         5.58 o
   2 -10   3         58.65        105.99        31.88 o
   3 -10   3          2.04          2.21         7.17 o
   4 -10   3         19.82          6.65         5.73 o
   5 -10   3         85.82         95.60        22.00 o
   6 -10   3          0.25          0.23         7.17 o
  -1  -9   3          8.90         19.96         7.87 o
   0  -9   3          0.10          0.00         2.84 o
   1  -9   3          1.63          0.00         9.22 o
   2  -9   3          0.23         18.46        13.83 o
   3  -9   3          0.46          0.00         4.32 o
   4  -9   3          0.23          3.40         7.10 o
   5  -9   3          0.27          0.00         6.02 o
   6  -9   3         13.06         21.32        10.03 o
   7  -9   3          7.35          3.66         3.35 o
   8  -9   3          1.29          0.00         8.89 o
  -3  -8   3         34.57         36.83        15.46 o
  -2  -8   3        103.92        101.33        16.08 o
  -1  -8   3         24.80         27.88         8.99 o
   0  -8   3         32.23         31.76         8.62 o
   1  -8   3          0.80          0.63         2.27 o
   2  -8   3         73.59         97.08        16.86 o
   3  -8   3         67.47         72.44        10.48 o
   4  -8   3        317.54        332.70        32.08 o
   5  -8   3         12.06          7.27         3.44 o
   6  -8   3          0.71          2.29         4.71 o
   7  -8   3         96.83         92.16        14.36 o
   8  -8   3         42.22         42.43        10.25 o
  -4  -7   3          0.67          5.63         5.19 o
  -3  -7   3         73.21         71.86        17.50 o
  -2  -7   3          1.77          5.96         4.38 o
  -1  -7   3          4.81          5.52         5.16 o
   0  -7   3        174.43        161.41        13.43 o
   1  -7   3         32.26         36.43         7.43 o
   2  -7   3          3.37          5.96         3.87 o
   3  -7   3         97.10         93.74        11.56 o
   4  -7   3         97.28        101.95        12.65 o
   5  -7   3         19.86         10.48         3.52 o
   6  -7   3          5.51          3.73         3.57 o
   7  -7   3         35.88         60.09        11.57 o
   8  -7   3          0.40          0.00         3.53 o
   9  -7   3          2.88         19.23         9.14 o
  -5  -6   3         11.36          0.00        10.75 o
  -4  -6   3         87.98        112.00        31.05 o
  -3  -6   3        734.13        785.81        52.65 o
  -2  -6   3          9.13         16.34         6.18 o
  -1  -6   3        464.20        430.75        30.10 o
   0  -6   3          6.65          5.34         2.50 o
   1  -6   3        776.07        839.33        42.78 o
   2  -6   3        327.96        460.69        34.19 o
   3  -6   3         77.11         65.56         8.78 o
   4  -6   3         28.19         24.16         9.28 o
   5  -6   3        136.73        148.88        27.79 o
   6  -6   3         71.14         52.82        11.73 o
   7  -6   3          9.31          7.64         5.13 o
   8  -6   3         92.95        122.86        21.28 o
   9  -6   3        137.61        148.22        26.02 o
  -6  -5   3          1.20          0.97        10.89 o
  -5  -5   3          3.08          6.41         1.94 o
  -4  -5   3        143.00        113.75        17.86 o
  -3  -5   3          2.88          6.61         5.20 o
  -2  -5   3          1.39          2.68         2.81 o
  -1  -5   3        108.47        108.10        11.12 o
   0  -5   3          0.24          1.21         1.57 o
   1  -5   3          8.34          8.56         2.77 o
   2  -5   3          0.69          1.74         1.44 o
   3  -5   3        354.58        358.20        20.60 o
   4  -5   3          9.53          5.84         2.95 o
   5  -5   3          6.00          4.79         3.97 o
   6  -5   3        148.78        162.50        20.39 o
   7  -5   3          0.04          0.65        12.07 o
   8  -5   3         10.50          6.06         4.78 o
   9  -5   3         33.36         38.60        12.37 o
  -7  -4   3         56.07         91.87        30.67 o
  -6  -4   3          0.04          0.00         2.05 o
  -5  -4   3        319.31        323.57        30.41 o
  -4  -4   3        181.14        180.63        21.14 o
  -3  -4   3       1471.86       1659.98        97.67 o
  -2  -4   3       1911.58       1793.13        64.51 o
  -1  -4   3       2670.92       2811.25        96.71 o
   0  -4   3       8012.35       8095.64       157.65 o
   1  -4   3        263.87        230.02        15.74 o
   2  -4   3        250.24        310.57        20.54 o
   3  -4   3        264.84        234.21        17.89 o
   4  -4   3          4.00          5.17         1.85 o
   5  -4   3        449.10        496.90        34.69 o
   6  -4   3        132.64        127.12        15.77 o
   7  -4   3        425.17        490.65        55.72 o
   8  -4   3         84.44         68.19        11.70 o
   9  -4   3         10.32         12.87         5.87 o
  -7  -3   3          2.13          3.93         8.44 o
  -6  -3   3         14.14         23.21         8.33 o
  -5  -3   3          6.73          2.19         5.01 o
  -4  -3   3         17.86         18.46         6.16 o
  -3  -3   3        612.10        725.06        44.60 o
  -2  -3   3         56.33         58.47         7.07 o
  -1  -3   3          7.48          5.59         1.66 o
   0  -3   3       1294.02       1281.09        37.16 o
   1  -3   3        298.11        253.33        15.31 o
   2  -3   3        136.86        131.39         8.36 o
   3  -3   3          3.14          7.00         3.02 o
   4  -3   3        244.78        246.36        13.15 o
   5  -3   3          4.14          2.93         1.59 o
   6  -3   3         26.05         22.31         4.51 o
   7  -3   3        239.35        287.45        24.36 o
   8  -3   3          1.56          0.00         2.10 o
   9  -3   3          8.22         11.50         6.30 o
  -8  -2   3         17.30         21.83        14.28 o
  -7  -2   3         90.12        118.63        21.72 o
  -6  -2   3        230.53        282.19        46.08 o
  -5  -2   3          3.58          1.76         4.31 o
  -4  -2   3        409.80        407.74        47.73 o
  -3  -2   3         82.08         80.38        12.06 o
  -2  -2   3       2601.02       2629.22        74.05 o
  -1  -2   3       2836.18       2730.03       110.15 o
   0  -2   3       2909.82       2912.38        54.13 o
   1  -2   3        217.26        215.97        15.16 o
   2  -2   3        259.06        259.96        13.18 o
   3  -2   3       1699.44       1623.86        42.09 o
   4  -2   3       2522.08       2821.99       106.00 o
   5  -2   3        114.07        112.98        10.97 o
   6  -2   3         36.49         56.21         8.38 o
   7  -2   3          0.00          0.00         2.12 o
   8  -2   3        191.30        187.19        21.95 o
   9  -2   3          1.59          4.18         4.03 o
  -8  -1   3          0.53          0.00         3.86 o
  -7  -1   3         63.95         49.58        12.14 o
  -6  -1   3          0.08          3.71         2.57 o
  -5  -1   3         67.01         81.64        13.72 o
  -4  -1   3        784.99        822.72        45.65 o
  -3  -1   3          9.00         13.85         5.52 o
  -2  -1   3          3.01          2.12         1.11 o
  -1  -1   3         27.29         41.02         3.38 o
   0  -1   3         75.20         68.82         4.75 o
   1  -1   3         56.40         51.98         3.42 o
   2  -1   3         31.42         31.80         4.26 o
   3  -1   3       1405.45       1455.14        46.34 o
   4  -1   3          5.36          2.95         1.14 o
   5  -1   3          7.13          9.76         3.19 o
   6  -1   3        190.58        187.22        16.62 o
   7  -1   3          0.24          0.00         3.40 o
   8  -1   3          7.15          8.20         3.48 o
   9  -1   3          5.92          0.39         3.11 o
  -9   0   3          1.52          0.00         6.17 o
  -8   0   3          5.96          0.00         6.42 o
  -7   0   3         79.11         73.44        12.58 o
  -6   0   3          0.07          0.00         7.65 o
  -5   0   3        233.39        250.59        28.40 o
  -4   0   3          1.61          6.22         3.92 o
  -3   0   3       7912.51       7341.58       245.97 o
  -2   0   3        107.79        110.20         7.60 o
  -1   0   3       2788.18       2976.11       129.62 o
   0   0   3        145.82        119.06        10.11 o
   1   0   3        593.67        500.74        13.68 o
   2   0   3        489.63        614.98        28.10 o
   3   0   3       1141.29       1480.96        48.16 o
   4   0   3       1594.05       1877.38        61.19 o
   5   0   3        584.44        575.24        26.37 o
   6   0   3         31.78         15.23         6.12 o
   7   0   3         60.44         43.67         8.82 o
   8   0   3        501.44        605.84        74.35 o
  -9   1   3         28.11          0.00         7.41 o
  -8   1   3         22.90         29.48        10.52 o
  -7   1   3         80.14         88.62        14.97 o
  -6   1   3        219.35        211.30        22.13 o
  -5   1   3         98.60         67.21        11.15 o
  -4   1   3          5.76          1.39         1.82 o
  -3   1   3       1285.21       1219.01        35.86 o
  -2   1   3        423.53        413.41        19.34 o
  -1   1   3         18.80         16.28         2.07 o
   0   1   3        128.93        158.13         8.71 o
   1   1   3        183.01        145.21        16.82 o
   2   1   3          6.64          6.05         1.66 o
   3   1   3        134.64        132.45        12.88 o
   4   1   3        364.66        393.03        23.19 o
   5   1   3          4.75          4.62         2.54 o
   6   1   3         11.66          5.92         3.20 o
   7   1   3        115.71        120.23        16.86 o
   8   1   3          0.19          0.86         9.84 o
  -9   2   3         50.08         29.91        10.42 o
  -8   2   3          9.76         16.78         8.45 o
  -7   2   3        245.34        284.21        28.04 o
  -6   2   3        737.23        868.76        48.28 o
  -5   2   3       1129.41       1317.12        63.74 o
  -4   2   3        453.01        531.56        31.85 o
  -3   2   3       2353.33       2234.49        63.61 o
  -2   2   3        375.88        405.02        14.22 o
  -1   2   3       1292.10       1246.18        56.82 o
   0   2   3       7354.00       7546.34       224.35 o
   1   2   3        241.23        160.90        26.40 o
   2   2   3        142.62        120.18        22.23 o
   3   2   3        140.36        105.29         8.21 o
   4   2   3          0.03          0.00         1.16 o
   5   2   3        261.66        218.78        52.73 o
   6   2   3        205.96        190.65        25.21 o
   7   2   3         85.66         95.13        23.19 o
 -10   3   3         20.39         22.21         8.11 o
  -9   3   3          7.77          3.85         3.07 o
  -8   3   3          6.79          6.63         2.98 o
  -7   3   3         36.02         46.88         8.81 o
  -6   3   3          5.59          6.31         2.18 o
  -5   3   3         78.19         91.07        12.98 o
  -4   3   3        302.84        299.77        17.84 o
  -3   3   3        117.68        145.43         9.88 o
  -2   3   3         94.65         81.21        12.99 o
  -1   3   3          3.88         11.92         3.32 o
   0   3   3        663.28        667.41        28.33 o
   1   3   3         27.99         20.37         4.05 o
   2   3   3          1.04          7.17         6.58 o
   3   3   3        388.09        434.29        48.00 o
   4   3   3          6.95          3.24         1.51 o
   5   3   3         23.71         34.11        10.38 o
   6   3   3         23.81         26.49        18.81 o
   7   3   3          3.02          0.00         7.41 o
 -10   4   3         22.43         11.79         7.15 o
  -9   4   3          9.85          6.84         8.19 o
  -8   4   3         30.79         36.08         8.23 o
  -7   4   3         77.03         76.66        14.09 o
  -6   4   3        194.91        231.55        18.35 o
  -5   4   3       2416.04       2763.62       103.20 o
  -4   4   3        740.65        867.63        43.91 o
  -3   4   3        825.30        870.36        43.30 o
  -2   4   3        456.79        458.14        26.77 o
  -1   4   3       3677.43       3762.66       105.44 o
   0   4   3        344.64        375.76        22.26 o
   1   4   3        427.06        427.03        45.26 o
   2   4   3         89.77         81.76        20.67 o
   3   4   3        168.18        213.06        35.52 o
   4   4   3        106.97        137.63        31.75 o
   5   4   3         20.29         13.40         8.00 o
   6   4   3         65.13         45.17        14.29 o
 -10   5   3          2.40          2.46         1.78 o
  -9   5   3         14.78         17.19         9.04 o
  -8   5   3          0.51          0.00         0.98 o
  -7   5   3        243.23        263.25        25.76 o
  -6   5   3        168.80        167.55        19.60 o
  -5   5   3         59.71         58.19         7.25 o
  -4   5   3        247.76        239.71        22.02 o
  -3   5   3          4.59          2.88         1.67 o
  -2   5   3         52.60         44.45         8.05 o
  -1   5   3         12.41         11.63         4.28 o
   0   5   3        216.20        236.24        19.16 o
   1   5   3          2.06          0.00         3.43 o
   2   5   3          0.13          0.03         3.38 o
   3   5   3         98.66        101.49        27.25 o
   4   5   3         13.18          1.54         7.14 o
   5   5   3          2.57          0.67         5.54 o
  -9   6   3         74.73         66.70        22.53 o
  -8   6   3          7.72          1.23         7.28 o
  -7   6   3        491.70        488.61        38.15 o
  -6   6   3        294.48        308.33        21.79 o
  -5   6   3        237.10        258.41        25.01 o
  -4   6   3        433.75        384.60        30.92 o
  -3   6   3         13.48         13.99         9.08 o
  -2   6   3        238.07        255.25        24.17 o
  -1   6   3        618.58        706.04        37.57 o
   0   6   3          0.12          0.00         0.95 o
   1   6   3        487.55        544.17        42.86 o
   2   6   3         34.79         35.17        11.53 o
   3   6   3        110.48        110.28        20.29 o
   4   6   3         57.38         79.93        26.14 o
   5   6   3         37.64         35.09        11.81 o
  -9   7   3          0.36          2.53         4.64 o
  -8   7   3         20.59         24.40         9.53 o
  -7   7   3         22.60         29.70        10.20 o
  -6   7   3          0.97          0.00         4.96 o
  -5   7   3         45.75         65.01        13.07 o
  -4   7   3         60.48         77.88        13.93 o
  -3   7   3          1.10          8.76         7.14 o
  -2   7   3        100.66        110.97        17.09 o
  -1   7   3         28.87         29.51         5.89 o
   0   7   3         40.28         39.71         9.41 o
   1   7   3          2.04          0.00        11.28 o
   2   7   3         32.35         17.63         4.32 o
   3   7   3          1.53          8.65         6.26 o
  -9   8   3          0.31          0.00        12.94 o
  -8   8   3          3.74          3.94         2.59 o
  -7   8   3          7.26          0.00         5.16 o
  -6   8   3         77.34         99.64        17.96 o
  -5   8   3          2.53          1.65         2.40 o
  -4   8   3          7.18          1.42         4.34 o
  -3   8   3          6.35          9.97         3.53 o
  -2   8   3         14.44         10.56         4.81 o
  -1   8   3         35.56         28.03        10.80 o
   0   8   3         58.43         57.78        13.18 o
   1   8   3         14.28          0.00         6.76 o
   2   8   3          0.15          0.00        11.43 o
  -8   9   3          0.28          0.00         3.76 o
  -7   9   3          0.03          0.00         6.14 o
  -6   9   3         25.91         34.14        10.69 o
  -5   9   3         13.34         15.34         7.59 o
  -4   9   3         15.95         19.82         6.80 o
  -3   9   3          1.63          4.48         2.71 o
  -2   9   3          1.29          6.25         7.00 o
  -1   9   3          0.09          0.73         2.44 o
   0   9   3         24.88         28.38        11.88 o
   1   9   3          9.54         18.69         9.27 o
  -6  10   3         63.74         52.42        11.49 o
  -5  10   3         18.27         15.77         6.08 o
  -4  10   3          0.02          0.00         2.00 o
  -3  10   3         82.64         67.48        24.90 o
  -2  10   3          0.37          0.00         3.05 o
   1 -10   4          9.27          0.00        14.42 o
   2 -10   4          6.88         22.96        16.82 o
   3 -10   4          1.33          8.22         6.44 o
   4 -10   4          0.89          4.10         5.83 o
   5 -10   4          3.32          3.02        13.18 o
   6 -10   4         25.51          7.79        11.31 o
  -1  -9   4         12.47         17.95         7.20 o
   0  -9   4          0.52          0.00        11.52 o
   1  -9   4          0.38          0.00         9.46 o
   2  -9   4          2.47          2.03         4.29 o
   3  -9   4          1.12          0.00         6.05 o
   4  -9   4          8.48          6.12         5.89 o
   5  -9   4          7.70          6.79         3.29 o
   6  -9   4         18.38         27.42        10.24 o
   7  -9   4          0.02          0.00         5.25 o
   8  -9   4          3.88          0.00         6.26 o
  -3  -8   4         20.15         18.77         8.78 o
  -2  -8   4         44.36         33.96         9.51 o
  -1  -8   4         20.47         22.26         8.52 o
   0  -8   4         50.99         49.95        10.67 o
   1  -8   4        138.87        120.19        17.29 o
   2  -8   4        649.56        722.39        49.00 o
   3  -8   4        136.43        126.95        13.88 o
   4  -8   4          0.89          0.00         3.75 o
   5  -8   4          3.86          2.36         8.45 o
   6  -8   4         49.12         35.78        12.06 o
   7  -8   4         60.07         82.65        17.99 o
   8  -8   4          0.41          0.00         4.73 o
  -4  -7   4          0.03          0.00         6.27 o
  -3  -7   4         44.32         48.99        10.43 o
  -2  -7   4          0.01          0.00         1.31 o
  -1  -7   4          0.04          2.22         4.18 o
   0  -7   4        190.86        154.02        26.00 o
   1  -7   4         16.20         14.75         5.03 o
   2  -7   4          5.15          6.48         5.51 o
   3  -7   4         21.69         15.61         4.74 o
   4  -7   4        115.55        108.95        12.46 o
   5  -7   4         13.29         15.68         5.41 o
   6  -7   4          0.53          2.61         3.37 o
   7  -7   4         74.91         67.78        11.99 o
   8  -7   4          2.83          0.00         5.90 o
   9  -7   4          9.19          6.53         8.04 o
  -5  -6   4         16.11         30.43        15.39 o
  -4  -6   4        240.44        238.78        43.33 o
  -3  -6   4        273.98        284.51        25.01 o
  -2  -6   4        458.97        490.41        28.14 o
  -1  -6   4         79.23         90.03        11.40 o
   0  -6   4        612.45        637.49        28.60 o
   1  -6   4        540.48        515.48        64.19 o
   2  -6   4        192.38        189.54        20.97 o
   3  -6   4         21.41         28.59         5.88 o
   4  -6   4        160.01        183.71        17.87 o
   5  -6   4         44.49         44.32         8.23 o
   6  -6   4        256.79        222.22        59.63 o
   7  -6   4        105.28        123.48        20.04 o
   8  -6   4         76.48         75.69        16.99 o
   9  -6   4         92.55        101.75        21.23 o
  -6  -5   4          2.66          0.00        12.80 o
  -5  -5   4          6.09         26.95        15.60 o
  -4  -5   4         72.69         92.94        16.70 o
  -3  -5   4          0.72          2.68         4.28 o
  -2  -5   4          0.18          0.00         3.92 o
  -1  -5   4        123.07        108.34        11.31 o
   0  -5   4         11.21         11.11         2.81 o
   1  -5   4          0.09          0.00         1.71 o
   2  -5   4         10.46          4.95         2.27 o
   3  -5   4        186.45        175.67        13.41 o
   4  -5   4         20.47         23.15         6.23 o
   5  -5   4          0.35          0.62         1.28 o
   6  -5   4        158.68        189.17        22.56 o
   7  -5   4          2.56          8.13         5.87 o
   8  -5   4         14.26         17.35         8.96 o
   9  -5   4         40.37         39.19        19.22 o
  -7  -4   4         70.88         76.59        28.84 o
  -6  -4   4         27.69         51.37        34.98 o
  -5  -4   4        377.52        354.24        33.03 o
  -4  -4   4          6.40          3.17         2.41 o
  -3  -4   4        211.37        202.85        31.02 o
  -2  -4   4        167.68        174.19        16.38 o
  -1  -4   4       1536.26       1632.92        58.42 o
   0  -4   4        953.67       1071.75        31.84 o
   1  -4   4       1454.95       1831.81        60.47 o
   2  -4   4        999.27       1182.39        40.49 o
   3  -4   4        448.25        472.08        47.63 o
   4  -4   4         22.67         15.82         8.41 o
   5  -4   4        227.98        270.86        25.17 o
   6  -4   4        227.40        283.13        28.34 o
   7  -4   4        162.07        172.74        18.57 o
   8  -4   4         22.03          7.86         5.02 o
   9  -4   4        126.66        166.36        27.11 o
  -7  -3   4         11.26         12.32        15.60 o
  -6  -3   4         21.44         32.14         9.44 o
  -5  -3   4          1.49          0.87         1.49 o
  -4  -3   4         50.37         42.64         8.14 o
  -3  -3   4        496.90        548.46        24.54 o
  -2  -3   4        103.72         98.80         7.45 o
  -1  -3   4         73.44         65.75         8.12 o
   0  -3   4        565.34        496.65        26.75 o
   1  -3   4        344.77        326.44        18.12 o
   2  -3   4          3.93          2.95         0.86 o
   3  -3   4          5.34          8.54         2.33 o
   4  -3   4        372.45        392.04        21.48 o
   5  -3   4          3.78          1.84         1.59 o
   6  -3   4         34.76         30.19         4.91 o
   7  -3   4        270.93        323.91        19.45 o
   8  -3   4          6.98          3.68         8.13 o
   9  -3   4          4.43          0.00         3.02 o
  -8  -2   4          0.14          0.00        16.57 o
  -7  -2   4        153.64        187.91        27.55 o
  -6  -2   4          0.10          0.00         5.40 o
  -5  -2   4         44.75         54.18        12.12 o
  -4  -2   4        107.05         93.75        14.35 o
  -3  -2   4        303.04        415.59        28.73 o
  -2  -2   4        775.49        829.94        45.04 o
  -1  -2   4       1194.43       1178.09        34.47 o
   0  -2   4         43.03         45.14         4.74 o
   1  -2   4      15551.08      15358.10       469.18 o
   2  -2   4       1102.03       1151.68        44.72 o
   3  -2   4        161.15        137.53         8.30 o
   4  -2   4        223.05        214.54        14.80 o
   5  -2   4        198.38        206.55        15.88 o
   6  -2   4       1739.51       1879.03       120.08 o
   7  -2   4          3.59          3.56         2.87 o
   8  -2   4         58.50         61.04        12.09 o
   9  -2   4          8.01          7.79         9.84 o
  -8  -1   4          5.39          0.00         8.64 o
  -7  -1   4         21.91         27.26        10.99 o
  -6  -1   4          0.12          0.00         4.57 o
  -5  -1   4        225.38        259.81        29.74 o
  -4  -1   4        461.78        576.02        36.53 o
  -3  -1   4          0.32          4.25         2.87 o
  -2  -1   4          0.04          0.00         0.99 o
  -1  -1   4          5.57          3.75         2.33 o
   0  -1   4         30.96         31.69         2.24 o
   1  -1   4        261.86        259.82        12.77 o
   2  -1   4        168.45        168.12        12.85 o
   3  -1   4       1205.37       1247.14        42.35 o
   4  -1   4         18.98         19.02         5.77 o
   5  -1   4         36.45         32.91         6.70 o
   6  -1   4        117.36        117.75        18.16 o
   7  -1   4         11.61          9.64         3.70 o
   8  -1   4          9.13         16.31         7.69 o
   9  -1   4         23.75         20.81        12.18 o
  -9   0   4         32.37         43.01        20.64 o
  -8   0   4        185.14        194.15        28.71 o
  -7   0   4          0.62          0.00         6.47 o
  -6   0   4         14.71         14.66         5.91 o
  -5   0   4        582.30        532.76        36.12 o
  -4   0   4       5246.57       4916.84       523.12 o
  -3   0   4        676.63        820.39        27.91 o
  -2   0   4         58.12         41.71         3.90 o
  -1   0   4       2055.27       2127.72       103.75 o
   0   0   4       5142.92       4833.88       105.91 o
   1   0   4        527.76        423.42        13.48 o
   2   0   4       2440.29       2117.62        92.82 o
   3   0   4       1221.78       1104.14       101.96 o
   4   0   4        307.95        284.22        21.97 o
   5   0   4        114.44         88.27        10.72 o
   6   0   4       1634.61       1732.08        78.83 o
   7   0   4        733.39        953.91        72.19 o
   8   0   4        238.17        288.32        31.92 o
  -9   1   4          7.40          8.00         6.79 o
  -8   1   4         33.69         33.71        11.78 o
  -7   1   4        112.65        118.56        20.18 o
  -6   1   4         27.73         29.34         8.65 o
  -5   1   4         84.96         87.28        17.91 o
  -4   1   4        486.13        367.31        29.78 o
  -3   1   4       1138.78       1060.20        42.13 o
  -2   1   4        726.08        673.62        22.62 o
  -1   1   4          7.11          7.10         2.64 o
   0   1   4         40.18         39.14         5.98 o
   1   1   4         38.89         36.33         4.29 o
   2   1   4          0.49          0.00         1.09 o
   3   1   4        238.68        220.89        16.38 o
   4   1   4        285.37        287.96        19.15 o
   5   1   4         14.77         10.69         4.03 o
   6   1   4         20.87         15.96         5.54 o
   7   1   4         77.75        106.06        19.04 o
   8   1   4          0.14         87.10        32.07 o
  -9   2   4         52.48         60.23        15.75 o
  -8   2   4        873.58        969.51        62.13 o
  -7   2   4        105.32        109.84        24.74 o
  -6   2   4         29.11         19.11         6.57 o
  -5   2   4        501.07        400.75        22.57 o
  -4   2   4        552.75        549.38        36.99 o
  -3   2   4        753.07        770.57        22.80 o
  -2   2   4         12.65         15.79         2.50 o
  -1   2   4        126.53        166.84        14.08 o
   0   2   4       9826.86       9818.99       235.70 o
   1   2   4       2368.29       2130.33        87.94 o
   2   2   4       1918.18       1940.68        63.70 o
   3   2   4         17.60         15.53         3.56 o
   4   2   4        154.44        160.52        13.67 o
   5   2   4       1068.82       1306.73       181.01 o
   6   2   4        391.99        527.64        44.36 o
   7   2   4         20.96         11.09         7.38 o
 -10   3   4         16.17         17.25         8.77 o
  -9   3   4          0.40          0.00         4.54 o
  -8   3   4         27.12         29.44         7.46 o
  -7   3   4          0.37          1.35         2.48 o
  -6   3   4          3.83          7.92         3.69 o
  -5   3   4        228.77        242.15        16.75 o
  -4   3   4        144.23        104.91         9.94 o
  -3   3   4         33.82         44.72         4.92 o
  -2   3   4          2.48          1.38         0.82 o
  -1   3   4         28.44         29.80         6.05 o
   0   3   4        149.51        152.31        14.58 o
   1   3   4         59.71         37.32         7.79 o
   2   3   4         63.75         58.94         7.57 o
   3   3   4        371.59        387.89        35.80 o
   4   3   4         31.16         18.70         7.64 o
   5   3   4         12.79          9.59         4.37 o
   6   3   4         13.22         13.31         7.89 o
   7   3   4          2.57          0.00         4.37 o
 -10   4   4         29.43         33.51        17.77 o
  -9   4   4        428.06        510.06        49.13 o
  -8   4   4       1140.34       1247.51        55.46 o
  -7   4   4         95.18         89.78         9.62 o
  -6   4   4         62.57         47.02         7.78 o
  -5   4   4        136.96        138.57        13.17 o
  -4   4   4         81.87         60.13         6.75 o
  -3   4   4       3244.03       3448.60       105.65 o
  -2   4   4         24.61         23.49         5.26 o
  -1   4   4        996.78       1052.78        40.81 o
   0   4   4        404.30        415.24        23.96 o
   1   4   4       2311.84       2421.22       180.44 o
   2   4   4        629.43        770.33        68.34 o
   3   4   4        127.95        162.42        31.05 o
   4   4   4         14.92         28.61        13.81 o
   5   4   4         95.49        105.45        23.28 o
   6   4   4         23.20         21.25         8.70 o
 -10   5   4          6.15         10.17         6.34 o
  -9   5   4          8.06          7.67         7.11 o
  -8   5   4          7.44          2.79         2.39 o
  -7   5   4        137.67        144.99        18.74 o
  -6   5   4        263.78        265.90        24.98 o
  -5   5   4        157.61        152.00        12.25 o
  -4   5   4        175.37        181.11        18.89 o
  -3   5   4          2.63          5.34         4.72 o
  -2   5   4         25.59         17.01         5.69 o
  -1   5   4         77.43         70.47         9.69 o
   0   5   4        276.49        303.03        22.31 o
   1   5   4         23.37         20.75         7.81 o
   2   5   4          4.94          3.57         4.22 o
   3   5   4         76.11         80.17        24.90 o
   4   5   4          4.19          9.26         7.60 o
   5   5   4          0.27          0.00         8.56 o
  -9   6   4         41.64         59.75        21.37 o
  -8   6   4        192.64        176.13        23.33 o
  -7   6   4          1.46          0.00         7.65 o
  -6   6   4          1.56          3.27         4.33 o
  -5   6   4        220.32        211.63        22.73 o
  -4   6   4        807.50        893.30        50.94 o
  -3   6   4        150.52        192.15        30.75 o
  -2   6   4         18.97         12.29         4.50 o
  -1   6   4         63.19         65.92        10.59 o
   0   6   4         92.71         96.97        13.63 o
   1   6   4         97.08        132.44        20.08 o
   2   6   4        143.51        136.92        21.62 o
   3   6   4         20.73         20.19         8.43 o
   4   6   4          1.08          6.44         5.42 o
  -9   7   4          0.09          8.73        11.40 o
  -8   7   4         99.80        121.62        20.07 o
  -7   7   4         36.09         43.26        11.85 o
  -6   7   4         50.67         45.68        11.42 o
  -5   7   4         32.10         33.38         9.69 o
  -4   7   4          0.03          2.46         3.39 o
  -3   7   4          0.28          1.78         5.07 o
  -2   7   4         57.44         66.25        13.76 o
  -1   7   4         94.14        102.69        15.01 o
   0   7   4         13.50         22.45         6.81 o
   1   7   4          8.40          0.00         3.45 o
   2   7   4         36.93         41.49        12.62 o
   3   7   4          1.02          0.00         6.20 o
  -9   8   4         45.43         23.20         9.14 o
  -8   8   4         21.13         15.00         7.15 o
  -7   8   4        148.67        163.98        23.32 o
  -6   8   4          3.50          0.00         5.87 o
  -5   8   4          7.19          3.05         5.11 o
  -4   8   4         98.38         80.69        24.50 o
  -3   8   4         51.06         81.71        22.53 o
  -2   8   4          6.34          6.55         6.70 o
  -1   8   4        197.73        263.10        26.10 o
   0   8   4          1.03          8.89         3.55 o
   1   8   4         28.75         15.95        10.50 o
   2   8   4          0.41          5.97         6.33 o
  -8   9   4         11.42         11.03         5.97 o
  -7   9   4          1.37          2.86         3.70 o
  -6   9   4         41.22         32.08        10.97 o
  -5   9   4          0.03          0.00         4.11 o
  -4   9   4          8.38         16.82         5.90 o
  -3   9   4          6.67          5.25         5.61 o
  -2   9   4          0.02          4.56         8.18 o
  -1   9   4          1.59          0.64         1.74 o
   0   9   4         26.84         17.99         9.69 o
  -6  10   4          5.11          5.86         4.68 o
  -5  10   4         23.13         15.82         6.20 o
  -4  10   4        125.69        156.15        37.49 o
  -3  10   4         42.31         38.27        20.67 o
  -2  10   4         27.12         37.78        18.84 o
   1 -10   5          1.80          2.48         1.97 o
   2 -10   5          0.19         13.42        11.53 o
   3 -10   5         12.92         10.13        12.45 o
   4 -10   5         27.89         12.04        17.64 o
   5 -10   5          3.85          5.10         6.41 o
   6 -10   5         22.22         13.75        15.28 o
  -1  -9   5         10.90         11.53         7.42 o
   0  -9   5          1.30          3.67         6.41 o
   1  -9   5          0.18          9.06         7.09 o
   2  -9   5          1.48          0.00         5.36 o
   3  -9   5          1.18          0.62         3.14 o
   4  -9   5          4.01          6.48         8.23 o
   5  -9   5         12.00         25.61         9.98 o
   6  -9   5          7.01          2.99         0.75 o
   7  -9   5          0.75          0.45         7.04 o
  -3  -8   5        209.59        207.84        32.21 o
  -2  -8   5         12.48         10.64         4.23 o
  -1  -8   5        152.06        159.10        21.14 o
   0  -8   5        135.99        145.37        24.00 o
   1  -8   5         29.50         25.55         7.45 o
   2  -8   5          0.09          0.00         3.68 o
   3  -8   5         13.12          8.19         8.44 o
   4  -8   5          7.03         15.74         8.90 o
   5  -8   5          8.99          2.65        11.64 o
   6  -8   5          8.44          6.93         6.36 o
   7  -8   5         44.67         34.27        12.78 o
   8  -8   5         56.19         67.56        19.76 o
  -4  -7   5          0.60          5.42         6.73 o
  -3  -7   5         19.57         15.51         6.36 o
  -2  -7   5          5.04          1.30         3.67 o
  -1  -7   5          0.19          0.00         5.07 o
   0  -7   5        130.11        117.17        13.29 o
   1  -7   5         27.84         41.05        10.01 o
   2  -7   5         30.56         27.24         8.26 o
   3  -7   5         40.30         34.49         7.10 o
   4  -7   5         56.16         63.87         9.57 o
   5  -7   5          1.70          3.10         1.93 o
   6  -7   5          0.02          2.15         1.38 o
   7  -7   5         97.50         83.15        15.99 o
   8  -7   5          9.19          1.12         6.36 o
   9  -7   5          0.13          0.00         6.25 o
  -5  -6   5         35.99         35.28        16.28 o
  -4  -6   5          0.10          1.62         4.47 o
  -3  -6   5         19.41         11.43         4.02 o
  -2  -6   5        171.60        152.13        15.36 o
  -1  -6   5        268.74        264.13        19.64 o
   0  -6   5          0.51          2.28         2.11 o
   1  -6   5          6.53          6.53         4.92 o
   2  -6   5        100.13        100.48        10.59 o
   3  -6   5        121.82        125.97        11.34 o
   4  -6   5       1135.55       1321.72       130.74 o
   5  -6   5         61.17         50.22        10.05 o
   6  -6   5         25.37         20.61        10.69 o
   7  -6   5         45.86         63.22        14.14 o
   8  -6   5         23.99         33.56        11.87 o
   9  -6   5        125.22        148.25        25.26 o
  -6  -5   5          2.94          0.00        12.48 o
  -5  -5   5         33.95         44.67        13.57 o
  -4  -5   5         25.63         25.54         8.92 o
  -3  -5   5         15.14         12.33         7.29 o
  -2  -5   5          0.91          1.52         1.61 o
  -1  -5   5        109.32         93.61        10.37 o
   0  -5   5         14.91         17.17         3.75 o
   1  -5   5          3.82          2.68         1.74 o
   2  -5   5         28.20         18.10         3.48 o
   3  -5   5         61.49         64.02         7.50 o
   4  -5   5          8.14         13.28         4.41 o
   5  -5   5         33.28         19.95         7.39 o
   6  -5   5        114.68        139.24        32.35 o
   7  -5   5          0.41          1.16         3.45 o
   8  -5   5          3.27          9.70         4.81 o
   9  -5   5          9.24         13.99         8.04 o
  -7  -4   5         57.19         57.73        25.17 o
  -6  -4   5         35.67         40.32        19.38 o
  -5  -4   5          1.60          0.00         3.33 o
  -4  -4   5          0.24          2.86         2.09 o
  -3  -4   5        185.30        178.42        16.46 o
  -2  -4   5        169.73        177.10        15.51 o
  -1  -4   5       1198.66       1268.38        42.00 o
   0  -4   5        165.63        148.36         9.11 o
   1  -4   5        277.46        264.38        12.19 o
   2  -4   5       1039.59       1056.21        76.52 o
   3  -4   5       5444.50       5779.55       215.29 o
   4  -4   5       1933.75       2046.48       100.60 o
   5  -4   5        122.00        110.51        25.47 o
   6  -4   5        336.38        315.90        22.12 o
   7  -4   5        769.25        849.69        82.23 o
   8  -4   5         12.74         14.48         7.54 o
   9  -4   5          0.69          0.00         6.68 o
  -7  -3   5          8.86         11.72         9.30 o
  -6  -3   5         24.63         24.81         6.30 o
  -5  -3   5          3.10          0.69         3.59 o
  -4  -3   5        124.07        120.64        13.62 o
  -3  -3   5        292.27        264.30        16.13 o
  -2  -3   5         88.78         82.61         7.94 o
  -1  -3   5        141.28        126.53        11.57 o
   0  -3   5        489.95        404.16        37.95 o
   1  -3   5        717.14        700.13        36.33 o
   2  -3   5         16.04         16.65         3.81 o
   3  -3   5         17.72         25.23         4.99 o
   4  -3   5        406.78        470.76        24.38 o
   5  -3   5         13.87         10.37         3.47 o
   6  -3   5        109.09        111.06        10.23 o
   7  -3   5        138.79        171.74        13.97 o
   8  -3   5         22.99         29.22        11.05 o
   9  -3   5          0.64          0.00         4.45 o
  -8  -2   5          2.90          3.56         5.44 o
  -7  -2   5         84.52        114.47        25.40 o
  -6  -2   5        109.05        119.99        20.26 o
  -5  -2   5        289.08        293.62        29.23 o
  -4  -2   5         55.14         36.02         8.11 o
  -3  -2   5        315.51        383.25        40.55 o
  -2  -2   5        136.02        131.01        10.49 o
  -1  -2   5       5838.63       6021.90       130.06 o
   0  -2   5         92.98        111.95         7.31 o
   1  -2   5       2726.51       2729.42       104.87 o
   2  -2   5        251.90        229.55        13.01 o
   3  -2   5       1661.32       1889.86        47.44 o
   4  -2   5        306.33        310.27        18.77 o
   5  -2   5        110.93         92.47        10.61 o
   6  -2   5         43.29         36.48         7.18 o
   7  -2   5       1781.97       2068.59       105.65 o
   8  -2   5          4.66          8.69         7.32 o
   9  -2   5        374.89        493.42        71.78 o
  -8  -1   5         16.87         12.20         8.18 o
  -7  -1   5          7.74         16.69         6.74 o
  -6  -1   5          1.27          6.84         7.24 o
  -5  -1   5         62.97         87.21        14.35 o
  -4  -1   5        238.58        258.84        22.95 o
  -3  -1   5        117.24        124.44        15.36 o
  -2  -1   5         24.96         22.99         3.06 o
  -1  -1   5         60.28         54.77         6.94 o
   0  -1   5        347.22        383.15        20.18 o
   1  -1   5        450.68        415.50        17.89 o
   2  -1   5        101.00         78.93         8.86 o
   3  -1   5       1009.33       1021.06        45.26 o
   4  -1   5         20.51         18.98         4.68 o
   5  -1   5         33.93         15.66         5.24 o
   6  -1   5        116.78        102.57        15.24 o
   7  -1   5          0.92          0.00         2.90 o
   8  -1   5         17.40         22.29         8.26 o
   9  -1   5          4.15          8.97         9.23 o
  -9   0   5         21.22         23.74        18.14 o
  -8   0   5        907.62       1107.97       146.87 o
  -7   0   5        220.87        177.08        38.65 o
  -6   0   5        893.08       1140.81        62.60 o
  -5   0   5         27.91         26.57         8.00 o
  -4   0   5        734.90        621.14        48.35 o
  -3   0   5         87.93        103.33        15.35 o
  -2   0   5        364.54        268.71        44.95 o
  -1   0   5        150.16        183.38        12.36 o
   0   0   5         51.46         56.82         7.79 o
   1   0   5        854.00        797.55        36.97 o
   2   0   5       2544.06       2434.96       171.71 o
   3   0   5        901.15        860.16        49.51 o
   4   0   5         81.14         80.59        11.13 o
   5   0   5        208.80        177.88        18.58 o
   6   0   5        370.32        420.43        27.59 o
   7   0   5        169.87        186.51        18.87 o
   8   0   5          0.29          0.00         5.28 o
  -9   1   5          6.48          7.56        13.25 o
  -8   1   5          5.42          2.98         9.72 o
  -7   1   5        220.57        256.89        27.55 o
  -6   1   5         84.31         86.42        14.14 o
  -5   1   5         83.25         66.76        11.24 o
  -4   1   5        856.52        789.01        53.07 o
  -3   1   5        440.41        414.12        29.75 o
  -2   1   5        491.78        463.66        31.34 o
  -1   1   5          9.35          7.84         2.04 o
   0   1   5          6.65          5.98         1.89 o
   1   1   5         12.59         10.55         3.38 o
   2   1   5         21.61         16.35         4.13 o
   3   1   5        333.76        336.04        19.57 o
   4   1   5        181.07        187.21        16.84 o
   5   1   5          7.27          4.15         4.26 o
   6   1   5         33.24         30.02         6.75 o
   7   1   5         40.47         49.84        13.24 o
   8   1   5          0.59          0.00         4.34 o
  -9   2   5          0.13          5.71         4.14 o
  -8   2   5       1293.16       1664.58        85.75 o
  -7   2   5         98.56        108.64        18.14 o
  -6   2   5       1141.02       1271.80        50.83 o
  -5   2   5         10.30         11.19         2.77 o
  -4   2   5         37.40         42.48         7.02 o
  -3   2   5        162.64        152.68         8.68 o
  -2   2   5        842.50        802.67        35.07 o
  -1   2   5       1200.70       1284.16        46.69 o
   0   2   5       3034.96       3050.50        82.68 o
   1   2   5       1611.25       1315.59        56.04 o
   2   2   5        158.96        171.10        12.24 o
   3   2   5        702.19        815.20        35.52 o
   4   2   5         19.21         30.67         7.28 o
   5   2   5        289.99        275.98        29.40 o
   6   2   5          0.05          0.00         5.48 o
   7   2   5         61.93         47.30        15.58 o
 -10   3   5          4.35          0.00         5.66 o
  -9   3   5          4.10          2.59         4.50 o
  -8   3   5        355.86        393.77        29.15 o
  -7   3   5          1.35          0.73         2.30 o
  -6   3   5          0.13          0.00         1.49 o
  -5   3   5        120.71        117.82         8.99 o
  -4   3   5        128.73        116.32         7.53 o
  -3   3   5          0.01          0.00         1.58 o
  -2   3   5        126.07         91.74         6.17 o
  -1   3   5        139.28        139.82        10.77 o
   0   3   5        102.44         99.34        10.01 o
   1   3   5         65.39         63.18        12.18 o
   2   3   5        343.24        332.57        27.15 o
   3   3   5        190.57        194.21        30.66 o
   4   3   5          1.01          2.08         4.89 o
   5   3   5          9.43          6.79         6.33 o
   6   3   5          5.62          5.44         5.22 o
   7   3   5          0.04          0.58         4.91 o
 -10   4   5          1.68          0.00         7.63 o
  -9   4   5         39.48         35.51        11.33 o
  -8   4   5        153.14        164.44        17.33 o
  -7   4   5        178.54        174.35        17.53 o
  -6   4   5        125.33        126.02        14.49 o
  -5   4   5        219.38        200.54        16.42 o
  -4   4   5        925.59        841.32        77.04 o
  -3   4   5       2210.34       2203.47       163.05 o
  -2   4   5        289.24        324.17        21.16 o
  -1   4   5         58.33         39.34         6.46 o
   0   4   5        748.28        888.57        47.17 o
   1   4   5        563.75        470.43        51.36 o
   2   4   5         33.60         22.23         4.65 o
   3   4   5        419.44        538.46        42.83 o
   4   4   5         34.29         31.16         9.06 o
   5   4   5        292.65        373.48        92.11 o
   6   4   5         25.24         22.84         8.67 o
 -10   5   5          5.55          0.00         3.22 o
  -9   5   5         13.07          2.55         7.75 o
  -8   5   5         78.91         76.93        16.05 o
  -7   5   5        327.33        363.40        30.60 o
  -6   5   5         53.28         56.07        11.31 o
  -5   5   5        139.78        153.26        12.58 o
  -4   5   5        179.90        158.13        13.68 o
  -3   5   5         42.48         39.83        11.64 o
  -2   5   5         10.40          6.75         3.70 o
  -1   5   5          8.85          6.70         4.34 o
   0   5   5        349.43        397.51        32.05 o
   1   5   5         20.12         24.32         8.70 o
   2   5   5         23.89         21.77         8.35 o
   3   5   5         85.35        107.05        19.64 o
   4   5   5         12.63         11.50        10.39 o
   5   5   5          0.28          4.05        10.01 o
  -9   6   5        197.80        248.39        45.76 o
  -8   6   5          1.03          3.25         4.91 o
  -7   6   5         52.59         49.09        11.75 o
  -6   6   5        376.53        411.39        33.98 o
  -5   6   5         38.60         36.83         6.81 o
  -4   6   5         27.71         23.36         7.66 o
  -3   6   5          2.67          0.00         3.37 o
  -2   6   5          6.97          5.37         4.45 o
  -1   6   5          0.18          0.00         4.00 o
   0   6   5          5.47          8.24         6.44 o
   1   6   5         38.89         59.58        16.95 o
   2   6   5          3.87         12.17         4.35 o
   3   6   5         10.09          8.72         5.49 o
   4   6   5          1.16          0.00         6.43 o
  -9   7   5          2.19          0.00         6.58 o
  -8   7   5         81.88         80.94        16.29 o
  -7   7   5          0.97          0.00         4.17 o
  -6   7   5         15.09         13.27         6.71 o
  -5   7   5         22.27         17.83         5.09 o
  -4   7   5         15.50         13.44         5.79 o
  -3   7   5         10.05         10.67         3.83 o
  -2   7   5         91.23        116.87        19.40 o
  -1   7   5        128.82        136.01        16.81 o
   0   7   5         10.16          7.14         1.83 o
   1   7   5          4.35          1.12         3.61 o
   2   7   5         27.44         31.42         9.66 o
   3   7   5          4.42          0.00         4.78 o
  -9   8   5         64.62         42.45        19.11 o
  -8   8   5         35.20         16.05        16.59 o
  -7   8   5          3.74          5.80         8.68 o
  -6   8   5         87.57         82.13        16.20 o
  -5   8   5         14.77         20.22         9.03 o
  -4   8   5          0.00          0.00         9.76 o
  -3   8   5         65.98         88.45        25.06 o
  -2   8   5         37.92         36.49        11.67 o
  -1   8   5        584.90        705.46        52.66 o
   0   8   5         75.90         70.26        15.55 o
   1   8   5         79.96        103.33        21.28 o
   2   8   5         11.13         10.68        14.22 o
  -8   9   5          4.65          1.36         3.76 o
  -7   9   5         18.32         13.99         6.98 o
  -6   9   5         10.03         13.41         5.11 o
  -5   9   5          7.27          3.85         5.46 o
  -4   9   5         35.76         33.31        14.04 o
  -3   9   5          0.63         15.12        11.37 o
  -2   9   5          4.75          0.00         3.18 o
  -1   9   5          2.22          0.63         6.55 o
   0   9   5          0.40          0.00         1.61 o
  -6  10   5        156.95        184.44        27.57 o
  -5  10   5         15.76         23.48        10.07 o
  -4  10   5          1.31          3.69        12.72 o
  -3  10   5         16.07          7.22         4.31 o
  -2  10   5         21.24         11.20         6.22 o
   1 -10   6         30.07         33.71        17.38 o
   2 -10   6        126.95        147.66        38.62 o
   3 -10   6          0.02          0.00         5.71 o
   4 -10   6         13.79         13.57         6.69 o
   5 -10   6          3.68          7.34         4.39 o
   6 -10   6          5.86          3.66         3.99 o
  -1  -9   6          8.80          7.99         7.52 o
   0  -9   6          1.49          0.00         2.60 o
   1  -9   6          2.61          4.39         6.09 o
   2  -9   6          0.06          0.00         5.31 o
   3  -9   6         13.13         18.33         6.31 o
   4  -9   6          3.16          5.75         2.95 o
   5  -9   6          3.80          8.92         8.87 o
   6  -9   6          8.52          9.37         2.62 o
   7  -9   6          0.08          0.00        16.43 o
  -3  -8   6        194.75        224.18        26.76 o
  -2  -8   6         42.04         49.75        12.04 o
  -1  -8   6          9.36         14.62         5.54 o
   0  -8   6         74.17         89.71        18.50 o
   1  -8   6        128.21        114.01        17.56 o
   2  -8   6         96.93         66.27        14.19 o
   3  -8   6          2.09          3.01         3.77 o
   4  -8   6         23.27         18.15         8.34 o
   5  -8   6        113.43        147.84        23.55 o
   6  -8   6         36.07         36.82        14.16 o
   7  -8   6         48.14         39.34        14.27 o
   8  -8   6         21.07         36.90        13.41 o
  -4  -7   6          0.57          9.37         4.07 o
  -3  -7   6         24.93         24.51         6.78 o
  -2  -7   6          0.17          0.00         2.37 o
  -1  -7   6         14.55         11.52         5.59 o
   0  -7   6         92.48         97.77        12.60 o
   1  -7   6         46.00         63.04        12.72 o
   2  -7   6         17.75         15.10         3.74 o
   3  -7   6         57.92         47.44         8.79 o
   4  -7   6         43.78         35.61         6.57 o
   5  -7   6          5.69          8.71         3.30 o
   6  -7   6          3.76          2.26         2.97 o
   7  -7   6         88.07         74.91        16.12 o
   8  -7   6          0.64          7.33         5.79 o
  -5  -6   6          7.44          7.57         9.06 o
  -4  -6   6         82.22        101.75        18.91 o
  -3  -6   6        296.94        320.52        23.47 o
  -2  -6   6       1575.89       1887.56        64.69 o
  -1  -6   6        119.31        123.37        13.23 o
   0  -6   6        248.43        275.91        18.54 o
   1  -6   6         80.46         58.77        16.61 o
   2  -6   6          2.44          3.24         1.91 o
   3  -6   6        198.69        159.78        12.07 o
   4  -6   6        610.81        659.80        46.84 o
   5  -6   6        466.96        502.97        35.61 o
   6  -6   6        192.32        205.44        24.25 o
   7  -6   6         75.83         81.80        16.45 o
   8  -6   6          2.09          2.00         5.39 o
   9  -6   6         10.71          5.89        13.49 o
  -6  -5   6          0.79          0.00        11.62 o
  -5  -5   6         43.17         56.19        13.70 o
  -4  -5   6         40.19         46.84        12.33 o
  -3  -5   6          7.47          2.87         2.61 o
  -2  -5   6          4.94          5.33         2.55 o
  -1  -5   6         22.83         15.33         3.86 o
   0  -5   6          5.43          3.38         1.35 o
   1  -5   6         14.20         10.29         2.58 o
   2  -5   6         27.05         19.86        14.24 o
   3  -5   6         83.36         86.95         9.84 o
   4  -5   6          1.93          6.20         3.14 o
   5  -5   6          9.14         11.13         4.74 o
   6  -5   6        139.77        101.35        21.99 o
   7  -5   6          1.21          4.23         3.41 o
   8  -5   6          0.51          0.00         5.20 o
   9  -5   6         14.53          2.15         4.90 o
  -7  -4   6          0.10          5.20        12.75 o
  -6  -4   6        195.01        240.27        36.58 o
  -5  -4   6         88.27         87.47        16.76 o
  -4  -4   6        158.08        172.35        22.12 o
  -3  -4   6          2.74          3.07         2.51 o
  -2  -4   6       1040.83       1105.03        46.06 o
  -1  -4   6        283.04        267.80        16.66 o
   0  -4   6        997.23        960.37        68.10 o
   1  -4   6       3207.36       3671.67       105.39 o
   2  -4   6         38.33         27.70        10.00 o
   3  -4   6       4987.74       5583.26       176.16 o
   4  -4   6        431.97        479.69        31.51 o
   5  -4   6         32.38         27.98         7.54 o
   6  -4   6       1065.92       1248.25        51.64 o
   7  -4   6         22.30         24.34         6.02 o
   8  -4   6        164.82        189.59        26.90 o
   9  -4   6          0.37          0.00         6.50 o
  -7  -3   6          4.39          1.11         7.47 o
  -6  -3   6        101.78         80.36        13.34 o
  -5  -3   6          0.12          0.00         3.57 o
  -4  -3   6        112.59        109.92        12.84 o
  -3  -3   6        217.05        208.58        19.10 o
  -2  -3   6        296.69        305.18        16.41 o
  -1  -3   6        243.06        225.42        17.57 o
   0  -3   6        624.05        570.63        39.75 o
   1  -3   6        903.75        922.30        80.42 o
   2  -3   6          5.43          7.23         2.91 o
   3  -3   6         22.23         26.35         4.96 o
   4  -3   6        308.03        313.34        28.90 o
   5  -3   6         19.10         14.63         3.35 o
   6  -3   6         44.23         57.89         7.34 o
   7  -3   6         87.31         79.32         9.43 o
   8  -3   6          2.96          0.00         3.36 o
   9  -3   6          5.89          0.00         6.17 o
  -8  -2   6         25.31         19.32        10.14 o
  -7  -2   6        159.56        188.30        27.47 o
  -6  -2   6         64.42         72.12        15.46 o
  -5  -2   6        195.73        220.97        24.87 o
  -4  -2   6         92.14         68.66        11.90 o
  -3  -2   6        133.24        129.90        11.32 o
  -2  -2   6       2534.82       2615.42        94.02 o
  -1  -2   6       2093.28       2217.23       107.02 o
   0  -2   6      15213.14      15210.06       309.60 o
   1  -2   6      23532.24      24120.12       486.71 o
   2  -2   6        250.85        235.90        15.29 o
   3  -2   6         92.14        150.09        15.06 o
   4  -2   6         20.92         28.07         4.21 o
   5  -2   6        464.22        467.19        26.42 o
   6  -2   6        432.56        461.70        56.06 o
   7  -2   6        431.55        389.15        31.31 o
   8  -2   6          0.07          2.08         3.91 o
   9  -2   6         11.04          5.54         1.76 o
  -8  -1   6         63.39         91.63        19.71 o
  -7  -1   6          5.22          9.39         5.72 o
  -6  -1   6          6.15          8.29         5.45 o
  -5  -1   6        164.94        199.60        22.01 o
  -4  -1   6        239.63        253.87        38.48 o
  -3  -1   6         45.22         38.17         5.08 o
  -2  -1   6          5.58          6.65         1.99 o
  -1  -1   6        130.53        112.03        13.21 o
   0  -1   6         75.59         79.06         9.94 o
   1  -1   6         48.01         43.05         5.13 o
   2  -1   6        233.74        214.50        18.36 o
   3  -1   6        651.31        576.26        60.83 o
   4  -1   6         21.99         14.02         4.61 o
   5  -1   6         30.09         21.40         8.21 o
   6  -1   6        143.81        131.01        17.35 o
   7  -1   6          1.30          2.44         2.09 o
   8  -1   6         10.60          7.01         5.70 o
  -9   0   6          1.64          0.00         8.38 o
  -8   0   6        265.51        325.53        36.84 o
  -7   0   6         87.26         91.49        16.73 o
  -6   0   6        832.06        917.41        79.95 o
  -5   0   6          9.56          8.97         5.46 o
  -4   0   6        269.02        238.99        13.50 o
  -3   0   6        605.27        686.08        54.65 o
  -2   0   6        118.02        171.08        19.55 o
  -1   0   6       1657.21       1776.10        62.88 o
   0   0   6       1794.21       1776.32        64.71 o
   1   0   6        677.70        668.49        24.79 o
   2   0   6        221.74        190.46        11.64 o
   3   0   6        493.18        350.45        43.70 o
   4   0   6        564.33        528.01        32.77 o
   5   0   6        445.53        449.37        31.72 o
   6   0   6        704.23        780.88        40.01 o
   7   0   6        228.23        197.50        19.70 o
   8   0   6        110.33        149.79        38.56 o
  -9   1   6          0.20          0.00         6.41 o
  -8   1   6         93.93         92.80        18.65 o
  -7   1   6        207.05        221.31        25.25 o
  -6   1   6        323.13        326.57        38.63 o
  -5   1   6         70.58         67.11         7.37 o
  -4   1   6        856.00        849.82        40.42 o
  -3   1   6         34.31         25.56         2.98 o
  -2   1   6        257.40        230.53        24.46 o
  -1   1   6        332.62        323.54        19.24 o
   0   1   6         70.73         75.01         7.97 o
   1   1   6          4.14          0.45         1.54 o
   2   1   6          3.85          2.38         1.75 o
   3   1   6        680.68        678.26        36.50 o
   4   1   6        111.65        110.50        11.92 o
   5   1   6          9.25         11.67         4.63 o
   6   1   6         37.89         42.67         8.10 o
   7   1   6         10.70          8.16         4.43 o
   8   1   6          0.21          1.15         4.04 o
  -9   2   6         60.49         72.04        12.96 o
  -8   2   6          2.90          0.00         2.73 o
  -7   2   6        608.97        616.90        35.46 o
  -6   2   6        221.23        194.94        16.77 o
  -5   2   6          5.48          7.93         2.04 o
  -4   2   6        506.40        566.03        34.39 o
  -3   2   6        747.43        625.71        49.13 o
  -2   2   6         55.96         76.97        11.97 o
  -1   2   6         48.27        139.48        30.59 o
   0   2   6       4637.07       4540.67       117.79 o
   1   2   6        795.00        786.33        40.15 o
   2   2   6       1834.27       2199.93        66.97 o
   3   2   6        324.96        295.11        18.88 o
   4   2   6        513.10        558.52        48.55 o
   5   2   6        714.20        734.64        39.80 o
   6   2   6        135.57        128.77        21.58 o
   7   2   6          0.68          0.00         7.44 o
 -10   3   6          0.03          6.11        11.09 o
  -9   3   6          0.44          3.66         8.87 o
  -8   3   6        257.77        239.06        22.13 o
  -7   3   6         45.18         44.14         6.91 o
  -6   3   6          7.61          3.88         2.37 o
  -5   3   6         21.14         13.48         2.99 o
  -4   3   6         35.07         36.30         4.33 o
  -3   3   6         14.75          9.27         2.37 o
  -2   3   6        330.58        323.37        15.34 o
  -1   3   6        335.04        294.61        20.04 o
   0   3   6         70.91         67.91         8.40 o
   1   3   6         29.63         23.67         7.33 o
   2   3   6        237.91        232.94        40.65 o
   3   3   6         56.02         53.61        11.74 o
   4   3   6          1.98          1.41         1.28 o
   5   3   6         42.93         46.83        15.95 o
   6   3   6          1.75          0.34         6.58 o
 -10   4   6          4.43          3.55         2.42 o
  -9   4   6         79.27         66.89        19.28 o
  -8   4   6          0.50          0.00         6.08 o
  -7   4   6        930.73        813.18        56.42 o
  -6   4   6         31.04         24.25         4.78 o
  -5   4   6          3.60          3.07         1.35 o
  -4   4   6       2309.18       2484.97        93.04 o
  -3   4   6         59.80         35.68         9.42 o
  -2   4   6        189.78        177.87        12.83 o
  -1   4   6       2574.05       2815.05        73.85 o
   0   4   6         49.17         53.08         8.45 o
   1   4   6        369.97        411.73        40.77 o
   2   4   6          3.32          2.01         3.44 o
   3   4   6        188.13        155.92        21.96 o
   4   4   6         23.06         23.69         9.06 o
   5   4   6        142.45        192.06        40.33 o
   6   4   6          6.16          4.03         9.65 o
 -10   5   6         10.29          3.83         5.00 o
  -9   5   6         73.24        110.47        21.23 o
  -8   5   6         30.99         54.33        13.85 o
  -7   5   6        122.13        135.37        18.07 o
  -6   5   6          0.16          0.00         5.46 o
  -5   5   6         19.26         12.92         3.81 o
  -4   5   6        317.15        285.85        28.93 o
  -3   5   6          1.56          2.21         1.43 o
  -2   5   6         84.53         72.15         9.18 o
  -1   5   6         18.86         16.91         4.76 o
   0   5   6        140.79        155.70        19.57 o
   1   5   6         11.90         14.95         7.11 o
   2   5   6         31.49         30.05         7.61 o
   3   5   6         98.00        135.12        24.00 o
   4   5   6         16.24         22.43         8.94 o
   5   5   6          0.19          0.00         3.99 o
  -9   6   6         45.50         39.91        17.71 o
  -8   6   6          1.04          7.14         3.37 o
  -7   6   6        433.85        521.31        39.78 o
  -6   6   6        201.15        182.61        21.55 o
  -5   6   6         90.93        102.51        11.88 o
  -4   6   6        181.54        193.66        17.33 o
  -3   6   6        201.01        224.61        23.32 o
  -2   6   6        169.37        151.19        18.08 o
  -1   6   6         79.69         64.91        10.49 o
   0   6   6          2.93          2.77         5.58 o
   1   6   6        757.19        817.57        56.17 o
   2   6   6         30.29         29.10         8.20 o
   3   6   6          2.82          0.00         4.75 o
   4   6   6         33.14         43.97        11.50 o
  -9   7   6         28.11         47.97        21.02 o
  -8   7   6         19.34         10.11         9.11 o
  -7   7   6         54.20         64.19        14.47 o
  -6   7   6          0.86          2.10         3.97 o
  -5   7   6         93.79        106.39        13.61 o
  -4   7   6          0.62          0.00         1.17 o
  -3   7   6          4.74          3.64         9.00 o
  -2   7   6         46.74         53.65        12.01 o
  -1   7   6        292.45        326.60        27.09 o
   0   7   6         12.62         14.08         8.70 o
   1   7   6         51.53         47.37        15.17 o
   2   7   6         30.55         28.72        12.81 o
   3   7   6         15.29         11.08         5.47 o
  -9   8   6          0.39         14.28        10.11 o
  -8   8   6        127.07        122.70        20.52 o
  -7   8   6         13.28         12.96         6.18 o
  -6   8   6        377.70        414.94        37.82 o
  -5   8   6         36.79         56.73        10.58 o
  -4   8   6       1248.03       1577.63       118.52 o
  -3   8   6          4.29          0.00         7.09 o
  -2   8   6         17.80         19.33         7.16 o
  -1   8   6          3.74          5.39         7.82 o
   0   8   6          0.10          0.98         6.27 o
   1   8   6         11.52         12.35        10.45 o
   2   8   6          5.83          2.32         2.45 o
  -8   9   6         11.52          5.70         2.80 o
  -7   9   6         10.59          8.77         6.28 o
  -6   9   6         38.47         37.00        11.28 o
  -5   9   6          0.00          0.00         7.85 o
  -4   9   6          3.54          3.61         4.12 o
  -3   9   6          6.33          2.08         1.05 o
  -2   9   6          2.74          1.89         5.87 o
  -1   9   6          0.17          0.00         4.15 o
   0   9   6          6.46          8.05         1.51 o
  -6  10   6         41.61         25.27        10.02 o
  -5  10   6          6.43          6.60         4.43 o
  -4  10   6         18.59         10.56         8.15 o
  -3  10   6        117.55        205.06        45.60 o
   1 -10   7          9.28         10.27         5.82 o
   2 -10   7         40.23         28.81        13.69 o
   3 -10   7         68.15         60.52        16.48 o
   4 -10   7          7.26          2.67         4.69 o
   5 -10   7          4.51          0.00         2.69 o
  -1  -9   7          0.92          1.81         1.43 o
   0  -9   7          0.01          1.84         5.08 o
   1  -9   7          0.70          0.00         7.01 o
   2  -9   7          0.02          3.85         4.84 o
   3  -9   7          1.26          0.00         5.37 o
   4  -9   7          4.03          7.69        11.47 o
   5  -9   7          2.06          6.05         6.59 o
   6  -9   7         25.04         22.23         9.99 o
   7  -9   7          1.78          1.36         4.45 o
  -3  -8   7          4.75          1.07         4.94 o
  -2  -8   7        104.81        100.85        15.17 o
  -1  -8   7         32.32         41.26        13.42 o
   0  -8   7        184.80        230.76        30.12 o
   1  -8   7         52.58         50.77        11.92 o
   2  -8   7          6.90          7.74         3.62 o
   3  -8   7         36.15         70.37        15.47 o
   4  -8   7         12.78         11.08        10.79 o
   5  -8   7         11.04          0.00         2.74 o
   6  -8   7          0.17          0.00         4.46 o
   7  -8   7          0.00          0.00         3.55 o
   8  -8   7          0.37          0.61         6.05 o
  -4  -7   7          0.26         11.20         6.88 o
  -3  -7   7         36.80         35.80         8.41 o
  -2  -7   7          9.35         19.58         5.58 o
  -1  -7   7         52.29         42.38         8.78 o
   0  -7   7         54.38         57.91         9.11 o
   1  -7   7         65.60         56.70        17.09 o
   2  -7   7          0.85          0.45         4.82 o
   3  -7   7         36.38         47.06        11.90 o
   4  -7   7        109.94        138.38        21.10 o
   5  -7   7          4.06          4.94         5.52 o
   6  -7   7          0.01          3.75        11.32 o
   7  -7   7         51.46         76.24        25.36 o
   8  -7   7          3.88          0.00        10.89 o
  -5  -6   7          0.18          5.20         6.12 o
  -4  -6   7        224.16        239.93        30.00 o
  -3  -6   7          4.15          3.95         1.85 o
  -2  -6   7        257.06        263.21        20.66 o
  -1  -6   7          0.16          0.00         2.22 o
   0  -6   7        335.49        332.26        20.75 o
   1  -6   7        163.63        110.16        17.24 o
   2  -6   7        226.39        216.97        23.64 o
   3  -6   7         15.68          8.43         3.64 o
   4  -6   7        275.30        287.74        38.36 o
   5  -6   7        986.74       1072.79        56.35 o
   6  -6   7         20.37         21.74         7.29 o
   7  -6   7          0.26          0.00         4.66 o
   8  -6   7         58.87         60.37        14.96 o
   9  -6   7         46.46         54.81        15.94 o
  -6  -5   7          0.77          0.57        11.05 o
  -5  -5   7         24.62         29.73        10.70 o
  -4  -5   7         62.28         77.54        16.49 o
  -3  -5   7          3.84          2.79         2.94 o
  -2  -5   7         45.10         43.62         7.43 o
  -1  -5   7          6.51          7.36         2.79 o
   0  -5   7          5.25          2.58         1.89 o
   1  -5   7          8.52          4.28         1.97 o
   2  -5   7         11.00         15.93         4.22 o
   3  -5   7        112.37        114.90        10.62 o
   4  -5   7          2.79          5.22         1.94 o
   5  -5   7         35.24         34.70         8.20 o
   6  -5   7        136.80        110.70        28.92 o
   7  -5   7          7.06          1.64         5.27 o
   8  -5   7          6.37          5.35         4.66 o
   9  -5   7          4.19          3.45        12.73 o
  -7  -4   7         16.19         32.50        19.97 o
  -6  -4   7          2.53          0.00         4.63 o
  -5  -4   7         33.84         36.51        11.26 o
  -4  -4   7          0.21          0.84         1.82 o
  -3  -4   7         85.85         70.29        10.61 o
  -2  -4   7         35.99         44.22         7.97 o
  -1  -4   7        122.02        142.26        13.72 o
   0  -4   7       2216.52       2353.58        53.68 o
   1  -4   7       5222.11       5705.30       153.49 o
   2  -4   7         28.75         59.27        10.83 o
   3  -4   7         69.07         65.27        14.63 o
   4  -4   7        643.83        699.04        39.89 o
   5  -4   7        437.71        422.68        37.98 o
   6  -4   7        860.57       1034.38        52.35 o
   7  -4   7          6.84          4.22         2.80 o
   8  -4   7        144.18        159.72        25.31 o
   9  -4   7          3.41          0.00         2.53 o
  -7  -3   7         24.69         31.96         8.85 o
  -6  -3   7         80.30         84.27        14.07 o
  -5  -3   7          5.15          3.80         2.43 o
  -4  -3   7        204.77        178.18        17.23 o
  -3  -3   7        161.77        147.65        17.43 o
  -2  -3   7        480.85        535.54        23.25 o
  -1  -3   7        251.60        244.98        15.09 o
   0  -3   7        293.39        273.84         9.27 o
   1  -3   7        132.91        115.43        13.53 o
   2  -3   7         26.39         29.85         3.88 o
   3  -3   7         97.56        100.58        13.32 o
   4  -3   7        166.86        199.50        19.67 o
   5  -3   7         33.33         33.25         6.87 o
   6  -3   7         76.37         90.29        11.09 o
   7  -3   7        110.27        123.10        17.46 o
   8  -3   7          3.93         15.50        11.53 o
   9  -3   7          2.12          9.70         8.65 o
  -8  -2   7         64.40         56.86        16.16 o
  -7  -2   7         22.29         10.20         5.58 o
  -6  -2   7        257.41        316.57        32.52 o
  -5  -2   7          1.94          7.30         4.61 o
  -4  -2   7        266.66        276.86        25.28 o
  -3  -2   7        128.51        130.20        16.68 o
  -2  -2   7       3031.70       2952.40       229.14 o
  -1  -2   7        660.97        723.60        27.34 o
   0  -2   7       5742.32       5857.92       125.10 o
   1  -2   7       1742.66       1900.88        67.49 o
   2  -2   7        167.37        232.29        16.20 o
   3  -2   7         88.96         86.36        11.72 o
   4  -2   7        278.11        279.75        20.95 o
   5  -2   7          8.29         30.57         8.42 o
   6  -2   7        359.51        371.26        29.75 o
   7  -2   7         33.86         11.05        10.43 o
   8  -2   7        107.73         67.24        21.40 o
  -8  -1   7         74.30         60.51        18.45 o
  -7  -1   7          1.44          0.00         5.26 o
  -6  -1   7         35.00         29.85        10.12 o
  -5  -1   7        116.65        108.44        18.60 o
  -4  -1   7        232.65        266.70        30.14 o
  -3  -1   7          0.67          0.58         1.41 o
  -2  -1   7         14.73          9.23         2.21 o
  -1  -1   7         37.13         30.58         5.75 o
   0  -1   7         29.97         33.27         5.22 o
   1  -1   7          1.12          0.64         1.91 o
   2  -1   7        182.29        159.78        14.20 o
   3  -1   7        379.00        353.12        24.58 o
   4  -1   7         15.66         11.88         4.52 o
   5  -1   7         76.00         65.28        11.33 o
   6  -1   7        105.04        101.21        15.06 o
   7  -1   7          0.62          1.33         2.94 o
   8  -1   7          7.60          5.40         5.50 o
  -9   0   7        175.52        226.83        57.27 o
  -8   0   7         25.69         21.29         9.18 o
  -7   0   7        687.80        911.17       108.00 o
  -6   0   7         27.71         18.00         7.59 o
  -5   0   7        506.48        490.30        29.45 o
  -4   0   7       1505.72       1646.12        67.31 o
  -3   0   7        498.14        431.91        25.47 o
  -2   0   7       3746.83       4304.34       263.70 o
  -1   0   7         67.51         72.67         8.90 o
   0   0   7        769.84        825.25        29.26 o
   1   0   7       1563.39       1643.72        49.82 o
   2   0   7       5038.52       5084.22       130.78 o
   3   0   7       4085.27       4659.15       182.70 o
   4   0   7         37.62         27.96         7.39 o
   5   0   7         70.87         67.46        11.63 o
   6   0   7        110.87        115.03        14.75 o
   7   0   7        146.07        150.11        17.60 o
   8   0   7         10.98         12.02        11.24 o
  -9   1   7         22.94          3.51         7.96 o
  -8   1   7         19.33         23.03        13.54 o
  -7   1   7         42.79         40.07        11.05 o
  -6   1   7        217.11        219.65        22.44 o
  -5   1   7          3.84          6.29         5.47 o
  -4   1   7       1139.91       1076.34        61.53 o
  -3   1   7         15.04         13.06         2.03 o
  -2   1   7        132.11        120.81        15.96 o
  -1   1   7        227.88        198.05        31.17 o
   0   1   7        307.03        348.77        20.06 o
   1   1   7         35.63         34.75         6.71 o
   2   1   7         11.40          9.88         3.26 o
   3   1   7        409.63        396.88        26.92 o
   4   1   7         20.63         15.71         5.05 o
   5   1   7         11.12         10.22         3.33 o
   6   1   7         66.40         58.63        10.17 o
   7   1   7          5.07          0.00         3.50 o
  -9   2   7         40.76         25.10        11.83 o
  -8   2   7          1.06          2.33         2.31 o
  -7   2   7         70.70         63.20         9.96 o
  -6   2   7         53.65         43.30         5.88 o
  -5   2   7        324.86        277.05        13.04 o
  -4   2   7       1308.63       1420.57        61.48 o
  -3   2   7          0.74         14.52         4.33 o
  -2   2   7         59.16         91.20        19.63 o
  -1   2   7        748.66        760.11        52.42 o
   0   2   7       5555.01       6040.15       242.98 o
   1   2   7       1058.32       1015.81        55.25 o
   2   2   7        398.70        357.73        20.31 o
   3   2   7        325.94        325.47        31.69 o
   4   2   7         20.74         26.97         5.92 o
   5   2   7         90.68         77.26        10.76 o
   6   2   7         10.41          2.82         5.46 o
   7   2   7          2.91          0.00         3.33 o
 -10   3   7          5.43          4.01         5.93 o
  -9   3   7          1.13          0.00         6.52 o
  -8   3   7        169.61        204.39        27.07 o
  -7   3   7        229.82        252.10        20.24 o
  -6   3   7         68.70         43.21         5.89 o
  -5   3   7        107.79         83.36         6.49 o
  -4   3   7         10.27         11.07         2.83 o
  -3   3   7        301.78        313.36        17.25 o
  -2   3   7         71.45         68.08         7.67 o
  -1   3   7       1220.56       1194.04        50.37 o
   0   3   7          0.07          0.10         2.46 o
   1   3   7         53.65         61.03         8.82 o
   2   3   7        207.27        171.19        20.46 o
   3   3   7         42.03         46.10        14.00 o
   4   3   7          2.88          4.23         2.63 o
   5   3   7         46.24         45.23        12.99 o
   6   3   7          0.12          2.73         8.57 o
 -10   4   7          0.37          2.52         5.46 o
  -9   4   7         18.42         13.03         5.03 o
  -8   4   7         32.32         28.70        10.01 o
  -7   4   7        248.33        215.37        14.18 o
  -6   4   7         19.02         16.51         3.08 o
  -5   4   7        171.92        203.19        13.11 o
  -4   4   7       1484.41       1587.89        52.89 o
  -3   4   7       1167.78       1157.40        51.54 o
  -2   4   7        167.75        171.17        13.41 o
  -1   4   7        950.36       1117.50        44.30 o
   0   4   7        469.49        472.61        31.36 o
   1   4   7        879.36        930.72        40.36 o
   2   4   7         23.89         13.91         6.53 o
   3   4   7         19.28         14.64         8.15 o
   4   4   7          0.18         14.28        12.90 o
   5   4   7         63.75         66.61        16.67 o
   6   4   7         12.23         21.88         9.51 o
 -10   5   7         25.42          6.15        10.94 o
  -9   5   7         35.48         39.29        12.20 o
  -8   5   7          7.16         13.74         7.98 o
  -7   5   7          0.15          0.00         2.53 o
  -6   5   7          0.31          0.42         1.03 o
  -5   5   7         11.49         10.63         2.63 o
  -4   5   7        422.28        479.54        25.07 o
  -3   5   7          6.88          9.33         5.20 o
  -2   5   7          0.01          0.00         3.57 o
  -1   5   7         73.19         63.20         9.48 o
   0   5   7        166.24        180.92        17.93 o
   1   5   7         62.50         53.36         9.92 o
   2   5   7         22.26         13.63         5.68 o
   3   5   7        116.04        143.57        23.43 o
   4   5   7         14.04         19.47         8.92 o
   5   5   7          1.35          0.00         6.38 o
  -9   6   7         59.66         39.62        19.40 o
  -8   6   7         68.14         66.89        22.56 o
  -7   6   7        123.06        108.98        16.92 o
  -6   6   7        137.60        138.70        18.65 o
  -5   6   7        111.88         94.24        11.35 o
  -4   6   7          0.05          3.02         2.42 o
  -3   6   7          5.36          3.57         3.17 o
  -2   6   7          2.35          5.05         2.80 o
  -1   6   7        666.58        739.97        40.00 o
   0   6   7        145.64        164.70        18.34 o
   1   6   7          8.55          7.92         4.79 o
   2   6   7         79.13        107.43        16.67 o
   3   6   7         13.41         11.07         2.81 o
   4   6   7          3.65          0.51         7.72 o
  -9   7   7         15.10          6.55        11.51 o
  -8   7   7          0.72          0.00         2.72 o
  -7   7   7        234.65        240.27        27.42 o
  -6   7   7         55.01         49.21        14.86 o
  -5   7   7          0.75          0.54         1.90 o
  -4   7   7        175.71        193.17        22.75 o
  -3   7   7         27.48         22.85         6.07 o
  -2   7   7          4.26          0.57         2.37 o
  -1   7   7         14.45         16.10         5.96 o
   0   7   7         17.91         17.61         3.66 o
   1   7   7          0.67          0.13         6.44 o
   2   7   7         29.03         44.96        11.12 o
   3   7   7          1.48          5.27         3.85 o
  -8   8   7          9.48         13.29        11.00 o
  -7   8   7         74.73         87.74        17.55 o
  -6   8   7          8.70          2.83         3.63 o
  -5   8   7         90.11         93.01        13.45 o
  -4   8   7         34.18         46.43        11.62 o
  -3   8   7         18.80         18.57         6.27 o
  -2   8   7        128.94        135.32        17.61 o
  -1   8   7         22.84         14.72         7.26 o
   0   8   7         57.94         55.13        12.06 o
   1   8   7        120.51        102.11        17.82 o
  -7   9   7          4.14          1.76         5.52 o
  -6   9   7         10.52          3.57        14.89 o
  -5   9   7         16.25         19.29         6.41 o
  -4   9   7          1.23          6.53         6.18 o
  -3   9   7         40.29         47.51        13.92 o
  -2   9   7          4.68          0.00         6.82 o
  -1   9   7          6.77          6.47         7.63 o
   0   9   7          6.44          4.83         2.56 o
  -5  10   7        190.04        191.33        23.05 o
  -4  10   7         87.46         94.74        21.20 o
  -3  10   7         42.29         27.29        17.71 o
   1 -10   8          8.78         11.88        15.44 o
   2 -10   8         13.89         14.34         9.16 o
   3 -10   8         90.18         86.45        19.85 o
   4 -10   8         76.16         91.99        20.84 o
   5 -10   8          0.87          0.00         3.56 o
  -1  -9   8          5.29          4.92         3.46 o
   0  -9   8          0.71          4.78         2.19 o
   1  -9   8          0.07          0.00        10.38 o
   2  -9   8          0.15          1.13         3.83 o
   3  -9   8          3.77          2.14         3.95 o
   4  -9   8          0.85          0.00         8.44 o
   5  -9   8         12.67         10.79         7.04 o
   6  -9   8         27.75         46.28        15.20 o
   7  -9   8          0.23          2.14         2.69 o
  -3  -8   8          0.01          4.84         3.71 o
  -2  -8   8        207.79        244.40        23.21 o
  -1  -8   8        103.85        135.86        19.34 o
   0  -8   8        287.76        306.05        35.40 o
   1  -8   8          3.46          7.97         8.41 o
   2  -8   8        271.17        291.65        31.47 o
   3  -8   8         10.56         18.60         9.17 o
   4  -8   8       1060.11       1313.94        77.35 o
   5  -8   8          2.16          7.65         6.54 o
   6  -8   8        348.89        434.19        44.23 o
   7  -8   8          0.00          0.00         3.98 o
   8  -8   8        107.03        145.26        37.54 o
  -4  -7   8          0.19          0.00         3.63 o
  -3  -7   8         13.80          9.96         3.70 o
  -2  -7   8          8.02          6.83         4.19 o
  -1  -7   8         29.91         24.43         6.77 o
   0  -7   8         83.67         79.53        10.30 o
   1  -7   8         41.29         23.67         8.22 o
   2  -7   8          0.12          3.57         3.44 o
   3  -7   8          2.09          4.76         7.07 o
   4  -7   8         60.91         43.35        10.65 o
   5  -7   8          0.34          0.00         6.16 o
   6  -7   8         14.37         20.59        11.72 o
   7  -7   8         20.63         24.20        15.50 o
   8  -7   8          1.32          0.00        12.45 o
  -5  -6   8          1.80          3.93         4.33 o
  -4  -6   8         20.57         17.60         7.56 o
  -3  -6   8         36.93         46.58         9.07 o
  -2  -6   8         10.14          6.92         2.40 o
  -1  -6   8         82.21         92.33        13.90 o
   0  -6   8         42.52         29.82         5.68 o
   1  -6   8         27.07         33.97         7.90 o
   2  -6   8         45.47         38.50        12.13 o
   3  -6   8        644.79        714.59        48.26 o
   4  -6   8        430.18        407.31        40.83 o
   5  -6   8         15.37         20.72         6.24 o
   6  -6   8        458.50        468.42        54.80 o
   7  -6   8        468.94        545.55        69.11 o
   8  -6   8        100.27        118.60        21.23 o
  -6  -5   8          2.86          4.15        12.53 o
  -5  -5   8          9.18          0.00         4.03 o
  -4  -5   8         37.41         42.96         8.98 o
  -3  -5   8          6.11         10.73         4.85 o
  -2  -5   8         66.02         71.19         9.26 o
  -1  -5   8         32.66         34.85         7.59 o
   0  -5   8          0.95          0.00         1.10 o
   1  -5   8         21.82         19.59         5.70 o
   2  -5   8         22.13         32.27         8.83 o
   3  -5   8         16.83         16.74         8.70 o
   4  -5   8          1.43          3.64         5.17 o
   5  -5   8         48.92         67.66        12.60 o
   6  -5   8         39.76         55.87        12.55 o
   7  -5   8          0.29          0.00         7.96 o
   8  -5   8         18.58         12.59         9.14 o
   9  -5   8          0.63         15.71        11.99 o
  -7  -4   8          0.40          4.85         9.03 o
  -6  -4   8         68.06         56.37        15.04 o
  -5  -4   8          0.01          0.00         1.87 o
  -4  -4   8         31.29         28.57         5.84 o
  -3  -4   8         84.87        111.85        10.97 o
  -2  -4   8        159.51        190.42        13.85 o
  -1  -4   8        216.66        254.31        18.66 o
   0  -4   8         17.08         16.74         4.19 o
   1  -4   8       1661.93       1937.89       175.17 o
   2  -4   8       7373.22       8499.55       270.56 o
   3  -4   8         26.15         16.38         4.88 o
   4  -4   8          0.55          0.98         3.08 o
   5  -4   8          0.78          4.68         5.08 o
   6  -4   8          2.26          1.77         3.84 o
   7  -4   8        702.82        780.63        56.69 o
   8  -4   8          5.42          4.37         3.31 o
   9  -4   8          1.82          0.00         3.40 o
  -7  -3   8         17.57         18.11         6.70 o
  -6  -3   8        105.66        133.67        17.27 o
  -5  -3   8          0.00          4.21         5.74 o
  -4  -3   8        195.89        188.41        18.03 o
  -3  -3   8         64.82         70.14         9.81 o
  -2  -3   8        397.27        425.49        29.32 o
  -1  -3   8        204.67        205.79        11.97 o
   0  -3   8         58.60         56.37         4.91 o
   1  -3   8        159.81        129.21        15.06 o
   2  -3   8         25.37         20.18         3.29 o
   3  -3   8        148.59        163.52        17.79 o
   4  -3   8        119.99        133.65        16.43 o
   5  -3   8         21.12         16.41         6.27 o
   6  -3   8        102.71        103.58        15.50 o
   7  -3   8         51.13         52.05        11.01 o
   8  -3   8          3.52          1.05         7.52 o
  -8  -2   8         62.35         25.48        14.51 o
  -7  -2   8          0.82          0.00         3.44 o
  -6  -2   8         30.48         17.25         7.96 o
  -5  -2   8         23.54          7.29         4.42 o
  -4  -2   8        158.77        181.19        40.92 o
  -3  -2   8       2114.94       2197.37       103.40 o
  -2  -2   8        588.44        524.91        31.41 o
  -1  -2   8         55.60         68.44         9.08 o
   0  -2   8        983.07       1013.59        51.91 o
   1  -2   8        780.26        760.36        38.10 o
   2  -2   8       6862.64       7869.01       199.76 o
   3  -2   8         33.54         47.00         8.78 o
   4  -2   8        108.36        114.08        14.48 o
   5  -2   8         81.09         79.50        15.64 o
   6  -2   8         23.29         26.42         7.08 o
   7  -2   8        134.82        119.09        17.70 o
   8  -2   8        117.96        101.30        27.60 o
  -8  -1   8         61.98         88.19        18.84 o
  -7  -1   8         66.21         69.25        15.43 o
  -6  -1   8         20.59         17.84         7.93 o
  -5  -1   8          4.76          6.02         3.48 o
  -4  -1   8        130.04        132.05        22.56 o
  -3  -1   8         45.12         47.36         5.48 o
  -2  -1   8        111.49         79.66         8.57 o
  -1  -1   8         34.08         35.78         6.26 o
   0  -1   8        146.32        146.42         9.39 o
   1  -1   8          2.51          2.17         1.74 o
   2  -1   8        612.66        599.71        20.24 o
   3  -1   8        405.14        378.43        26.66 o
   4  -1   8          5.76          7.75         5.19 o
   5  -1   8         65.40         49.89         9.91 o
   6  -1   8         42.14         44.48        10.45 o
   7  -1   8          4.15          7.12         6.21 o
   8  -1   8          4.82          0.00         2.65 o
  -9   0   8          3.00          3.09         4.33 o
  -8   0   8         59.96         71.30        16.00 o
  -7   0   8          1.66          2.49        17.32 o
  -6   0   8         28.94         25.26         7.38 o
  -5   0   8         23.68         30.60         7.77 o
  -4   0   8       2230.80       2428.99        90.86 o
  -3   0   8        573.85        716.23        35.75 o
  -2   0   8       5540.80       6077.29       189.17 o
  -1   0   8       1936.79       1944.50        71.44 o
   0   0   8         16.46         12.96         7.79 o
   1   0   8         30.25         74.51         6.77 o
   2   0   8       5710.87       5660.69       184.57 o
   3   0   8        495.60        628.05        37.04 o
   4   0   8         38.76         23.22         8.77 o
   5   0   8         51.37         52.62        10.95 o
   6   0   8          3.59          0.00         8.05 o
   7   0   8         58.11         76.10        12.41 o
   8   0   8         18.57         21.02        14.74 o
  -9   1   8         18.20         24.92        10.23 o
  -8   1   8         16.72         11.67         5.64 o
  -7   1   8         37.27         27.65        11.29 o
  -6   1   8         10.44          6.39         4.39 o
  -5   1   8          8.83          9.73         3.38 o
  -4   1   8       1864.61       1920.33        72.55 o
  -3   1   8         11.41          7.49         1.82 o
  -2   1   8        124.72        125.48        10.62 o
  -1   1   8        137.03        124.22        18.85 o
   0   1   8        651.37        715.00        47.00 o
   1   1   8         31.12         18.50         4.79 o
   2   1   8         36.12         34.42         4.46 o
   3   1   8        524.14        490.60        31.51 o
   4   1   8         12.52         10.30         3.74 o
   5   1   8          3.79          6.32         3.17 o
   6   1   8         64.54         50.29         9.75 o
   7   1   8          1.06          3.77         5.70 o
  -9   2   8         20.34         13.59         5.70 o
  -8   2   8          0.98          0.12         3.12 o
  -7   2   8         47.77         33.34         7.45 o
  -6   2   8        310.26        302.25        20.95 o
  -5   2   8        165.87        163.95        12.93 o
  -4   2   8        130.62        134.87        11.93 o
  -3   2   8       4843.67       5310.97       170.73 o
  -2   2   8       3957.71       4385.25       200.42 o
  -1   2   8       4434.50       4869.97       222.95 o
   0   2   8        791.04        803.64        45.52 o
   1   2   8       1625.61       1807.96       107.53 o
   2   2   8       1947.53       1911.54        68.53 o
   3   2   8         30.59         29.33         6.13 o
   4   2   8          6.48          5.53         3.45 o
   5   2   8          0.00          0.59         1.41 o
   6   2   8          3.28          2.83         5.94 o
   7   2   8         33.01         36.71        13.73 o
  -9   3   8          0.91          0.00         2.65 o
  -8   3   8        108.63        118.24        21.29 o
  -7   3   8        230.30        246.18        19.90 o
  -6   3   8         17.63         10.72         2.92 o
  -5   3   8        288.51        255.22        13.04 o
  -4   3   8         78.90         85.07         7.44 o
  -3   3   8         18.01         24.25         5.64 o
  -2   3   8          0.20          0.00         1.41 o
  -1   3   8        433.89        390.44        24.48 o
   0   3   8        129.93        168.59        14.15 o
   1   3   8        179.79        185.28        15.78 o
   2   3   8        334.11        327.98        29.05 o
   3   3   8         38.96         42.22        10.94 o
   4   3   8          2.98          3.56         4.65 o
   5   3   8         31.83         38.96        15.73 o
   6   3   8          1.22          0.00         5.15 o
 -10   4   8         12.72          1.74         3.94 o
  -9   4   8          3.61          1.79         3.83 o
  -8   4   8          6.86          2.22         4.75 o
  -7   4   8         87.30         86.19        16.52 o
  -6   4   8          4.04          3.98         3.20 o
  -5   4   8          0.53          0.02         0.60 o
  -4   4   8        257.27        234.94        16.17 o
  -3   4   8       1308.27       1347.08       174.42 o
  -2   4   8       1859.68       2331.89        85.42 o
  -1   4   8        200.15        264.88        18.75 o
   0   4   8        652.27        649.04        33.33 o
   1   4   8         90.50         71.28        17.10 o
   2   4   8        118.02        114.26        17.90 o
   3   4   8        248.08        242.43        40.65 o
   4   4   8         26.72         30.73         9.72 o
   5   4   8          1.04          0.00         4.51 o
  -9   5   8          0.04          2.07         3.76 o
  -8   5   8         12.66         21.23         9.85 o
  -7   5   8         16.84         13.92        10.36 o
  -6   5   8         28.92         26.99         7.24 o
  -5   5   8         31.51         37.45         6.36 o
  -4   5   8        119.05        113.01        12.13 o
  -3   5   8         15.84         12.49         3.46 o
  -2   5   8        103.59         79.52        11.50 o
  -1   5   8          0.38          0.00         3.10 o
   0   5   8          1.50          0.00         4.18 o
   1   5   8         32.53         21.77         6.76 o
   2   5   8          9.38          5.20         3.16 o
   3   5   8         87.82         90.13        14.73 o
   4   5   8          0.58          0.00         9.43 o
   5   5   8          2.81          0.00         9.54 o
  -9   6   8         37.46         55.00        20.72 o
  -8   6   8          0.58          0.00         7.33 o
  -7   6   8        807.69        857.73        98.95 o
  -6   6   8         53.57         53.67        16.30 o
  -5   6   8       1041.35       1236.67        50.66 o
  -4   6   8        661.20        671.76       114.47 o
  -3   6   8        544.70        592.80        38.91 o
  -2   6   8         35.38         40.40         9.41 o
  -1   6   8        121.07        113.10        14.75 o
   0   6   8         62.44         63.00        11.63 o
   1   6   8          4.97         11.10         2.25 o
   2   6   8        120.07        144.73        19.73 o
   3   6   8          0.56          6.57         4.25 o
   4   6   8         45.59         41.73        11.62 o
  -9   7   8          0.07          0.00        10.51 o
  -8   7   8          1.08         29.46        19.27 o
  -7   7   8         25.52         31.18         9.29 o
  -6   7   8          0.02          4.16         2.13 o
  -5   7   8         14.73         10.94         4.15 o
  -4   7   8         10.28         14.15         6.38 o
  -3   7   8         12.23          5.75         5.47 o
  -2   7   8          0.32          0.00         2.04 o
  -1   7   8         21.22         22.37         8.34 o
   0   7   8        112.66        135.33        18.29 o
   1   7   8          0.22          0.39         4.89 o
   2   7   8          0.59          1.45         4.34 o
  -8   8   8         89.06         92.36        27.95 o
  -7   8   8        248.35        300.80        32.76 o
  -6   8   8         10.83          8.34         4.72 o
  -5   8   8        301.45        334.11        34.37 o
  -4   8   8         73.65         86.80        16.64 o
  -3   8   8        366.27        404.81        29.95 o
  -2   8   8          0.04          0.00         3.46 o
  -1   8   8         77.95        122.16        20.81 o
   0   8   8         42.63         41.77        10.83 o
   1   8   8          0.00          2.75         3.13 o
  -7   9   8          2.76          6.53         4.50 o
  -6   9   8          0.80          1.59         4.99 o
  -5   9   8         61.58         54.61        12.10 o
  -4   9   8          0.06          0.50         3.75 o
  -3   9   8          8.21         14.89         7.48 o
  -2   9   8          1.74          2.86         4.82 o
  -1   9   8          8.20          3.63         5.03 o
   2 -10   9         12.52         15.87        14.96 o
   3 -10   9        197.07        188.24        28.88 o
   4 -10   9        109.34        106.27        22.37 o
  -1  -9   9          8.76          8.90         7.53 o
   0  -9   9          1.87          5.34         4.57 o
   1  -9   9          0.02          0.00        13.96 o
   2  -9   9          1.76          0.00         4.51 o
   3  -9   9          0.53          2.85         6.71 o
   4  -9   9          1.44         10.14         7.43 o
   5  -9   9          2.86          0.61         5.34 o
   6  -9   9          9.81          3.51         7.60 o
  -2  -8   9         79.64        101.27        17.12 o
  -1  -8   9         28.20         30.48         9.11 o
   0  -8   9          3.05          7.31         5.94 o
   1  -8   9          8.82          8.73         7.25 o
   2  -8   9         95.84        101.51        19.11 o
   3  -8   9         51.91         47.70        14.02 o
   4  -8   9          3.87          5.03         5.05 o
   5  -8   9        131.32        149.18        25.18 o
   6  -8   9          0.03          0.00         8.40 o
   7  -8   9          0.13          0.00         2.05 o
  -4  -7   9          9.23         19.92        11.23 o
  -3  -7   9          0.27          1.37         2.89 o
  -2  -7   9          1.92          0.85         2.07 o
  -1  -7   9         28.68         27.19         8.04 o
   0  -7   9         79.33         88.15        11.42 o
   1  -7   9         28.85         28.30         8.72 o
   2  -7   9          0.68          0.00         3.99 o
   3  -7   9          6.91          2.81         5.12 o
   4  -7   9         31.57         46.87        13.53 o
   5  -7   9          0.35          0.00         2.05 o
   6  -7   9         21.08         14.55        12.05 o
   7  -7   9          7.69          4.55         8.97 o
   8  -7   9          0.59          0.00         3.37 o
  -5  -6   9         63.90         42.80        20.45 o
  -4  -6   9         68.67         61.48        12.12 o
  -3  -6   9         24.82         22.26         6.52 o
  -2  -6   9         28.01         26.58         6.52 o
  -1  -6   9        117.54         88.89        13.24 o
   0  -6   9       1045.34       1200.44        53.25 o
   1  -6   9         61.50         61.61        10.55 o
   2  -6   9        794.91        884.52        54.05 o
   3  -6   9         87.73         90.50        22.23 o
   4  -6   9         80.41         88.88        22.93 o
   5  -6   9        120.48        127.69        29.02 o
   6  -6   9        251.71        258.39        45.06 o
   7  -6   9         13.01         11.88         4.04 o
   8  -6   9         72.26         55.17        21.51 o
  -6  -5   9          0.24          0.00         7.02 o
  -5  -5   9         31.02         47.05        13.72 o
  -4  -5   9         20.96         18.55         6.13 o
  -3  -5   9          8.99         11.89         4.95 o
  -2  -5   9         40.81         28.28         7.06 o
  -1  -5   9         45.74         53.60         8.92 o
   0  -5   9          5.84          4.03         1.17 o
   1  -5   9         21.15         23.17         9.36 o
   2  -5   9        224.53        239.30        25.37 o
   3  -5   9          1.94          0.00         6.09 o
   4  -5   9         18.65         29.37        15.74 o
   5  -5   9         73.10         97.83        24.82 o
   6  -5   9         49.40         64.03        21.88 o
   7  -5   9          0.87          0.00        12.75 o
   8  -5   9          6.58          6.39        12.24 o
  -7  -4   9          1.77         21.26        15.20 o
  -6  -4   9          0.25          2.89         4.56 o
  -5  -4   9          8.12          7.83         3.89 o
  -4  -4   9          3.81          0.04         2.74 o
  -3  -4   9          3.26          5.09         1.34 o
  -2  -4   9        233.29        257.01        25.00 o
  -1  -4   9        324.90        304.81        16.20 o
   0  -4   9        122.64        101.48         9.79 o
   1  -4   9          8.16          7.26         4.22 o
   2  -4   9       3011.48       3297.46       141.12 o
   3  -4   9        624.87        527.38        89.30 o
   4  -4   9          7.51          6.95         2.38 o
   5  -4   9       1408.36       1463.37        72.30 o
   6  -4   9         70.34         79.19        16.45 o
   7  -4   9         91.37         93.85        16.62 o
   8  -4   9         56.96         86.75        25.98 o
  -7  -3   9         16.56          7.02        12.12 o
  -6  -3   9         71.00         78.84        16.39 o
  -5  -3   9         15.36         10.63         5.21 o
  -4  -3   9        153.33        153.67        12.81 o
  -3  -3   9          0.26          2.36         2.34 o
  -2  -3   9        156.95        156.00        15.62 o
  -1  -3   9        154.30        149.41        10.06 o
   0  -3   9          3.70          4.94         1.35 o
   1  -3   9        233.94        243.08        21.49 o
   2  -3   9        314.71        310.74        35.64 o
   3  -3   9        119.68        132.81        16.39 o
   4  -3   9        120.95        127.10        16.85 o
   5  -3   9          0.00          4.33         4.10 o
   6  -3   9         84.66         80.08        14.15 o
   7  -3   9         27.29         27.57         9.55 o
   8  -3   9          5.77         14.71        11.48 o
  -8  -2   9          0.14          1.88         4.62 o
  -7  -2   9        202.43        223.93        29.47 o
  -6  -2   9        178.36        149.86        22.29 o
  -5  -2   9        342.47        346.60        37.00 o
  -4  -2   9        525.81        594.53        49.86 o
  -3  -2   9        553.40        591.37        52.48 o
  -2  -2   9        112.36        112.73        11.63 o
  -1  -2   9        237.86        239.98        31.71 o
   0  -2   9        166.16        167.63        10.52 o
   1  -2   9        935.60        881.40        36.53 o
   2  -2   9        169.78        229.42        17.15 o
   3  -2   9        563.84        662.34        38.93 o
   4  -2   9        847.73        853.00        47.28 o
   5  -2   9         23.19         24.12         7.30 o
   6  -2   9        238.03        212.49        24.23 o
   7  -2   9         43.43         43.90        11.97 o
   8  -2   9          0.07         10.40        13.37 o
  -8  -1   9         62.02         61.70        15.31 o
  -7  -1   9          8.75          6.67         6.52 o
  -6  -1   9          4.19          1.25         3.76 o
  -5  -1   9         10.39          6.73         4.86 o
  -4  -1   9          1.47          1.33         2.84 o
  -3  -1   9        114.30         95.06        12.92 o
  -2  -1   9        191.75        149.60        19.16 o
  -1  -1   9          1.92          2.00         3.62 o
   0  -1   9        134.08        139.49         9.57 o
   1  -1   9          7.54         12.50         3.70 o
   2  -1   9        694.64        654.87        64.20 o
   3  -1   9         70.76         61.48        10.76 o
   4  -1   9          6.31          0.32         2.95 o
   5  -1   9         45.03         38.75        10.13 o
   6  -1   9         29.30         23.07         7.39 o
   7  -1   9          4.10         13.83         9.27 o
   8  -1   9          1.83          0.00         2.45 o
  -9   0   9         30.66         30.64        12.62 o
  -8   0   9         55.24         57.83        14.46 o
  -7   0   9         61.93         45.21        11.68 o
  -6   0   9        157.69        178.22        21.11 o
  -5   0   9        511.21        583.18        37.25 o
  -4   0   9        552.89        598.67        34.81 o
  -3   0   9        246.70        345.28        34.74 o
  -2   0   9       4393.75       5133.00       164.96 o
  -1   0   9       6224.69       6613.10       205.24 o
   0   0   9        517.88        475.93        40.67 o
   1   0   9       1264.56       1480.42        53.43 o
   2   0   9        324.64        299.28        17.75 o
   3   0   9         21.91         14.38         4.63 o
   4   0   9        122.32        132.73        16.67 o
   5   0   9        119.17        126.00        17.40 o
   6   0   9        108.53        108.44        17.26 o
   7   0   9          4.61          0.00         6.43 o
  -9   1   9         19.16         28.32        14.85 o
  -8   1   9         32.34         30.87        13.03 o
  -7   1   9        104.95         95.80        22.76 o
  -6   1   9          3.07          4.46         4.64 o
  -5   1   9         15.05         13.24         4.44 o
  -4   1   9       2282.47       2586.38        77.72 o
  -3   1   9        179.56        182.49        15.79 o
  -2   1   9       1739.44       1931.16        60.89 o
  -1   1   9         74.23         55.58         7.75 o
   0   1   9        643.64        721.13        56.22 o
   1   1   9         97.52         85.32         8.38 o
   2   1   9        124.81        124.66         9.89 o
   3   1   9        660.77        638.05        38.10 o
   4   1   9          1.14          5.34         4.28 o
   5   1   9          4.89          8.57         4.44 o
   6   1   9         60.25         51.08         9.78 o
   7   1   9          0.03          0.00         6.03 o
  -9   2   9          4.60         16.99         9.21 o
  -8   2   9          0.30          5.85         3.10 o
  -7   2   9        377.11        381.91        36.45 o
  -6   2   9         79.71         90.54        10.77 o
  -5   2   9          3.75          1.83         1.34 o
  -4   2   9       1224.72       1273.46        47.72 o
  -3   2   9        387.95        377.02        29.65 o
  -2   2   9       1993.52       2357.49       122.30 o
  -1   2   9        542.72        710.85        54.63 o
   0   2   9        983.06       1050.48        49.19 o
   1   2   9        640.88        745.10        60.91 o
   2   2   9          3.70          2.45         4.23 o
   3   2   9          8.09          5.98         3.24 o
   4   2   9         15.97         18.78         4.95 o
   5   2   9          8.80          8.90         3.70 o
   6   2   9          1.09          0.00         8.19 o
   7   2   9          0.24          0.00         6.84 o
  -9   3   9          6.36          6.81         9.85 o
  -8   3   9        173.42        227.08        29.40 o
  -7   3   9         34.76         25.96         6.62 o
  -6   3   9          0.01          0.00         1.47 o
  -5   3   9        125.03        108.11        11.53 o
  -4   3   9         11.51          7.55         3.16 o
  -3   3   9         68.14         68.56        13.96 o
  -2   3   9        559.71        597.76        53.83 o
  -1   3   9        559.71        542.39        30.93 o
   0   3   9         11.29          6.01         4.38 o
   1   3   9        262.15        256.66        19.29 o
   2   3   9        266.73        298.68        28.13 o
   3   3   9         76.08         82.27        15.50 o
   4   3   9          2.03         10.97         5.43 o
   5   3   9         23.45          4.56         6.47 o
   6   3   9          1.01          0.00         1.82 o
  -9   4   9          6.88         10.76         5.79 o
  -8   4   9         10.14          4.77         2.08 o
  -7   4   9       1046.92       1122.08        66.97 o
  -6   4   9       1494.81       1565.65        96.60 o
  -5   4   9         76.04         63.58         7.86 o
  -4   4   9        858.12        839.07        35.71 o
  -3   4   9         49.12         47.12        12.07 o
  -2   4   9        315.11        309.32        25.05 o
  -1   4   9        147.50        126.33        14.89 o
   0   4   9         31.65         29.04         6.37 o
   1   4   9        169.19        119.60        31.55 o
   2   4   9          1.47          0.00         1.58 o
   3   4   9         10.20          5.91         3.79 o
   4   4   9          0.30          0.00         9.77 o
   5   4   9          7.65          5.24         6.36 o
  -9   5   9          0.52          5.36         3.87 o
  -8   5   9         60.99         61.72        15.95 o
  -7   5   9        208.96        219.83        39.64 o
  -6   5   9        107.75         88.92        21.79 o
  -5   5   9        182.43        184.03        15.68 o
  -4   5   9         79.07         79.17        10.38 o
  -3   5   9        247.25        248.97        19.18 o
  -2   5   9         35.30         34.38         8.05 o
  -1   5   9         74.08         80.17        13.42 o
   0   5   9         74.19         82.92        11.61 o
   1   5   9         25.98         23.82         7.39 o
   2   5   9         35.19         36.54         8.90 o
   3   5   9         33.18         40.16        10.47 o
   4   5   9          0.39          0.00         5.91 o
  -9   6   9         17.15         11.08        10.56 o
  -8   6   9         31.46         45.14        18.76 o
  -7   6   9        124.75        145.31        32.34 o
  -6   6   9        287.38        308.65        28.71 o
  -5   6   9          0.08          1.49         3.34 o
  -4   6   9         18.17         19.64         6.44 o
  -3   6   9          1.07          1.10         1.49 o
  -2   6   9          1.08          5.40         4.23 o
  -1   6   9          5.83          6.13         4.87 o
   0   6   9       1119.95       1417.91        63.85 o
   1   6   9         59.30         41.15        14.54 o
   2   6   9         59.01         71.43        16.41 o
   3   6   9          3.94          0.04         5.28 o
  -9   7   9          0.06          4.10         6.68 o
  -8   7   9         22.36          7.52         3.42 o
  -7   7   9         12.65          7.23         2.79 o
  -6   7   9        219.04        270.53        28.97 o
  -5   7   9         61.60         56.37         9.91 o
  -4   7   9         16.86         13.92         5.78 o
  -3   7   9         32.36         34.87         7.97 o
  -2   7   9          1.72          0.00         4.65 o
  -1   7   9        105.30         93.24        16.78 o
   0   7   9          4.63          8.94         5.16 o
   1   7   9          0.32          0.00         3.76 o
   2   7   9          0.48          3.76         2.08 o
  -8   8   9         10.72         23.47        14.36 o
  -7   8   9         80.98        104.76        26.99 o
  -6   8   9          2.09          1.81         7.29 o
  -5   8   9        591.16        687.79        41.24 o
  -4   8   9          2.48          0.00         4.00 o
  -3   8   9         62.58         68.24        21.83 o
  -2   8   9          3.87          0.00        10.50 o
  -1   8   9         52.31         42.72        15.44 o
   0   8   9         15.83         11.11         6.62 o
   1   8   9          7.12          1.01         6.75 o
  -7   9   9         32.16         21.62         7.81 o
  -6   9   9         17.09         29.37        14.40 o
  -5   9   9          0.00          0.00         5.40 o
  -4   9   9         19.79         13.68         9.01 o
  -3   9   9          3.86          0.00         8.84 o
  -2   9   9          2.70          0.00         1.47 o
  -1   9   9          0.57          0.00         9.69 o
   3 -10  10        104.29         83.01        21.64 o
   4 -10  10          0.10          2.90         6.47 o
  -1  -9  10          2.00          0.56         3.64 o
   0  -9  10          1.81         12.67         6.95 o
   1  -9  10          1.21          0.00         9.32 o
   2  -9  10          0.01          0.00         5.75 o
   3  -9  10          0.10          2.48         7.64 o
   4  -9  10          0.52          0.00        11.20 o
   5  -9  10          3.62          0.00         4.03 o
   6  -9  10          6.62          9.74         6.82 o
  -2  -8  10          5.99         10.56         6.24 o
  -1  -8  10          0.34          0.00         4.23 o
   0  -8  10         11.17          4.27         5.90 o
   1  -8  10         70.51         66.22        15.67 o
   2  -8  10         14.81         16.74         7.20 o
   3  -8  10        382.13        511.39        45.37 o
   4  -8  10        126.04        176.08        26.33 o
   5  -8  10        170.34        189.24        28.57 o
   6  -8  10         51.12         71.62        17.16 o
   7  -8  10         27.40         28.27        20.02 o
  -4  -7  10         17.25          8.46         4.53 o
  -3  -7  10          3.07          3.93         3.87 o
  -2  -7  10          0.96          4.63         5.05 o
  -1  -7  10         31.61         36.12         8.23 o
   0  -7  10         11.87         16.21         4.85 o
   1  -7  10         26.33         28.99         7.96 o
   2  -7  10         30.93         45.46        13.16 o
   3  -7  10         11.45          4.67         4.95 o
   4  -7  10         58.58         56.72        16.47 o
   5  -7  10          3.28          3.13         7.36 o
   6  -7  10         13.93         17.09        14.80 o
   7  -7  10         21.03         13.34         9.81 o
   8  -7  10          2.18          0.00        13.77 o
  -5  -6  10          0.02          0.76         6.31 o
  -4  -6  10          9.09          8.50         2.23 o
  -3  -6  10          1.87          0.09         1.27 o
  -2  -6  10         69.30        110.69        14.91 o
  -1  -6  10          1.51          1.11         2.69 o
   0  -6  10          2.53          1.63         1.96 o
   1  -6  10          1.05          0.00         4.52 o
   2  -6  10        368.60        427.92        30.47 o
   3  -6  10        321.32        321.13        44.49 o
   4  -6  10        897.30       1083.72        92.65 o
   5  -6  10         77.25         49.86        20.02 o
   6  -6  10         31.52         16.82         9.54 o
   7  -6  10        228.45        218.59        42.85 o
   8  -6  10          0.16          0.00        11.51 o
  -6  -5  10          0.66          0.00         4.84 o
  -5  -5  10         42.08         36.89        12.71 o
  -4  -5  10         19.88          2.10         6.26 o
  -3  -5  10         11.98          8.68         3.00 o
  -2  -5  10         21.80         17.83         4.92 o
  -1  -5  10         28.25         28.81         7.09 o
   0  -5  10          7.48          6.07         5.48 o
   1  -5  10          8.16          9.37         2.21 o
   2  -5  10        232.38        282.48        28.06 o
   3  -5  10          9.18         10.59         6.98 o
   4  -5  10         38.48         35.60        14.88 o
   5  -5  10         60.62         36.44        16.84 o
   6  -5  10         41.49         40.99        18.97 o
   7  -5  10          0.02          0.00        12.77 o
   8  -5  10          2.39         19.11        13.37 o
  -6  -4  10         13.74         12.39         4.65 o
  -5  -4  10         10.67         13.47         6.01 o
  -4  -4  10        284.49        289.33        20.05 o
  -3  -4  10         47.58         47.49         7.13 o
  -2  -4  10         74.78         80.89        13.78 o
  -1  -4  10       1589.05       1683.31        49.34 o
   0  -4  10         10.07          4.02         2.08 o
   1  -4  10        103.96         83.93        13.23 o
   2  -4  10        709.76        735.21        46.16 o
   3  -4  10       1943.19       2168.82       133.21 o
   4  -4  10          6.03          0.17         6.64 o
   5  -4  10         35.38         22.60         4.99 o
   6  -4  10         59.89         47.44        10.19 o
   7  -4  10        117.40        130.10        19.79 o
   8  -4  10          2.46         16.71        10.40 o
  -7  -3  10         36.04         35.69        10.06 o
  -6  -3  10          3.39          4.33         5.00 o
  -5  -3  10         10.32          6.38        10.59 o
  -4  -3  10        323.27        371.50        21.42 o
  -3  -3  10         17.18         17.64         3.62 o
  -2  -3  10        134.18        130.59        16.00 o
  -1  -3  10        277.37        282.94        14.59 o
   0  -3  10          0.18          0.00         0.93 o
   1  -3  10        216.03        210.01        12.22 o
   2  -3  10         39.41         38.61         6.99 o
   3  -3  10         84.36         81.48        13.69 o
   4  -3  10         28.72         28.53        10.42 o
   5  -3  10          2.45          3.90         3.05 o
   6  -3  10         97.73         87.34        15.74 o
   7  -3  10         15.78         12.02         5.96 o
   8  -3  10          4.13         22.91        13.77 o
  -8  -2  10          2.94         10.84         8.94 o
  -7  -2  10         24.12         39.87        12.64 o
  -6  -2  10          9.07         10.68        16.08 o
  -5  -2  10        809.99        860.19        53.13 o
  -4  -2  10         40.65         40.32         6.22 o
  -3  -2  10         37.50         50.18         7.09 o
  -2  -2  10        123.69        134.44        12.99 o
  -1  -2  10        216.55        259.97        19.15 o
   0  -2  10        927.02       1061.22        50.09 o
   1  -2  10       1289.70       1463.65        62.07 o
   2  -2  10         35.44         21.30         4.84 o
   3  -2  10          8.02          4.48         2.59 o
   4  -2  10         79.95         65.67        12.36 o
   5  -2  10        223.92        255.12        25.41 o
   6  -2  10        920.07        979.47        97.91 o
   7  -2  10        208.84        261.67        28.06 o
   8  -2  10          4.01          4.58         5.42 o
  -8  -1  10         72.38         83.10        17.60 o
  -7  -1  10         11.88         24.24        10.63 o
  -6  -1  10          5.58          5.67         2.53 o
  -5  -1  10        167.24        160.47        19.58 o
  -4  -1  10         31.99         25.93         9.30 o
  -3  -1  10        169.20        152.15        13.21 o
  -2  -1  10        291.96        317.22        30.83 o
  -1  -1  10         21.73         16.10         4.35 o
   0  -1  10        184.53        203.10        12.39 o
   1  -1  10          2.97          2.43         0.91 o
   2  -1  10        726.80        522.14        68.31 o
   3  -1  10         58.08         65.93        11.38 o
   4  -1  10         25.12         19.39         5.93 o
   5  -1  10         59.51         63.28        12.51 o
   6  -1  10          4.72          0.44         2.49 o
   7  -1  10         10.98         17.59         8.31 o
   8  -1  10          1.05          0.00         1.67 o
  -9   0  10          4.65          0.00         8.95 o
  -8   0  10         59.59         45.21        12.74 o
  -7   0  10         13.47          4.38         5.43 o
  -6   0  10        196.68        211.92        23.55 o
  -5   0  10        802.16        829.51        46.36 o
  -4   0  10       1068.31       1001.99        83.72 o
  -3   0  10         12.49         32.69         7.05 o
  -2   0  10       5686.03       7040.66       180.17 o
  -1   0  10       5248.31       5605.99       178.36 o
   0   0  10       1265.95       1206.75        76.89 o
   1   0  10       2462.34       2605.08        77.29 o
   2   0  10         57.82         42.07         6.61 o
   3   0  10        806.99        827.90        46.00 o
   4   0  10         11.70         14.22         5.35 o
   5   0  10        431.42        431.39        34.65 o
   6   0  10        934.78       1186.07        65.80 o
   7   0  10          0.09          5.20         2.58 o
  -9   1  10          7.51         23.26        16.25 o
  -8   1  10          6.80          5.26         4.60 o
  -7   1  10        185.27        182.19        53.37 o
  -6   1  10          3.31          1.47         3.40 o
  -5   1  10          8.75          5.09         3.36 o
  -4   1  10        751.34        803.09        46.49 o
  -3   1  10         31.79         18.16         5.59 o
  -2   1  10        634.84        615.07        34.59 o
  -1   1  10        995.47        864.73        98.96 o
   0   1  10        264.15        251.87        18.48 o
   1   1  10        302.50        302.50        19.44 o
   2   1  10         20.25         17.73         3.63 o
   3   1  10        370.84        346.82        27.60 o
   4   1  10          0.06          0.31         3.52 o
   5   1  10         17.24         25.16         8.68 o
   6   1  10         99.79        104.42        14.56 o
   7   1  10          0.74          0.00         8.88 o
  -9   2  10          8.09          8.70         8.80 o
  -8   2  10        401.94        445.45        42.91 o
  -7   2  10         34.07         30.95         6.90 o
  -6   2  10        161.68        149.78        18.38 o
  -5   2  10         83.82        102.94        15.79 o
  -4   2  10        919.17        844.80        49.88 o
  -3   2  10        240.40        201.03        15.35 o
  -2   2  10       1676.13       1956.29       108.20 o
  -1   2  10       1200.58       1680.25       101.30 o
   0   2  10         16.95          9.79         4.69 o
   1   2  10        251.39        225.49        41.50 o
   2   2  10        460.73        507.19        52.31 o
   3   2  10        507.84        452.14        30.78 o
   4   2  10         80.35        101.96        12.70 o
   5   2  10        210.47        228.28        26.26 o
   6   2  10          8.67          1.32         1.56 o
  -9   3  10          4.86         12.51         8.22 o
  -8   3  10         29.01         42.32        13.64 o
  -7   3  10          8.34          5.95         5.62 o
  -6   3  10        505.24        616.27        44.87 o
  -5   3  10         13.53         11.35         4.26 o
  -4   3  10         18.18         19.16         5.95 o
  -3   3  10         63.39         55.14        13.29 o
  -2   3  10          0.27          0.53         1.16 o
  -1   3  10         99.22         80.39        11.10 o
   0   3  10          0.09          0.86         2.03 o
   1   3  10         61.47         48.42         8.13 o
   2   3  10        167.59        149.38        22.25 o
   3   3  10         22.19         20.27         5.47 o
   4   3  10          0.09          2.02         1.37 o
   5   3  10         40.91         35.42        18.57 o
   6   3  10          0.00          0.00         7.80 o
  -9   4  10         16.98         20.75         9.56 o
  -8   4  10         25.47         26.04        10.42 o
  -7   4  10          7.00          0.68         6.58 o
  -6   4  10        482.88        419.32        53.72 o
  -5   4  10        779.29        788.44        43.14 o
  -4   4  10          4.38          1.95         1.56 o
  -3   4  10       1207.23       1297.15       110.82 o
  -2   4  10        164.23        208.02        17.90 o
  -1   4  10        160.41        188.43        19.13 o
   0   4  10        506.72        543.18        31.16 o
   1   4  10        214.01        220.46        19.88 o
   2   4  10        228.85        204.73        20.68 o
   3   4  10        594.93        585.68        48.07 o
   4   4  10          0.26          3.57         3.90 o
   5   4  10        154.16        193.31        29.66 o
  -9   5  10          0.52          2.63         7.63 o
  -8   5  10         39.78         32.55        11.22 o
  -7   5  10         16.17         17.01        12.18 o
  -6   5  10        364.54        346.39        43.00 o
  -5   5  10         68.79         73.05         9.45 o
  -4   5  10        345.26        385.01        31.05 o
  -3   5  10         25.11         18.94         4.67 o
  -2   5  10          1.13          0.39         1.62 o
  -1   5  10         42.61         42.92        10.00 o
   0   5  10        199.57        213.50        19.96 o
   1   5  10          5.99          2.01         3.18 o
   2   5  10         16.03         14.26         6.09 o
   3   5  10         55.89         57.12        12.08 o
   4   5  10          3.16          0.00        10.40 o
  -9   6  10         32.56         41.50        21.37 o
  -8   6  10          0.12          0.00         3.56 o
  -7   6  10          1.85          7.52         4.26 o
  -6   6  10        932.94       1063.27        59.64 o
  -5   6  10         36.81         42.88         7.92 o
  -4   6  10        550.79        609.24        41.09 o
  -3   6  10       1036.97       1189.64        57.16 o
  -2   6  10         46.92         47.16         9.95 o
  -1   6  10        167.09        165.40        21.61 o
   0   6  10          0.35          0.00         1.78 o
   1   6  10          0.07          3.16         4.38 o
   2   6  10        128.94        132.32        19.05 o
   3   6  10          0.09          0.01         3.85 o
  -9   7  10         40.48         56.24        24.74 o
  -8   7  10          0.02          0.00         9.73 o
  -7   7  10          0.00          0.00         6.66 o
  -6   7  10         54.20         53.44        12.52 o
  -5   7  10         74.54         97.85        13.64 o
  -4   7  10         36.25         27.66         8.12 o
  -3   7  10          3.87          1.47         1.56 o
  -2   7  10         13.40         21.02         9.07 o
  -1   7  10         53.34         54.91        13.60 o
   0   7  10          0.55          0.45         4.55 o
   1   7  10          1.77          0.00         3.99 o
   2   7  10          8.54         15.30         7.31 o
  -8   8  10         14.26         45.11        19.75 o
  -7   8  10         14.04          4.50        10.51 o
  -6   8  10         19.11          9.67         9.51 o
  -5   8  10          5.96          4.97         4.98 o
  -4   8  10         12.33         26.17         9.92 o
  -3   8  10          7.00          6.90        10.83 o
  -2   8  10         22.02         34.92        11.18 o
  -1   8  10          3.90          0.58         0.85 o
   0   8  10          3.26          9.04         7.17 o
  -7   9  10         72.10         96.19        19.32 o
  -6   9  10         16.39         11.06         7.31 o
  -5   9  10          0.75          0.00         3.89 o
  -4   9  10         12.17          0.59         8.92 o
  -3   9  10          9.69          0.00        12.15 o
  -2   9  10         21.71         19.40        14.15 o
   0  -9  11          7.65          4.20         3.07 o
   1  -9  11          1.54          0.00         9.03 o
   2  -9  11          3.22          1.06         3.68 o
   3  -9  11          1.49          0.00         4.15 o
   4  -9  11          0.61          0.00         9.15 o
   5  -9  11         17.39         18.86        10.50 o
   6  -9  11          0.99          0.00         3.92 o
  -2  -8  11         10.61          4.63         2.29 o
  -1  -8  11        218.25        246.93        26.89 o
   0  -8  11          1.57          0.00         4.08 o
   1  -8  11        194.59        156.47        23.27 o
   2  -8  11          6.11          0.00         5.82 o
   3  -8  11        248.20        257.08        32.57 o
   4  -8  11         35.51         31.55        11.93 o
   5  -8  11         13.27          5.90         7.75 o
   6  -8  11         99.69        127.96        24.00 o
   7  -8  11         18.10         24.01        16.55 o
  -4  -7  11          3.49          0.00         2.75 o
  -3  -7  11         15.10         17.69         7.31 o
  -2  -7  11          6.18          1.53         2.02 o
  -1  -7  11         75.16         86.53        14.61 o
   0  -7  11          0.76          2.48         2.12 o
   1  -7  11         63.91         62.10        11.64 o
   2  -7  11         42.75         66.88        14.79 o
   3  -7  11          1.98          0.00         3.38 o
   4  -7  11         89.82        126.39        30.53 o
   5  -7  11          0.27          3.23         3.40 o
   6  -7  11         20.93         21.94        15.06 o
   7  -7  11         16.14          0.00        11.75 o
  -5  -6  11         21.06         17.72        12.91 o
  -4  -6  11         14.01         12.50         5.06 o
  -3  -6  11         50.00         59.09        10.16 o
  -2  -6  11         31.64         25.36         9.65 o
  -1  -6  11        276.77        307.76        25.69 o
   0  -6  11        209.38        210.00        17.38 o
   1  -6  11        863.34        930.36        47.28 o
   2  -6  11        354.48        376.42        29.31 o
   3  -6  11         27.22         21.91         8.38 o
   4  -6  11        439.51        434.94        56.78 o
   5  -6  11         31.93         48.00        18.30 o
   6  -6  11        128.84        153.99        35.95 o
   7  -6  11          9.24          7.98         6.74 o
   8  -6  11         10.49          0.00         9.65 o
  -6  -5  11          1.35          3.19         5.94 o
  -5  -5  11         23.92         20.92        10.42 o
  -4  -5  11          2.73          1.35         3.49 o
  -3  -5  11         23.53         20.20         6.57 o
  -2  -5  11         28.76         21.16         5.83 o
  -1  -5  11          0.23          0.71         3.67 o
   0  -5  11         19.52         14.15         4.01 o
   1  -5  11          0.12          0.00         1.37 o
   2  -5  11         36.68         46.91        10.58 o
   3  -5  11         88.45         85.27        21.05 o
   4  -5  11          1.10          0.00         4.26 o
   5  -5  11         27.15         25.33        11.56 o
   6  -5  11          8.79          6.31         5.79 o
   7  -5  11          0.69          1.94         7.76 o
   8  -5  11          3.71         10.97        11.64 o
  -6  -4  11         72.74         64.55        12.82 o
  -5  -4  11        173.07        176.18        20.23 o
  -4  -4  11        117.79        139.63        13.69 o
  -3  -4  11        222.41        215.73        25.96 o
  -2  -4  11         94.94        100.26        11.67 o
  -1  -4  11       1355.89       1292.96        40.96 o
   0  -4  11         31.86         30.07         5.32 o
   1  -4  11          0.03          0.00         3.37 o
   2  -4  11         29.62         42.40        10.60 o
   3  -4  11         50.38         44.87        10.85 o
   4  -4  11         94.20        112.15        17.18 o
   5  -4  11        400.04        469.43        54.34 o
   6  -4  11        196.03        211.48        25.24 o
   7  -4  11          3.76          0.00         5.17 o
   8  -4  11         20.69         18.14        10.21 o
  -7  -3  11         23.57         12.69         8.69 o
  -6  -3  11         14.61          4.53         8.75 o
  -5  -3  11          1.23          0.00         1.55 o
  -4  -3  11        302.69        305.45        19.44 o
  -3  -3  11          3.34          4.51         1.61 o
  -2  -3  11        158.58        115.34        20.69 o
  -1  -3  11        478.94        513.11        21.14 o
   0  -3  11         59.87         41.59         5.44 o
   1  -3  11         88.13         91.39        11.35 o
   2  -3  11         23.05         22.75         6.97 o
   3  -3  11        103.67         99.25        12.43 o
   4  -3  11          4.04          0.40         3.73 o
   5  -3  11          0.08          3.65        12.50 o
   6  -3  11        185.07        229.22        26.08 o
   7  -3  11          0.36          4.07         2.81 o
   8  -3  11          0.11          0.00         9.65 o
  -8  -2  11         12.61         20.18        13.89 o
  -7  -2  11        171.22        181.43        27.00 o
  -6  -2  11          5.57          1.45         5.97 o
  -5  -2  11        445.47        455.00        37.06 o
  -4  -2  11         90.54         88.29         9.82 o
  -3  -2  11       1900.25       1768.12       305.38 o
  -2  -2  11         65.03         56.53         8.98 o
  -1  -2  11          0.00          0.69         0.76 o
   0  -2  11         97.97         86.29         8.04 o
   1  -2  11        213.57        141.86        18.68 o
   2  -2  11         49.07         48.50         7.90 o
   3  -2  11       1046.76       1113.27        57.28 o
   4  -2  11          0.20          2.32         1.99 o
   5  -2  11        204.22        171.08        21.23 o
   6  -2  11         79.87         77.85        14.57 o
   7  -2  11         14.55          6.61         4.36 o
   8  -2  11         28.95         37.94        17.17 o
  -8  -1  11         15.45         14.46         8.14 o
  -7  -1  11          3.09          0.00         4.08 o
  -6  -1  11          2.22          0.00         3.83 o
  -5  -1  11        361.45        338.79        29.34 o
  -4  -1  11         83.00         91.47         7.95 o
  -3  -1  11          1.91          0.46         3.00 o
  -2  -1  11         51.21         54.84        12.85 o
  -1  -1  11         17.43         10.88         5.74 o
   0  -1  11        137.34        154.99        11.11 o
   1  -1  11         51.04         45.76         6.87 o
   2  -1  11        626.20        618.65        30.31 o
   3  -1  11         75.72         59.08         6.84 o
   4  -1  11         11.14          4.94         3.07 o
   5  -1  11         90.34         86.12        14.61 o
   6  -1  11          2.60          2.95         2.61 o
   7  -1  11         15.69         17.75         7.79 o
  -9   0  11         39.73         24.28        17.76 o
  -8   0  11          0.09          0.97         2.88 o
  -7   0  11        342.99        389.40        42.35 o
  -6   0  11          1.36          0.00         4.99 o
  -5   0  11        178.65        174.64        37.46 o
  -4   0  11        271.08        225.59        30.83 o
  -3   0  11        875.92        912.75        66.65 o
  -2   0  11         97.08         80.89         9.30 o
  -1   0  11        104.36        100.05        12.88 o
   0   0  11       2058.18       2478.87       133.21 o
   1   0  11         17.59         48.14         8.80 o
   2   0  11         47.81         38.62         6.05 o
   3   0  11         72.88         72.46        12.12 o
   4   0  11          5.65          9.01         4.30 o
   5   0  11        223.81        171.30        28.00 o
   6   0  11        214.18        230.60        26.21 o
   7   0  11          9.20          1.54         3.09 o
  -9   1  11         16.63          0.00        14.82 o
  -8   1  11         31.42         32.64        16.87 o
  -7   1  11         10.92          5.24         3.86 o
  -6   1  11         14.60         16.01         5.54 o
  -5   1  11          2.33          3.39         5.17 o
  -4   1  11        555.11        593.74        39.62 o
  -3   1  11          1.04          0.47         1.77 o
  -2   1  11         17.29         10.32         2.89 o
  -1   1  11         41.93         24.52         5.07 o
   0   1  11        115.52         74.85         9.59 o
   1   1  11        116.65        122.31        14.11 o
   2   1  11         27.96         30.90         8.77 o
   3   1  11        286.35        304.65        26.68 o
   4   1  11         10.90         15.69         6.18 o
   5   1  11         27.30         21.95         5.68 o
   6   1  11        126.48        127.86        16.67 o
   7   1  11          0.02          0.00         3.78 o
  -9   2  11         56.89         69.44        17.35 o
  -8   2  11          9.38         13.92         8.13 o
  -7   2  11        183.15        200.19        26.01 o
  -6   2  11        780.19        780.80        68.53 o
  -5   2  11       1787.89       2026.88        92.18 o
  -4   2  11        687.62        525.86        48.78 o
  -3   2  11        937.72        936.51        87.52 o
  -2   2  11         12.07          5.93         5.01 o
  -1   2  11         52.96         36.62        11.72 o
   0   2  11          2.32          1.16         1.01 o
   1   2  11        264.78        244.06        61.59 o
   2   2  11        102.67         74.72         8.58 o
   3   2  11        279.84        281.60        21.38 o
   4   2  11          2.02          2.06         2.99 o
   5   2  11        123.52        109.48        20.03 o
   6   2  11          1.09          1.94         2.48 o
  -9   3  11         12.81         20.22         7.87 o
  -8   3  11         65.74         85.88        18.69 o
  -7   3  11        153.05        139.53        21.54 o
  -6   3  11         63.61         53.62        13.09 o
  -5   3  11          2.95          0.48         1.72 o
  -4   3  11         91.79         71.66        12.56 o
  -3   3  11          8.02          8.39         3.52 o
  -2   3  11          0.08          3.56         2.82 o
  -1   3  11          0.00          0.28         1.63 o
   0   3  11         67.38         70.36         9.50 o
   1   3  11         13.63          8.32         1.54 o
   2   3  11        113.09        129.29        19.09 o
   3   3  11          0.36          3.73         3.45 o
   4   3  11         11.12         13.56         7.31 o
   5   3  11         70.21         74.54        25.82 o
  -9   4  11         37.15         56.38        15.90 o
  -8   4  11         19.08         12.23         7.24 o
  -7   4  11        808.93       1005.50        64.90 o
  -6   4  11        651.64        715.83        45.43 o
  -5   4  11        612.95        627.81        39.10 o
  -4   4  11        164.44        133.88        16.68 o
  -3   4  11        815.97        793.08        66.30 o
  -2   4  11         76.50         61.03         9.76 o
  -1   4  11       1289.71       1496.14        67.92 o
   0   4  11        358.03        393.97        27.46 o
   1   4  11          0.45          0.00         1.83 o
   2   4  11        153.63        159.14        18.28 o
   3   4  11         92.15         91.71        31.19 o
   4   4  11          2.03          0.00         3.09 o
   5   4  11          8.10          1.46         4.63 o
  -9   5  11          0.20          0.00         2.45 o
  -8   5  11         37.35         49.84        13.85 o
  -7   5  11         41.57         44.87        18.11 o
  -6   5  11         57.99         70.15        20.54 o
  -5   5  11          5.51          4.61        10.73 o
  -4   5  11          3.22          2.56         4.72 o
  -3   5  11         54.86         55.35        11.02 o
  -2   5  11         46.81         52.45        10.34 o
  -1   5  11        138.77        156.50        19.60 o
   0   5  11         15.66         19.09         6.59 o
   1   5  11          2.96          3.02         1.59 o
   2   5  11          1.88          2.17         0.95 o
   3   5  11         59.19         65.94        15.12 o
   4   5  11          0.67          0.00        14.31 o
  -9   6  11          4.13          0.00         8.73 o
  -8   6  11         12.95         33.53        18.95 o
  -7   6  11        120.88        159.62        35.79 o
  -6   6  11          4.88          2.97         3.13 o
  -5   6  11        203.29        221.36        24.55 o
  -4   6  11        164.09        164.50        28.94 o
  -3   6  11        865.29        914.81        94.11 o
  -2   6  11          7.54          0.00         2.88 o
  -1   6  11        100.36        103.89        24.31 o
   0   6  11         62.68         64.52        12.49 o
   1   6  11        141.71        182.78        21.49 o
   2   6  11         19.44         14.04         6.01 o
   3   6  11         47.73         48.44        12.50 o
  -8   7  11          0.80          0.00         4.37 o
  -7   7  11          1.21          9.14         8.70 o
  -6   7  11         12.59         13.07         5.16 o
  -5   7  11         22.84         20.89         6.26 o
  -4   7  11          1.13          3.45         3.50 o
  -3   7  11          4.98          0.08         2.45 o
  -2   7  11         30.07         19.13         6.25 o
  -1   7  11          0.81          3.49         5.12 o
   0   7  11          0.01          0.00         7.86 o
   1   7  11         33.72         20.07         7.85 o
   2   7  11         16.53         15.96         5.79 o
  -8   8  11         55.68         77.26        27.33 o
  -7   8  11         10.00          2.18        12.61 o
  -6   8  11         40.91         57.45        14.17 o
  -5   8  11          4.61          2.69         3.49 o
  -4   8  11        403.08        527.38        63.63 o
  -3   8  11         59.83         79.69        25.17 o
  -2   8  11         24.80         15.79        11.53 o
  -1   8  11          6.90          5.02         3.80 o
   0   8  11          2.02          6.49         3.66 o
  -6   9  11          4.44         13.99         7.68 o
  -5   9  11          7.13          0.00         3.96 o
  -4   9  11          0.56         15.58        12.37 o
  -3   9  11          2.13         18.00        14.04 o
  -2   9  11         24.62         31.18        19.46 o
   0  -9  12          4.11          4.93         7.98 o
   1  -9  12          0.68          5.87        13.34 o
   2  -9  12          4.71          0.59         7.90 o
   3  -9  12          0.01          0.00         2.60 o
   4  -9  12          0.01          0.00         6.13 o
   5  -9  12          7.07          3.01         3.46 o
  -2  -8  12         67.27         74.25        14.97 o
  -1  -8  12          5.40          3.02         1.39 o
   0  -8  12         68.30         53.59        11.70 o
   1  -8  12         10.80          1.72         4.01 o
   2  -8  12         25.88         18.32         8.04 o
   3  -8  12        128.12        161.93        25.65 o
   4  -8  12        494.12        591.70        52.56 o
   5  -8  12        106.70        133.05        24.49 o
   6  -8  12          2.21          0.00        13.61 o
  -3  -7  12          4.31          0.00         6.42 o
  -2  -7  12          1.97          0.11         3.93 o
  -1  -7  12         88.11         98.36        15.66 o
   0  -7  12          0.69          2.85         3.20 o
   1  -7  12         73.17         54.96        15.61 o
   2  -7  12         16.44         28.10        12.73 o
   3  -7  12          6.08         10.34         5.71 o
   4  -7  12         29.54         46.00        20.37 o
   5  -7  12          3.73          1.00         9.76 o
   6  -7  12         27.43         66.32        24.31 o
   7  -7  12          1.54          5.77         8.00 o
  -5  -6  12         12.00          8.64         8.50 o
  -4  -6  12        116.77        133.37        16.00 o
  -3  -6  12          0.01          0.77         3.87 o
  -2  -6  12         53.41         61.46        10.93 o
  -1  -6  12          0.07          0.00         4.78 o
   0  -6  12        127.48        121.99        13.57 o
   1  -6  12        144.76        159.54        18.59 o
   2  -6  12          1.31          0.00         3.48 o
   3  -6  12        849.55       1015.78        90.39 o
   4  -6  12       1498.98       1843.75       134.05 o
   5  -6  12          0.79          7.84        11.75 o
   6  -6  12        106.96         92.01        26.19 o
   7  -6  12        103.69        115.10        31.58 o
  -5  -5  12         38.86        117.93        65.70 o
  -4  -5  12          0.87          0.00         1.71 o
  -3  -5  12          6.81          1.44         5.93 o
  -2  -5  12         25.27         27.65         6.11 o
  -1  -5  12          0.09          2.82         1.61 o
   0  -5  12         24.32         26.80         6.50 o
   1  -5  12         18.69         29.23         9.56 o
   2  -5  12         17.95         21.50         8.81 o
   3  -5  12          4.68         12.91         4.61 o
   4  -5  12         20.36         22.45        14.47 o
   5  -5  12         26.12         25.44        11.91 o
   6  -5  12          0.83          0.00         9.00 o
   7  -5  12          3.11          7.12         5.00 o
   8  -5  12          2.33          0.81         6.93 o
  -6  -4  12          2.04          2.04         2.96 o
  -5  -4  12         41.87         39.29         9.83 o
  -4  -4  12        157.54        145.82        19.06 o
  -3  -4  12        229.63        216.96        27.80 o
  -2  -4  12          5.40          6.66         3.40 o
  -1  -4  12        528.33        473.71        21.49 o
   0  -4  12        200.66        191.54        30.31 o
   1  -4  12        925.84       1042.29        57.80 o
   2  -4  12        106.35         82.86        11.83 o
   3  -4  12        403.86        429.72        29.49 o
   4  -4  12        116.66        121.61        19.89 o
   5  -4  12        712.37        877.83        56.38 o
   6  -4  12          1.46          0.00         4.23 o
   7  -4  12        191.93        205.42        26.75 o
   8  -4  12         71.94         82.68        26.73 o
  -7  -3  12          0.43          0.00         2.50 o
  -6  -3  12         55.73         76.89        16.71 o
  -5  -3  12         18.31         13.21         7.12 o
  -4  -3  12        190.57        181.30        14.86 o
  -3  -3  12         49.98         52.04        12.49 o
  -2  -3  12         80.78         68.74         8.78 o
  -1  -3  12        436.06        412.87        21.00 o
   0  -3  12        118.49        101.56         9.46 o
   1  -3  12         58.30         57.70         9.57 o
   2  -3  12         16.38         23.38         6.67 o
   3  -3  12        197.49        197.90        18.21 o
   4  -3  12          0.01          1.95         2.39 o
   5  -3  12          2.21          1.53         6.18 o
   6  -3  12        208.65        244.15        27.97 o
   7  -3  12          0.02          2.64        12.28 o
   8  -3  12          0.20          0.00         7.09 o
  -8  -2  12         17.11         15.35         8.22 o
  -7  -2  12          2.19          1.08        11.25 o
  -6  -2  12        130.11        121.58        20.59 o
  -5  -2  12        110.70         98.54        26.53 o
  -4  -2  12        248.99        300.67        39.44 o
  -3  -2  12        285.13        264.65        36.66 o
  -2  -2  12       1162.67       1187.82        51.93 o
  -1  -2  12        614.89        592.13        25.08 o
   0  -2  12         76.76         75.79        10.22 o
   1  -2  12         54.86         49.68         4.32 o
   2  -2  12       1207.83       1407.33        54.69 o
   3  -2  12       1926.90       2109.61        73.57 o
   4  -2  12         34.14         15.58         6.65 o
   5  -2  12        411.03        426.95        35.58 o
   6  -2  12        227.30        205.41        27.14 o
   7  -2  12        128.39        138.11        21.08 o
  -8  -1  12         55.34         70.02        17.44 o
  -7  -1  12         77.51         55.04        18.42 o
  -6  -1  12          0.00          0.00         3.37 o
  -5  -1  12        112.55        112.38        16.08 o
  -4  -1  12          0.01          0.00         1.54 o
  -3  -1  12          0.45          0.92         3.11 o
  -2  -1  12         56.89         43.91         8.92 o
  -1  -1  12          9.18          9.41         3.61 o
   0  -1  12          2.98          1.61         1.38 o
   1  -1  12          0.98          1.60         1.42 o
   2  -1  12        307.00        275.15        19.45 o
   3  -1  12         11.34          7.33         2.61 o
   4  -1  12         19.92         23.81         8.37 o
   5  -1  12         90.32         98.69        16.46 o
   6  -1  12          3.62          3.32         6.02 o
   7  -1  12          3.35          4.15         4.27 o
  -8   0  12          1.14          0.00         5.77 o
  -7   0  12        560.11        499.73       156.42 o
  -6   0  12        537.97        561.68        40.54 o
  -5   0  12         18.97         24.01        11.40 o
  -4   0  12         97.26         78.83        19.22 o
  -3   0  12         98.04        102.10        12.04 o
  -2   0  12         26.95         40.88         6.68 o
  -1   0  12       3692.59       4138.20       141.60 o
   0   0  12        623.40        651.37        55.65 o
   1   0  12         50.99         63.90         8.47 o
   2   0  12        306.28        348.86        21.66 o
   3   0  12        990.20       1120.02        58.46 o
   4   0  12        194.37        169.81        20.72 o
   5   0  12         96.39        105.36        16.91 o
   6   0  12         66.06         51.84        12.60 o
   7   0  12          6.81          5.14         5.21 o
  -9   1  12          0.07          3.93         4.98 o
  -8   1  12          5.82          0.00         8.83 o
  -7   1  12         86.39         77.29        12.07 o
  -6   1  12         85.96         82.90        11.39 o
  -5   1  12         90.69         88.12        15.34 o
  -4   1  12        578.04        582.34        61.61 o
  -3   1  12        128.63        112.42        12.45 o
  -2   1  12         77.02         72.50        11.39 o
  -1   1  12        151.43        138.30        22.99 o
   0   1  12         73.85         83.27        18.35 o
   1   1  12         24.29         21.91         4.67 o
   2   1  12         22.64         27.55         7.64 o
   3   1  12        255.58        282.01        26.35 o
   4   1  12         12.60         12.81        14.67 o
   5   1  12         10.71         14.74        11.39 o
   6   1  12         82.14        105.97        19.69 o
  -9   2  12          1.29          0.00         3.40 o
  -8   2  12        370.66        419.54        42.83 o
  -7   2  12        541.17        625.99        49.40 o
  -6   2  12       2364.56       2534.27       112.86 o
  -5   2  12        622.26        696.91        47.39 o
  -4   2  12         97.37         76.18         8.63 o
  -3   2  12         88.29         70.09         7.04 o
  -2   2  12        143.96        123.99        21.94 o
  -1   2  12         35.79         38.30        11.72 o
   0   2  12        260.58        283.94        24.00 o
   1   2  12        437.45        370.88        83.89 o
   2   2  12          2.15          0.00         2.32 o
   3   2  12          0.24          2.80         2.61 o
   4   2  12        871.16        870.68        44.20 o
   5   2  12         10.65          2.08         9.81 o
   6   2  12        184.43        233.95        47.94 o
  -9   3  12         59.22         51.86        14.26 o
  -8   3  12          9.20          7.44         5.30 o
  -7   3  12         37.97         41.08        11.27 o
  -6   3  12          3.31          4.48         1.43 o
  -5   3  12        568.99        609.03        35.89 o
  -4   3  12        166.98        137.62        14.56 o
  -3   3  12          5.41          2.58         1.09 o
  -2   3  12         62.05         64.65         9.90 o
  -1   3  12        104.48         84.10        11.93 o
   0   3  12          7.37          7.45         3.34 o
   1   3  12          1.44          0.00         2.38 o
   2   3  12        115.86        122.59        14.97 o
   3   3  12         11.59          5.59         3.34 o
   4   3  12          1.36          2.12         1.36 o
   5   3  12         11.27          7.68         2.65 o
  -9   4  12         20.83          4.31        14.20 o
  -8   4  12         35.80         33.31        10.68 o
  -7   4  12        130.10        117.02        20.52 o
  -6   4  12        867.87        936.28        44.01 o
  -5   4  12        325.60        338.19        28.68 o
  -4   4  12        255.17        197.67        53.32 o
  -3   4  12        236.32        158.92        33.97 o
  -2   4  12         36.01         35.81         7.45 o
  -1   4  12       1439.51       1567.85        75.04 o
   0   4  12          4.81          5.64         6.28 o
   1   4  12        118.97        129.94        15.76 o
   2   4  12        204.60        182.53        20.34 o
   3   4  12         21.16          6.21         3.74 o
   4   4  12          2.86          1.47         4.20 o
  -9   5  12         14.09         12.08         5.88 o
  -8   5  12         44.76         38.99        12.25 o
  -7   5  12        175.30        237.67        43.09 o
  -6   5  12        133.29        131.41        29.11 o
  -5   5  12          9.74         12.37         4.84 o
  -4   5  12        132.19        128.44        24.87 o
  -3   5  12        210.67        175.18        61.93 o
  -2   5  12         35.22         42.04         9.11 o
  -1   5  12         85.76         87.99        14.88 o
   0   5  12          8.31          6.87         3.93 o
   1   5  12         24.80         27.18         7.56 o
   2   5  12        126.69        140.53        18.88 o
   3   5  12         59.29         75.30        14.71 o
   4   5  12          1.43          3.05         6.11 o
  -9   6  12         78.07        101.22        30.67 o
  -8   6  12         24.36         26.73        16.84 o
  -7   6  12        194.18        254.00        45.36 o
  -6   6  12          0.04          0.00        11.72 o
  -5   6  12          6.41         13.77        10.19 o
  -4   6  12         94.96        113.73        25.71 o
  -3   6  12        109.76        133.80        28.86 o
  -2   6  12         89.44         86.14        14.61 o
  -1   6  12         11.21         11.56         4.93 o
   0   6  12         41.16         71.04        13.13 o
   1   6  12          5.82          4.03         3.55 o
   2   6  12          0.24          1.04         2.65 o
  -8   7  12         56.90         74.14        24.77 o
  -7   7  12         11.83         43.20        17.46 o
  -6   7  12          2.33          0.00        12.37 o
  -5   7  12          5.25          4.28         4.07 o
  -4   7  12         73.44         88.53        24.09 o
  -3   7  12         70.77         98.66        26.87 o
  -2   7  12         22.48         27.65         9.11 o
  -1   7  12         13.86          7.27         8.27 o
   0   7  12          1.06          1.08         3.26 o
   1   7  12         10.12          3.03         3.93 o
  -7   8  12          0.45         13.21        17.09 o
  -6   8  12         85.88        127.34        34.50 o
  -5   8  12         66.27         83.95        23.45 o
  -4   8  12          6.65          7.98         7.03 o
  -3   8  12          3.25          0.00         8.22 o
  -2   8  12         84.22        112.03        31.10 o
  -1   8  12         10.22         20.88        10.37 o
   0   8  12          0.39          0.90         2.79 o
  -5   9  12          3.55         18.78         9.70 o
  -4   9  12          0.30          1.89         5.74 o
  -3   9  12          0.56          0.00        12.61 o
   0  -9  13          0.00          7.55        13.69 o
   1  -9  13          1.91          0.00         7.06 o
   2  -9  13          0.39          0.00        16.64 o
   3  -9  13          0.00          0.00         9.18 o
   4  -9  13          6.12          0.00         3.70 o
   5  -9  13          2.15          2.05         6.05 o
  -2  -8  13          8.27          2.86         5.43 o
  -1  -8  13         18.19         15.07         9.46 o
   0  -8  13         39.16         27.27         7.85 o
   1  -8  13         23.68         15.10         6.16 o
   2  -8  13          7.85         15.93         7.28 o
   3  -8  13          0.01          0.00         6.74 o
   4  -8  13         81.09         64.93        16.08 o
   5  -8  13         15.27         10.77         5.77 o
   6  -8  13         50.91         33.47        14.55 o
  -3  -7  13          0.44          0.00         4.10 o
  -2  -7  13          3.22          2.53         3.49 o
  -1  -7  13         43.57         55.14        11.56 o
   0  -7  13          2.06          3.74         2.21 o
   1  -7  13         38.40         43.80        10.25 o
   2  -7  13          5.43          5.69         5.19 o
   3  -7  13         15.11         14.92         8.71 o
   4  -7  13          0.00          0.00         9.38 o
   5  -7  13          0.06          0.32         5.36 o
   6  -7  13         36.44         29.81        16.28 o
   7  -7  13          1.24          7.36        11.70 o
  -4  -6  13        102.35         95.63        21.73 o
  -3  -6  13          0.69          0.00         3.83 o
  -2  -6  13        106.10        101.13        14.80 o
  -1  -6  13          2.18          2.84         3.76 o
   0  -6  13        164.05        230.41        22.47 o
   1  -6  13        251.81        285.45        25.47 o
   2  -6  13         73.26         81.91        16.11 o
   3  -6  13        403.79        474.18        59.50 o
   4  -6  13        147.55        170.62        34.85 o
   5  -6  13        179.19        172.42        37.86 o
   6  -6  13         55.92         44.87        19.59 o
   7  -6  13          4.46         14.61        13.85 o
  -5  -5  13         10.86          8.59         4.42 o
  -4  -5  13          0.01          1.90         3.67 o
  -3  -5  13          0.66          0.12         2.25 o
  -2  -5  13         11.15          5.32         2.57 o
  -1  -5  13         15.15          9.47         3.84 o
   0  -5  13          4.28          3.71         3.30 o
   1  -5  13          7.41         12.83         5.16 o
   2  -5  13         54.24         45.92        11.91 o
   3  -5  13         19.50          7.98         9.70 o
   4  -5  13         27.17          8.65         8.27 o
   5  -5  13         48.73         55.30        20.78 o
   6  -5  13          1.75          0.00         5.11 o
   7  -5  13          0.51          0.00         7.96 o
  -6  -4  13         46.91         38.94         9.99 o
  -5  -4  13        141.84        145.04        18.91 o
  -4  -4  13          1.08          0.00         2.79 o
  -3  -4  13          2.78          4.58         4.83 o
  -2  -4  13        353.26        349.73        25.70 o
  -1  -4  13        300.01        243.55        16.79 o
   0  -4  13          1.84          0.10         1.48 o
   1  -4  13       1448.58       1520.28        75.36 o
   2  -4  13        371.82        446.79        46.72 o
   3  -4  13         22.73         24.37         6.72 o
   4  -4  13         60.46         66.68        14.29 o
   5  -4  13        517.73        595.38        45.89 o
   6  -4  13          8.40          8.63         3.87 o
   7  -4  13          4.69          0.00         3.48 o
  -7  -3  13          3.49          2.01         2.72 o
  -6  -3  13          4.08          0.00         6.79 o
  -5  -3  13         69.43         51.67        11.84 o
  -4  -3  13        226.40        256.48        30.55 o
  -3  -3  13         65.08         61.26         8.92 o
  -2  -3  13         22.84         11.62         7.81 o
  -1  -3  13        610.64        659.82        28.43 o
   0  -3  13         83.12         80.52         9.78 o
   1  -3  13         96.86        114.31        13.57 o
   2  -3  13          3.35          0.00         4.66 o
   3  -3  13        276.87        305.69        33.02 o
   4  -3  13          6.67         13.27         4.78 o
   5  -3  13          0.23          0.00         3.58 o
   6  -3  13        138.98        158.54        22.62 o
   7  -3  13          0.18          0.00         6.41 o
  -7  -2  13         49.90         30.55        10.93 o
  -6  -2  13        597.24        559.68        94.40 o
  -5  -2  13         38.10         31.61         9.29 o
  -4  -2  13         73.10         63.98         9.39 o
  -3  -2  13          3.59         14.55        10.39 o
  -2  -2  13        137.36        149.00        21.13 o
  -1  -2  13        116.57        117.00        10.81 o
   0  -2  13        102.00        102.62         9.99 o
   1  -2  13        185.63        159.97        11.49 o
   2  -2  13        390.21        359.64        24.64 o
   3  -2  13        966.73       1137.80        49.63 o
   4  -2  13          2.08          2.05         4.95 o
   5  -2  13        682.64        825.43        88.00 o
   6  -2  13         83.35         72.21        21.84 o
   7  -2  13         25.40          8.66        10.07 o
  -8  -1  13          0.11          4.75         7.94 o
  -7  -1  13          3.00          0.06         2.92 o
  -6  -1  13        220.53        226.04        39.60 o
  -5  -1  13         21.37         20.99         8.92 o
  -4  -1  13         16.68          8.71         4.42 o
  -3  -1  13         35.51         31.16         6.35 o
  -2  -1  13         76.63         72.37        12.09 o
  -1  -1  13        245.35        239.86        17.42 o
   0  -1  13          0.15          0.00         2.75 o
   1  -1  13         13.45          9.59         2.59 o
   2  -1  13        265.27        309.57        21.61 o
   3  -1  13         20.82         19.14         5.34 o
   4  -1  13         10.68         18.72         7.42 o
   5  -1  13        107.48        103.86        17.26 o
   6  -1  13          0.50          4.49         5.53 o
   7  -1  13          0.01          4.39         4.51 o
  -8   0  13         14.35          1.83         7.73 o
  -7   0  13         57.90         54.79        12.52 o
  -6   0  13        601.77        551.17        40.45 o
  -5   0  13        270.95        333.61        42.47 o
  -4   0  13        115.25        143.51        25.55 o
  -3   0  13        893.05       1119.56        46.99 o
  -2   0  13        216.68        182.19        15.91 o
  -1   0  13       1201.28       1379.61        78.18 o
   0   0  13        337.60        361.88        40.75 o
   1   0  13          5.54          4.96         1.34 o
   2   0  13        133.15        153.91        14.47 o
   3   0  13        829.81        813.17        49.21 o
   4   0  13        492.41        455.15        36.67 o
   5   0  13        142.24        136.99        20.11 o
   6   0  13        316.78        265.14        29.67 o
   7   0  13          0.12          1.03         3.31 o
  -9   1  13         11.83         15.34        10.19 o
  -8   1  13        167.02        237.36        31.71 o
  -7   1  13         76.10         67.26        18.64 o
  -6   1  13        509.88        556.27        56.49 o
  -5   1  13         13.77          7.74         5.11 o
  -4   1  13        293.65        274.53        26.11 o
  -3   1  13          0.38          0.00         2.07 o
  -2   1  13         14.30         12.12         5.31 o
  -1   1  13         66.48         67.59        16.12 o
   0   1  13         37.04         40.02        13.04 o
   1   1  13          0.12          2.03         1.27 o
   2   1  13          3.24          3.14         0.50 o
   3   1  13        202.40        191.00        21.90 o
   4   1  13         32.68         33.40        10.11 o
   5   1  13          0.99          1.02         7.77 o
   6   1  13          9.76         15.61         8.64 o
  -9   2  13          7.66          4.80         1.35 o
  -8   2  13         83.20         84.96        20.28 o
  -7   2  13          4.91          1.11        11.47 o
  -6   2  13        368.63        393.63        39.36 o
  -5   2  13        641.93        723.25        37.99 o
  -4   2  13        233.33        191.50        30.03 o
  -3   2  13        309.58        344.59        23.74 o
  -2   2  13         11.94         14.42         8.27 o
  -1   2  13         25.69         27.70        12.29 o
   0   2  13          0.31          0.60         3.38 o
   1   2  13         41.42         31.89         8.05 o
   2   2  13         76.85         66.86        14.23 o
   3   2  13         43.23         56.22        13.16 o
   4   2  13        122.47         97.87        13.16 o
   5   2  13         10.37         10.13         5.55 o
   6   2  13         49.11         62.19        17.31 o
  -9   3  13         50.56         68.07        17.71 o
  -8   3  13         26.36         24.71         9.94 o
  -7   3  13         17.38         24.38         9.53 o
  -6   3  13        321.98        387.77        36.63 o
  -5   3  13          7.29          6.14         4.05 o
  -4   3  13         96.91         87.38        18.19 o
  -3   3  13          6.79          1.84         5.39 o
  -2   3  13         21.25         21.29         5.69 o
  -1   3  13        136.92        139.71        16.09 o
   0   3  13          0.38          0.88         1.85 o
   1   3  13          2.88          1.52         2.29 o
   2   3  13          6.42          3.96         2.44 o
   3   3  13         72.95         70.66        15.81 o
   4   3  13          1.07          0.27         8.58 o
   5   3  13          7.65         18.68         8.96 o
  -9   4  13         22.93         28.60        10.81 o
  -8   4  13         25.40         19.91        13.61 o
  -7   4  13        194.67        201.08        27.89 o
  -6   4  13         16.67         16.68         5.10 o
  -5   4  13          3.32          1.36         1.56 o
  -4   4  13         86.50        132.77        18.50 o
  -3   4  13         12.16          5.10         4.64 o
  -2   4  13         40.25         25.10         6.24 o
  -1   4  13        553.67        567.24        64.30 o
   0   4  13        743.17        838.58        42.39 o
   1   4  13        426.61        458.56        31.28 o
   2   4  13        373.53        486.43        34.43 o
   3   4  13          9.19          8.73         5.80 o
   4   4  13         23.23         22.96        10.91 o
  -9   5  13         60.03         46.59        21.32 o
  -8   5  13         62.98         54.06        18.33 o
  -7   5  13        296.53        385.81        56.57 o
  -6   5  13         99.33        102.73        27.00 o
  -5   5  13         77.11         62.97        15.99 o
  -4   5  13          3.24          8.87         3.85 o
  -3   5  13         35.46         26.25         5.85 o
  -2   5  13          3.01          4.02         2.30 o
  -1   5  13          4.95          0.00         6.32 o
   0   5  13        125.94        158.37        18.14 o
   1   5  13          1.76          0.00         2.42 o
   2   5  13         21.80         18.08         6.36 o
   3   5  13          0.33          0.42         4.95 o
  -8   6  13          0.88          2.72         6.71 o
  -7   6  13         17.76          7.71         4.45 o
  -6   6  13          8.04         13.31        11.75 o
  -5   6  13         30.45         34.75        10.50 o
  -4   6  13        467.46        517.00        57.48 o
  -3   6  13         13.23          0.70         4.82 o
  -2   6  13        118.50        141.75        18.84 o
  -1   6  13          4.03          1.85         2.07 o
   0   6  13        126.44        128.83        17.54 o
   1   6  13         50.36         69.74        14.12 o
   2   6  13        281.57        321.77        38.45 o
  -8   7  13         24.38         24.87        17.36 o
  -7   7  13         20.57         19.54        15.44 o
  -6   7  13         27.65         23.66        16.95 o
  -5   7  13          0.47          0.00         4.06 o
  -4   7  13          0.26          8.35         6.93 o
  -3   7  13         38.19         55.73        20.89 o
  -2   7  13          2.26          0.65         6.93 o
  -1   7  13         44.98         42.81        11.73 o
   0   7  13         14.37         21.49         8.86 o
   1   7  13          4.96          0.00         3.54 o
  -7   8  13          1.24          4.26         3.18 o
  -6   8  13          7.56          0.43         7.76 o
  -5   8  13         57.63         61.25        15.56 o
  -4   8  13          0.51          0.00         5.82 o
  -3   8  13         61.19         87.69        26.76 o
  -2   8  13         17.52         19.62        14.15 o
  -1   8  13         35.79         21.05        14.69 o
   1  -9  14          0.02          0.00         3.89 o
   2  -9  14          0.03          5.04         9.19 o
   3  -9  14          1.84          1.45         3.98 o
   4  -9  14         14.95         23.21        10.98 o
  -1  -8  14          7.48          5.20         6.68 o
   0  -8  14          4.76         10.69         7.57 o
   1  -8  14          9.90          3.33         3.15 o
   2  -8  14         47.70         68.78        16.75 o
   3  -8  14          4.51          0.00         3.22 o
   4  -8  14         16.10          9.73         5.96 o
   5  -8  14        210.18        225.16        34.00 o
   6  -8  14         25.13         14.26        18.92 o
  -3  -7  14          0.00          3.00         4.97 o
  -2  -7  14          2.83          1.61         3.85 o
  -1  -7  14         28.88         27.74         7.86 o
   0  -7  14          0.33          0.00         3.37 o
   1  -7  14         23.62         21.92         6.79 o
   2  -7  14         23.74         27.22         8.69 o
   3  -7  14         36.05         38.20        12.34 o
   4  -7  14          2.23         11.53        10.00 o
   5  -7  14          8.50         10.19         8.95 o
   6  -7  14         35.07         60.31        21.67 o
  -4  -6  14         12.18          8.16         8.39 o
  -3  -6  14          3.41          3.88         1.41 o
  -2  -6  14         84.44         64.52        12.08 o
  -1  -6  14          2.28          1.80         0.62 o
   0  -6  14        360.23        440.08        32.27 o
   1  -6  14          0.03          7.42         5.61 o
   2  -6  14          4.11          7.54         4.33 o
   3  -6  14          3.34          2.67        13.12 o
   4  -6  14         15.01         14.12        13.53 o
   5  -6  14        128.35        178.81        39.56 o
   6  -6  14          4.39         12.10        13.47 o
   7  -6  14         14.96         12.72        11.43 o
  -5  -5  14          7.04         11.47         7.25 o
  -4  -5  14          7.50          6.36         3.51 o
  -3  -5  14         19.84         13.84         3.92 o
  -2  -5  14          0.00          0.00         1.99 o
  -1  -5  14          4.68          7.26         3.95 o
   0  -5  14         17.40          7.71         5.21 o
   1  -5  14          0.52          0.16         3.74 o
   2  -5  14         57.18         56.01        13.69 o
   3  -5  14          9.59          9.38         9.49 o
   4  -5  14         13.98         21.07        14.77 o
   5  -5  14         53.88         85.11        27.03 o
   6  -5  14          6.89          8.61         6.99 o
   7  -5  14          2.24          4.63         4.64 o
  -6  -4  14         37.34         52.47        12.15 o
  -5  -4  14        192.18        219.33        27.73 o
  -4  -4  14        169.57        156.45        16.50 o
  -3  -4  14        943.92       1079.44        90.45 o
  -2  -4  14          3.75          0.00         1.70 o
  -1  -4  14          0.96          1.19         1.03 o
   0  -4  14         14.37          9.58         8.36 o
   1  -4  14         61.34         40.70         7.20 o
   2  -4  14        350.93        280.20        70.53 o
   3  -4  14          0.00          1.47         4.49 o
   4  -4  14          7.01          0.00         3.96 o
   5  -4  14        242.10        295.27        32.23 o
   6  -4  14         23.49         12.20        12.92 o
   7  -4  14         24.11         16.77         9.02 o
  -7  -3  14          1.23          3.77         1.57 o
  -6  -3  14         43.08         41.47        10.82 o
  -5  -3  14         27.17         33.26         8.72 o
  -4  -3  14        233.70        231.80        30.79 o
  -3  -3  14         16.01         11.06         4.25 o
  -2  -3  14          0.00          0.00         1.52 o
  -1  -3  14        455.06        474.28        26.44 o
   0  -3  14         99.23         83.50         9.57 o
   1  -3  14         95.69         88.30         9.30 o
   2  -3  14          4.56          4.35         3.66 o
   3  -3  14        331.24        370.10        27.15 o
   4  -3  14          5.91          2.09         5.15 o
   5  -3  14          4.49          0.00         3.62 o
   6  -3  14         93.07        134.86        21.66 o
   7  -3  14          0.49          6.48         6.86 o
  -7  -2  14          6.29          0.00        10.78 o
  -6  -2  14          0.44          0.22         6.45 o
  -5  -2  14        464.52        482.61        52.90 o
  -4  -2  14        103.82         72.17        10.51 o
  -3  -2  14        471.18        465.12        37.03 o
  -2  -2  14        114.44        113.48        18.89 o
  -1  -2  14       1074.90       1199.41        56.84 o
   0  -2  14        188.63        170.44        13.57 o
   1  -2  14        224.41        246.98        20.37 o
   2  -2  14        119.92        100.05        12.79 o
   3  -2  14         37.29         18.49         4.41 o
   4  -2  14         74.63         68.28        13.52 o
   5  -2  14        364.46        375.75        35.05 o
   6  -2  14          2.14          0.00         5.93 o
   7  -2  14         42.89         45.62        12.80 o
  -8  -1  14          0.00          0.00         9.62 o
  -7  -1  14         78.31         90.36        17.33 o
  -6  -1  14        209.07        174.58        32.66 o
  -5  -1  14         33.38         39.67        14.90 o
  -4  -1  14         27.21         15.73         3.75 o
  -3  -1  14        183.79        196.27        28.43 o
  -2  -1  14         64.98         53.57         8.40 o
  -1  -1  14         73.61         65.90         9.32 o
   0  -1  14          2.49          0.00         1.64 o
   1  -1  14          3.64          3.36         1.15 o
   2  -1  14        241.33        255.09        19.95 o
   3  -1  14         39.92         40.32         7.82 o
   4  -1  14          6.25          3.56         2.42 o
   5  -1  14        152.98        149.67        21.26 o
   6  -1  14          6.99         11.05         5.73 o
   7  -1  14          0.26          0.34         2.72 o
  -8   0  14        192.39        256.37        47.62 o
  -7   0  14        174.91        155.55        66.69 o
  -6   0  14        474.34        506.81        57.91 o
  -5   0  14        125.61        101.90        23.01 o
  -4   0  14         11.17          6.44         1.90 o
  -3   0  14         26.76         26.70         6.20 o
  -2   0  14       2213.05       2373.79       134.76 o
  -1   0  14        517.54        500.78        44.98 o
   0   0  14        181.76        145.04        25.68 o
   1   0  14         34.44         29.58         4.48 o
   2   0  14         69.97         76.13        10.34 o
   3   0  14         13.66          8.48         3.03 o
   4   0  14        165.65        123.98        18.71 o
   5   0  14         71.30         73.35        15.03 o
   6   0  14         20.65          0.92         4.93 o
  -8   1  14          0.04          2.16         4.82 o
  -7   1  14         18.16         11.72         8.83 o
  -6   1  14         89.30         94.56        16.96 o
  -5   1  14        345.40        386.67        34.86 o
  -4   1  14          4.62          4.08         3.59 o
  -3   1  14         13.82         11.57         4.55 o
  -2   1  14          0.87          0.00         0.68 o
  -1   1  14         63.12         77.40        18.86 o
   0   1  14         11.84          4.07         3.67 o
   1   1  14         11.29         10.31         2.30 o
   2   1  14         54.71         45.52         7.50 o
   3   1  14        121.77        118.29        17.63 o
   4   1  14          3.81         11.23         5.72 o
   5   1  14          0.01          0.00         5.23 o
   6   1  14         10.64         14.10         8.36 o
  -9   2  14          1.11          5.58        17.14 o
  -8   2  14         32.32         29.89        11.10 o
  -7   2  14        574.78        672.61        53.30 o
  -6   2  14          5.94          4.45         5.64 o
  -5   2  14        560.08        521.04        42.87 o
  -4   2  14          0.34          2.86         2.18 o
  -3   2  14        611.76        691.40        36.48 o
  -2   2  14        199.64        187.60        29.13 o
  -1   2  14        847.37        995.17        78.77 o
   0   2  14         19.57         13.21         9.46 o
   1   2  14        882.40        928.79        45.75 o
   2   2  14          4.01          0.27         1.99 o
   3   2  14        811.69        952.21        88.93 o
   4   2  14        132.54        136.35        22.65 o
   5   2  14         72.50         65.74        17.38 o
  -9   3  14          0.13          0.93         1.96 o
  -8   3  14          9.83         12.92         3.15 o
  -7   3  14         53.93         46.95        13.06 o
  -6   3  14         95.14         96.10        18.31 o
  -5   3  14         34.01         31.44         7.32 o
  -4   3  14         26.50         20.52         7.63 o
  -3   3  14         10.93          7.67         2.92 o
  -2   3  14         26.58         16.72         9.69 o
  -1   3  14          0.38          1.27         3.32 o
   0   3  14        115.63        132.12        14.31 o
   1   3  14        340.22        307.82        25.91 o
   2   3  14        131.20        174.69        18.85 o
   3   3  14          4.22          2.80         7.67 o
   4   3  14          0.02          0.00         5.72 o
   5   3  14          0.05          4.20         6.83 o
  -9   4  14         42.17         36.97        14.78 o
  -8   4  14         44.65         31.32        11.83 o
  -7   4  14          2.11          6.49         3.40 o
  -6   4  14         67.04         52.10         9.69 o
  -5   4  14         16.00         10.98         4.71 o
  -4   4  14         81.68         88.18        15.01 o
  -3   4  14        340.47        241.09        31.68 o
  -2   4  14        338.94        390.28        39.25 o
  -1   4  14         26.22         29.30         7.96 o
   0   4  14        126.96        135.27        15.43 o
   1   4  14        414.88        491.46        33.16 o
   2   4  14          0.30          0.00         3.14 o
   3   4  14        344.79        416.78        41.72 o
   4   4  14          0.93          0.00         2.45 o
  -9   5  14          8.86         17.33        10.19 o
  -8   5  14         36.25        124.96        34.33 o
  -7   5  14        204.04        260.76        47.32 o
  -6   5  14         17.90         14.58        12.96 o
  -5   5  14          1.86          0.00         4.00 o
  -4   5  14          2.36          0.13         5.90 o
  -3   5  14         27.99         29.78        11.78 o
  -2   5  14          3.44          4.39         3.33 o
  -1   5  14          6.68          5.08         3.69 o
   0   5  14        168.19        198.77        20.61 o
   1   5  14        166.61        167.45        20.31 o
   2   5  14          1.47          3.35         4.31 o
   3   5  14         53.34         54.49        12.86 o
  -8   6  14          4.38          0.00         7.98 o
  -7   6  14         68.02         78.77        25.66 o
  -6   6  14         34.78         57.70        23.04 o
  -5   6  14          8.54          2.75         4.11 o
  -4   6  14        166.20        167.92        32.56 o
  -3   6  14         24.66         29.70        12.94 o
  -2   6  14        139.73        153.24        27.19 o
  -1   6  14         61.62         70.83        15.38 o
   0   6  14          0.92          6.48         3.70 o
   1   6  14          1.19          1.75         4.94 o
   2   6  14         35.72         23.00         8.69 o
  -8   7  14         19.81         15.66        12.13 o
  -7   7  14         10.67         25.66        13.02 o
  -6   7  14          0.38          9.30        10.35 o
  -5   7  14          2.00          5.56         3.88 o
  -4   7  14         29.16         22.26        13.47 o
  -3   7  14         46.47         76.00        25.33 o
  -2   7  14         49.19         82.79        25.66 o
  -1   7  14         42.34         58.02        14.44 o
   0   7  14          8.08          5.39         4.31 o
  -6   8  14         53.32        108.50        32.45 o
  -5   8  14         34.06         40.80        13.37 o
  -4   8  14         26.31         11.53         8.17 o
  -3   8  14          0.50         10.19        10.11 o
  -2   8  14         49.82         62.39        25.55 o
   2  -9  15          2.63          0.00         9.20 o
  -1  -8  15          1.44          3.59         4.20 o
   0  -8  15          0.40          0.00        10.60 o
   1  -8  15          1.09          4.87         3.33 o
   2  -8  15         60.46         70.51        17.22 o
   3  -8  15         49.92         35.47        13.14 o
   4  -8  15         11.73          0.47         7.78 o
   5  -8  15         30.79         47.49        19.27 o
  -3  -7  15          0.04          0.00         1.37 o
  -2  -7  15          0.04          1.71         3.03 o
  -1  -7  15         24.38         26.52         8.71 o
   0  -7  15         26.10         23.32         7.08 o
   1  -7  15          7.35         10.47         5.43 o
   2  -7  15         28.25         18.87         7.63 o
   3  -7  15          2.68          9.59         8.89 o
   4  -7  15         20.99         15.60         6.09 o
   5  -7  15          3.41          0.00         9.73 o
   6  -7  15         17.65         14.31        10.48 o
  -4  -6  15        294.37        307.26        35.84 o
  -3  -6  15          6.11          4.41         4.07 o
  -2  -6  15        225.07        245.23        24.04 o
  -1  -6  15          1.09          0.00         7.06 o
   0  -6  15         25.82         29.92         8.56 o
   1  -6  15          0.00          0.00         1.24 o
   2  -6  15         82.20        101.86        19.17 o
   3  -6  15          0.04          0.00         6.63 o
   4  -6  15          0.74          0.00         8.35 o
   5  -6  15         84.10         93.95        29.13 o
   6  -6  15         69.32         66.27        25.52 o
  -5  -5  15          9.97         10.24        11.05 o
  -4  -5  15         47.21         40.29        19.00 o
  -3  -5  15          1.21          0.00         3.76 o
  -2  -5  15         29.22         29.60         6.97 o
  -1  -5  15          0.86          0.00         3.68 o
   0  -5  15         35.46         40.84         8.95 o
   1  -5  15          9.23          3.82        12.30 o
   2  -5  15         17.85         18.06         8.47 o
   3  -5  15          0.28          0.00         1.50 o
   4  -5  15         18.24         31.50        18.70 o
   5  -5  15         61.78         56.87        14.95 o
   6  -5  15          0.01          0.00         5.38 o
   7  -5  15          5.21          0.46         3.32 o
  -6  -4  15         32.88         33.22        12.06 o
  -5  -4  15         84.24         84.70        16.89 o
  -4  -4  15        136.37        153.96        21.44 o
  -3  -4  15        231.72        267.33        28.45 o
  -2  -4  15         82.66         90.02         9.96 o
  -1  -4  15          1.88          0.47         1.56 o
   0  -4  15         16.26         20.59         7.77 o
   1  -4  15          1.70          2.35         2.58 o
   2  -4  15        131.53        153.98        21.89 o
   3  -4  15         12.99         10.31         4.45 o
   4  -4  15         60.73         77.58        16.42 o
   5  -4  15         74.81         81.15        17.24 o
   6  -4  15          1.15          0.00         4.92 o
   7  -4  15          3.23          3.67         7.92 o
  -6  -3  15          4.72          0.00         5.98 o
  -5  -3  15         10.13          9.94        21.10 o
  -4  -3  15        518.93        571.08        42.75 o
  -3  -3  15         17.41         11.03         7.49 o
  -2  -3  15          4.63          4.07         1.89 o
  -1  -3  15         82.71         75.90        14.57 o
   0  -3  15         72.79         69.20         8.92 o
   1  -3  15         71.34         67.78         8.15 o
   2  -3  15          3.85          4.98         4.11 o
   3  -3  15        233.56        279.57        24.04 o
   4  -3  15          0.58          0.00         2.49 o
   5  -3  15         14.63          5.27         4.38 o
   6  -3  15         76.45        102.28        22.30 o
   7  -3  15          5.43          5.39         5.21 o
  -7  -2  15        270.00        322.02        36.44 o
  -6  -2  15         13.20         12.59        11.37 o
  -5  -2  15         85.38         44.79        15.23 o
  -4  -2  15          3.19          3.01         2.00 o
  -3  -2  15        125.80        106.53        20.47 o
  -2  -2  15        589.15        598.32        38.88 o
  -1  -2  15       2148.05       2582.94       107.22 o
   0  -2  15        169.75        165.36        15.60 o
   1  -2  15          7.58          9.22         4.00 o
   2  -2  15         45.84         52.63        12.37 o
   3  -2  15        290.04        259.39        22.38 o
   4  -2  15         30.43         15.72         5.96 o
   5  -2  15        186.66        190.50        27.06 o
   6  -2  15          1.62          5.30         4.38 o
   7  -2  15        153.94        170.51        25.71 o
  -8  -1  15          8.19         38.24        20.00 o
  -7  -1  15          4.61          0.00        10.40 o
  -6  -1  15          6.05          7.55         1.75 o
  -5  -1  15        330.67        330.40        43.01 o
  -4  -1  15         24.15         18.48         4.58 o
  -3  -1  15         73.23         90.74        19.38 o
  -2  -1  15        166.10        189.89        17.29 o
  -1  -1  15         47.23         55.72         8.53 o
   0  -1  15          1.63          1.70         3.33 o
   1  -1  15          0.33          0.00         1.87 o
   2  -1  15         59.23         48.27         8.39 o
   3  -1  15         19.10         17.54         5.17 o
   4  -1  15          0.04          4.37         5.02 o
   5  -1  15         27.59         26.07         8.98 o
   6  -1  15          1.74          1.92         4.07 o
  -8   0  15         68.11         83.95        26.79 o
  -7   0  15         83.30         64.41        21.29 o
  -6   0  15         16.61         21.10        10.13 o
  -5   0  15        250.19        264.28        28.72 o
  -4   0  15        471.31        414.15        60.40 o
  -3   0  15        195.44        231.29        20.02 o
  -2   0  15       1156.06       1259.68       106.10 o
  -1   0  15          4.58          0.47         5.62 o
   0   0  15          0.56          0.00         2.69 o
   1   0  15        329.21        338.55        19.00 o
   2   0  15         51.31         48.45         8.20 o
   3   0  15         50.19         39.31        10.78 o
   4   0  15          0.30          0.00         5.01 o
   5   0  15        200.77        173.56        24.00 o
   6   0  15          0.99          1.64         1.98 o
  -8   1  15         43.90         41.14        13.90 o
  -7   1  15        248.94        320.13        35.90 o
  -6   1  15         95.41        111.36        19.43 o
  -5   1  15          0.28          6.48         4.83 o
  -4   1  15         41.86         50.88         9.28 o
  -3   1  15        131.85        134.70        15.41 o
  -2   1  15        240.65        245.69        24.44 o
  -1   1  15         95.80         77.32        19.43 o
   0   1  15          2.51          0.11         2.86 o
   1   1  15        157.05        154.72        13.67 o
   2   1  15        174.17        137.11        13.18 o
   3   1  15        156.70        151.39        20.17 o
   4   1  15         11.27         15.66         8.37 o
   5   1  15         51.51         49.20        12.60 o
  -8   2  15         12.18         27.90        11.31 o
  -7   2  15          7.92          2.32         6.88 o
  -6   2  15         13.12         12.12         6.00 o
  -5   2  15        219.89        183.75        18.74 o
  -4   2  15        154.83        144.79        16.22 o
  -3   2  15        128.45        150.34        20.02 o
  -2   2  15        323.64        346.52        42.82 o
  -1   2  15          8.09          1.37         7.36 o
   0   2  15         33.74         24.47        10.78 o
   1   2  15        558.96        548.91        29.62 o
   2   2  15        126.40        123.27        17.80 o
   3   2  15         24.67         27.11        14.80 o
   4   2  15         66.68         63.18        16.61 o
   5   2  15          0.10          0.12        13.35 o
  -9   3  15          1.28          0.00         4.21 o
  -8   3  15         27.53          8.39        22.34 o
  -7   3  15         54.39         36.22        16.36 o
  -6   3  15         18.27         25.65         6.82 o
  -5   3  15        158.74        160.30        17.51 o
  -4   3  15         76.63         80.60        15.10 o
  -3   3  15        158.18        151.67        19.92 o
  -2   3  15        319.51        401.71        48.10 o
  -1   3  15          5.68         16.79         9.97 o
   0   3  15         82.40         76.08        17.65 o
   1   3  15        256.21        266.60        19.19 o
   2   3  15          6.95          5.52         3.32 o
   3   3  15         26.14         17.21         3.18 o
   4   3  15          3.26         19.28        51.68 o
  -9   4  15         23.67          7.62        13.95 o
  -8   4  15         10.14          8.89         7.60 o
  -7   4  15         47.31         21.62        16.65 o
  -6   4  15         67.23         44.40        10.69 o
  -5   4  15        115.95        147.67        20.09 o
  -4   4  15         71.91         63.52        13.66 o
  -3   4  15        168.28        173.20        31.48 o
  -2   4  15        556.21        598.12        40.77 o
  -1   4  15        118.62        134.88        27.89 o
   0   4  15         67.74         59.79        10.16 o
   1   4  15        799.03        959.62        65.86 o
   2   4  15          2.47          0.54         2.42 o
   3   4  15        142.15        127.12        23.18 o
  -8   5  15         26.65         36.95        19.32 o
  -7   5  15         13.80          6.82        12.64 o
  -6   5  15          0.05          0.00         3.80 o
  -5   5  15         12.03         16.68         7.58 o
  -4   5  15          6.20          0.00         1.46 o
  -3   5  15         55.88         73.79        21.34 o
  -2   5  15         65.37         86.10        14.15 o
  -1   5  15         48.57         54.99        12.51 o
   0   5  15          8.47         12.66         6.09 o
   1   5  15          3.61          4.15         4.07 o
   2   5  15         33.70         44.39        11.41 o
  -8   6  15          2.63          0.00        10.91 o
  -7   6  15         47.59         58.24        22.72 o
  -6   6  15          5.38         15.87        15.25 o
  -5   6  15          6.16          7.40         1.66 o
  -4   6  15        101.32        123.27        28.81 o
  -3   6  15         69.29         70.42        22.21 o
  -2   6  15         93.40         56.24        20.86 o
  -1   6  15         15.90         17.70         7.93 o
   0   6  15          2.90          0.00         2.41 o
   1   6  15          2.43          0.00         5.23 o
  -7   7  15          0.55          1.81        11.10 o
  -6   7  15          1.51          1.81         9.22 o
  -5   7  15         11.07          3.34         3.98 o
  -4   7  15          0.24          0.00         4.23 o
  -3   7  15          3.16         11.94        11.67 o
  -2   7  15         11.18          3.07         3.29 o
  -1   7  15          1.44          0.00         7.65 o
   0   7  15          1.57          0.00         5.27 o
  -6   8  15         14.31          0.00         7.44 o
  -5   8  15         11.25         22.23        11.10 o
  -4   8  15         13.52         29.00        15.68 o
  -3   8  15          0.16          0.00         8.97 o
  -2   8  15          9.53          0.00         6.71 o
   0  -8  16          4.16          0.00         7.30 o
   1  -8  16         13.68          6.74         8.99 o
   2  -8  16         90.57        101.92        23.01 o
   3  -8  16         13.41          3.25         5.21 o
   4  -8  16         90.92         98.47        22.31 o
  -2  -7  16          3.75          2.28         1.77 o
  -1  -7  16         23.22          8.06         8.64 o
   0  -7  16         23.07         16.59         8.74 o
   1  -7  16          4.85          1.37         3.08 o
   2  -7  16         14.75         15.72         6.89 o
   3  -7  16          0.15          2.08         4.10 o
   4  -7  16          1.35          1.78         6.71 o
   5  -7  16          2.53         18.60        14.34 o
  -4  -6  16         26.23         27.31        10.55 o
  -3  -6  16          2.77          0.00         3.65 o
  -2  -6  16          1.34          0.81         2.06 o
  -1  -6  16          6.92          2.86         4.62 o
   0  -6  16          0.36          1.12         2.94 o
   1  -6  16        113.95        140.05        18.55 o
   2  -6  16         13.92          6.69         2.94 o
   3  -6  16         88.82         87.63        19.07 o
   4  -6  16         20.02          6.66         8.60 o
   5  -6  16         28.64         33.34        18.70 o
   6  -6  16         46.33         42.53        21.21 o
  -5  -5  16         34.73         22.91        14.20 o
  -4  -5  16         52.06         62.22        22.66 o
  -3  -5  16          3.73          0.00         8.30 o
  -2  -5  16         53.80         47.78        11.47 o
  -1  -5  16         17.70          7.22         5.55 o
   0  -5  16         11.48         16.80         5.46 o
   1  -5  16         11.62          0.00         5.66 o
   2  -5  16          7.29          9.12         6.05 o
   3  -5  16          0.02          1.42        16.03 o
   4  -5  16         22.71          5.74         5.26 o
   5  -5  16         53.08         62.46        15.07 o
   6  -5  16          1.29          2.86         5.01 o
  -6  -4  16          8.26          9.91         6.21 o
  -5  -4  16          2.75          4.50         3.02 o
  -4  -4  16        355.78        388.52        40.15 o
  -3  -4  16         10.75         13.78         3.87 o
  -2  -4  16         94.33         84.85         9.32 o
  -1  -4  16         81.19         80.66        16.49 o
   0  -4  16          0.07          2.85         3.31 o
   1  -4  16         27.10         12.60         4.93 o
   2  -4  16        185.11        166.48        19.60 o
   3  -4  16         22.90         10.29         7.73 o
   4  -4  16        144.18        133.22        21.63 o
   5  -4  16          1.22          0.71         4.03 o
   6  -4  16         78.94         80.02        17.82 o
  -6  -3  16          2.55          9.18         7.15 o
  -5  -3  16         10.53          2.37         3.44 o
  -4  -3  16        100.24        106.25        17.41 o
  -3  -3  16         44.31         43.27         7.97 o
  -2  -3  16         37.84         26.07         4.70 o
  -1  -3  16          2.18          0.00         1.67 o
   0  -3  16         70.88         62.03        10.57 o
   1  -3  16         59.61         45.05         6.72 o
   2  -3  16          0.05          5.21         3.93 o
   3  -3  16         33.74         28.19         7.91 o
   4  -3  16          8.19         15.21        21.49 o
   5  -3  16          1.91          3.74         5.50 o
   6  -3  16         31.56         32.76        11.43 o
  -7  -2  16          5.58         22.04        14.36 o
  -6  -2  16         82.03         92.44        24.63 o
  -5  -2  16        368.61        414.11        49.59 o
  -4  -2  16         80.08         78.05        19.19 o
  -3  -2  16        760.09        741.15       114.39 o
  -2  -2  16         84.77         72.90        18.32 o
  -1  -2  16        140.31        147.51        13.22 o
   0  -2  16         26.58         30.46        13.34 o
   1  -2  16         61.04         76.44        12.34 o
   2  -2  16         62.58         77.85        11.78 o
   3  -2  16        380.96        424.76        30.08 o
   4  -2  16          3.06         13.39         5.07 o
   5  -2  16          9.29          1.94         4.01 o
   6  -2  16         45.17         26.91         9.20 o
  -7  -1  16          3.11          5.31         1.67 o
  -6  -1  16         98.53         72.79        20.70 o
  -5  -1  16        228.17        277.80        40.18 o
  -4  -1  16          2.60          1.59         2.83 o
  -3  -1  16          7.18          6.39         5.00 o
  -2  -1  16        210.74        220.92        19.05 o
  -1  -1  16        105.36        111.04        11.48 o
   0  -1  16         83.01         82.71        15.07 o
   1  -1  16         32.81         42.29         8.46 o
   2  -1  16          0.47          1.19         6.40 o
   3  -1  16         13.33          4.81         3.38 o
   4  -1  16          1.62          0.17         4.56 o
   5  -1  16          4.29          8.50         6.51 o
   6  -1  16         14.02         18.72         8.26 o
  -8   0  16         91.06         94.61        21.67 o
  -7   0  16          0.35          0.00        10.36 o
  -6   0  16         40.99         38.10        13.11 o
  -5   0  16        125.58        138.23        20.95 o
  -4   0  16        165.95        187.63        23.14 o
  -3   0  16         88.51         91.48        13.09 o
  -2   0  16        111.53        130.30        17.34 o
  -1   0  16       1815.96       1961.12       128.63 o
   0   0  16       1624.90       1827.60        83.86 o
   1   0  16         59.04         58.99        14.96 o
   2   0  16        451.04        463.95        35.34 o
   3   0  16          4.10          4.61         3.85 o
   4   0  16         28.23         23.44         6.84 o
   5   0  16         95.76         92.61        17.40 o
   6   0  16         43.36         32.65        10.73 o
  -8   1  16        103.96        101.66        21.34 o
  -7   1  16         29.48          9.16         8.11 o
  -6   1  16          8.11          6.80         7.63 o
  -5   1  16         23.39         23.35         9.76 o
  -4   1  16          7.38          4.67         3.60 o
  -3   1  16         60.05         48.20        12.01 o
  -2   1  16        505.07        622.10        62.06 o
  -1   1  16         32.04         27.25        12.24 o
   0   1  16         16.14          5.50         6.85 o
   1   1  16         20.05         21.51         4.90 o
   2   1  16        169.37        171.14        18.96 o
   3   1  16         76.75         77.72        20.51 o
   4   1  16          6.92          1.79         3.09 o
   5   1  16         16.63         15.69         6.85 o
  -8   2  16          0.01          4.11         9.62 o
  -7   2  16         14.15         11.19         3.55 o
  -6   2  16         22.56         32.91        10.24 o
  -5   2  16        126.10        100.97        24.03 o
  -4   2  16         20.92         15.31         5.86 o
  -3   2  16         51.26         42.70        11.52 o
  -2   2  16         95.40        102.92        23.37 o
  -1   2  16         41.71         47.86        16.39 o
   0   2  16       2922.67       3518.48       198.94 o
   1   2  16          7.39          6.12         2.46 o
   2   2  16        283.70        293.98        28.99 o
   3   2  16        194.75        170.29        43.50 o
   4   2  16          1.12          0.00         5.33 o
   5   2  16          6.44          7.49         8.07 o
  -8   3  16          9.45          2.56         4.79 o
  -7   3  16          8.45          9.02         6.85 o
  -6   3  16          0.52          0.00         1.69 o
  -5   3  16         98.56         90.29        13.43 o
  -4   3  16         83.61         81.77        15.91 o
  -3   3  16         65.98         69.53        19.57 o
  -2   3  16        420.36        461.70        53.79 o
  -1   3  16         42.53         46.19        15.15 o
   0   3  16          6.78          4.19         5.96 o
   1   3  16         28.79         20.41         5.79 o
   2   3  16        103.89         94.53        15.00 o
   3   3  16         19.43          7.58         5.29 o
   4   3  16          2.91          0.00         4.60 o
  -8   4  16          5.78         20.26        14.31 o
  -7   4  16          9.64         12.70         7.22 o
  -6   4  16         47.56         46.87        16.65 o
  -5   4  16        448.30        472.02        78.13 o
  -4   4  16        388.18        370.88        34.84 o
  -3   4  16        316.27        310.76        43.74 o
  -2   4  16         17.47         13.34         4.90 o
  -1   4  16        532.68        621.11       110.63 o
   0   4  16        143.22        169.85        25.95 o
   1   4  16         35.89         50.08        10.10 o
   2   4  16          5.20          0.70         3.49 o
   3   4  16         11.79         14.90         6.73 o
  -8   5  16         10.52          0.00        10.32 o
  -7   5  16         12.38         10.78         6.33 o
  -6   5  16          6.47          3.88         3.37 o
  -5   5  16         28.42         32.00         9.56 o
  -4   5  16         74.91         92.60        23.37 o
  -3   5  16        343.40        427.12        55.81 o
  -2   5  16          3.85         15.87        11.78 o
  -1   5  16          0.82          3.75         3.72 o
   0   5  16          5.96         14.84         7.65 o
   1   5  16          5.01          2.63         3.78 o
   2   5  16          1.20          0.00         4.86 o
  -8   6  16          0.00          0.00        12.32 o
  -7   6  16          8.60          0.00        13.50 o
  -6   6  16         13.55         14.47        11.67 o
  -5   6  16         32.46         33.63        10.58 o
  -4   6  16          0.06          0.00         1.81 o
  -3   6  16         25.18         25.60        14.34 o
  -2   6  16          1.16          0.00         5.04 o
  -1   6  16         43.14         48.75        12.53 o
   0   6  16         10.43         14.21         8.24 o
   1   6  16         12.04         21.36         9.37 o
  -7   7  16          2.62          0.00         7.06 o
  -6   7  16          4.86          3.80         6.87 o
  -5   7  16          1.33          0.00         6.67 o
  -4   7  16          0.01          6.12         3.10 o
  -3   7  16         21.45         19.35        15.25 o
  -2   7  16          9.08         12.34        12.56 o
  -1   7  16         39.59         68.86        25.84 o
  -4   8  16          2.29          0.30         2.75 o
   0  -8  17          1.44          0.91         2.70 o
   1  -8  17          6.79          0.00         4.62 o
   2  -8  17         56.61         81.00        16.15 o
   3  -8  17         99.37         86.20        20.09 o
  -2  -7  17          4.25          4.93         0.77 o
  -1  -7  17          9.91          6.81        12.88 o
   0  -7  17          7.08          7.24         8.21 o
   1  -7  17          9.83          9.06         4.15 o
   2  -7  17         16.83         13.22         4.23 o
   3  -7  17         16.39          9.32        11.70 o
   4  -7  17          5.86         10.05        11.16 o
   5  -7  17          2.21         30.91        20.72 o
  -3  -6  17          0.51          0.82         2.17 o
  -2  -6  17         68.29         63.43        15.81 o
  -1  -6  17         14.09         19.39         8.26 o
   0  -6  17         12.97          3.86        12.90 o
   1  -6  17          0.03          0.30         3.22 o
   2  -6  17         27.89         26.68        10.53 o
   3  -6  17        224.43        281.91        35.38 o
   4  -6  17          1.66          0.00         9.16 o
   5  -6  17         13.97          5.15         7.17 o
   6  -6  17          3.01          0.00         7.79 o
  -4  -5  17          9.82          6.04         3.54 o
  -3  -5  17         29.36         21.55         7.49 o
  -2  -5  17          2.07          1.59         1.03 o
  -1  -5  17         37.10         22.10         8.85 o
   0  -5  17         12.74          5.57         5.11 o
   1  -5  17         11.33          6.79         5.46 o
   2  -5  17         25.39         29.35        10.25 o
   3  -5  17          0.60         14.19         6.61 o
   4  -5  17         10.88         11.48        10.97 o
   5  -5  17         32.89         35.86        12.49 o
   6  -5  17          0.90          0.00         5.13 o
  -5  -4  17         55.17         46.44        15.28 o
  -4  -4  17        166.40        178.11        40.72 o
  -3  -4  17        229.91        203.00        32.23 o
  -2  -4  17        549.91        654.45        82.45 o
  -1  -4  17        674.70        687.19        50.34 o
   0  -4  17        125.83        148.36        32.45 o
   1  -4  17         91.71        102.64        18.33 o
   2  -4  17          3.26          0.00         5.04 o
   3  -4  17         23.37         23.60         7.61 o
   4  -4  17         75.00         84.64        17.79 o
   5  -4  17         19.20         20.36         7.87 o
   6  -4  17         22.22         12.25         5.06 o
  -6  -3  17          0.58          1.42         5.77 o
  -5  -3  17         42.04         48.69        13.10 o
  -4  -3  17          0.18          0.00         4.42 o
  -3  -3  17          1.29          0.00         2.25 o
  -2  -3  17         64.03         56.85         9.02 o
  -1  -3  17        196.31        165.24        51.90 o
   0  -3  17        175.50        141.90        26.00 o
   1  -3  17         23.80         20.47         4.14 o
   2  -3  17         22.45         22.98         6.69 o
   3  -3  17         89.87         89.29        13.44 o
   4  -3  17          3.12          6.34         6.70 o
   5  -3  17          0.68          0.14         7.77 o
   6  -3  17         15.84         12.48         6.37 o
  -7  -2  17        113.76        114.94        31.58 o
  -6  -2  17          0.27          8.30         8.52 o
  -5  -2  17        267.70        289.11        41.83 o
  -4  -2  17        202.30        224.52        34.23 o
  -3  -2  17        562.11        563.38        36.15 o
  -2  -2  17          1.39          0.00         1.52 o
  -1  -2  17         20.63         23.56         5.16 o
   0  -2  17       1284.31       1510.35        72.55 o
   1  -2  17        427.45        472.21        32.02 o
   2  -2  17         26.05         26.01         7.15 o
   3  -2  17        159.68        160.65        22.54 o
   4  -2  17        403.54        439.16        40.49 o
   5  -2  17          1.40         23.51        11.29 o
   6  -2  17         10.91          5.69         5.85 o
  -7  -1  17          0.01          0.00         3.80 o
  -6  -1  17         51.78         51.90        18.54 o
  -5  -1  17         13.39         24.85        11.35 o
  -4  -1  17         59.69         50.82        12.31 o
  -3  -1  17          0.23          5.67         2.76 o
  -2  -1  17        208.72        216.76        19.57 o
  -1  -1  17         30.39         35.04         6.53 o
   0  -1  17        184.02        193.45        24.27 o
   1  -1  17         29.08         20.36         8.14 o
   2  -1  17         25.57         15.51         4.70 o
   3  -1  17          1.73          1.60         3.58 o
   4  -1  17          8.38         11.02         8.14 o
   5  -1  17         36.47         41.77        12.28 o
   6  -1  17          6.23          3.16         6.13 o
  -8   0  17        115.37        128.43        24.28 o
  -7   0  17         84.70        111.84        21.83 o
  -6   0  17          3.56          0.00         3.39 o
  -5   0  17       1359.75       1543.39        94.94 o
  -4   0  17         12.14          9.00         6.07 o
  -3   0  17        533.29        607.15        36.14 o
  -2   0  17         44.04         35.22         7.69 o
  -1   0  17          2.47         29.86        16.87 o
   0   0  17        188.72        247.66        27.18 o
   1   0  17       1453.33       1496.78        75.11 o
   2   0  17        180.67        167.49        16.97 o
   3   0  17          4.29          0.00         3.85 o
   4   0  17          1.87          2.50         2.51 o
   5   0  17         36.66         32.49        11.20 o
  -8   1  17         24.86         25.41        10.89 o
  -7   1  17         33.25         51.22        15.94 o
  -6   1  17         14.55          8.43         3.91 o
  -5   1  17        130.61        125.56        20.27 o
  -4   1  17          8.73          5.39         3.16 o
  -3   1  17        150.74        149.85        17.00 o
  -2   1  17        291.57        298.33        43.71 o
  -1   1  17         18.74         16.25         8.33 o
   0   1  17        877.83       1023.70        86.99 o
   1   1  17         78.76         72.86        14.01 o
   2   1  17          6.30          3.14         2.57 o
   3   1  17         10.13         11.00         8.62 o
   4   1  17          1.07          7.06         4.47 o
   5   1  17         33.59         32.22        11.23 o
  -8   2  17          8.22         22.67        12.00 o
  -7   2  17         11.63         10.18         6.09 o
  -6   2  17         54.02         64.62        18.15 o
  -5   2  17        627.45        651.50        40.02 o
  -4   2  17          8.42          8.71         2.58 o
  -3   2  17        458.10        547.16        42.73 o
  -2   2  17        712.29        738.07        70.72 o
  -1   2  17         79.11         67.62        19.03 o
   0   2  17          4.73         33.44        14.90 o
   1   2  17        977.30        959.37        44.05 o
   2   2  17        495.40        541.17        67.08 o
   3   2  17          0.42          0.00         9.81 o
   4   2  17         35.66         38.07        21.55 o
  -8   3  17          8.13          6.31         1.10 o
  -7   3  17         20.10         12.78         4.54 o
  -6   3  17         27.35         33.42         8.54 o
  -5   3  17         20.30          7.93         6.26 o
  -4   3  17         41.06         27.00         9.00 o
  -3   3  17        297.30        348.16        46.27 o
  -2   3  17         83.31         78.61        21.67 o
  -1   3  17        215.68        300.14        45.14 o
   0   3  17         91.64         82.09        23.23 o
   1   3  17        138.71        144.00        17.08 o
   2   3  17         22.13         15.04         6.29 o
   3   3  17          1.41          0.00         2.23 o
  -8   4  17          0.14          0.39         6.38 o
  -7   4  17         14.96          5.58         4.90 o
  -6   4  17         44.21         38.90        11.45 o
  -5   4  17        141.96        133.04        21.04 o
  -4   4  17         36.26         53.10        12.71 o
  -3   4  17        477.82        525.27        60.45 o
  -2   4  17          5.89          1.33         3.46 o
  -1   4  17          8.70          3.51         1.77 o
   0   4  17         25.81         32.86         9.89 o
   1   4  17          7.32          1.56         6.16 o
   2   4  17         53.49         40.27        10.39 o
   3   4  17          0.37          0.00         2.50 o
  -8   5  17          8.74          9.41        14.42 o
  -7   5  17         18.68         32.23        17.03 o
  -6   5  17          0.03          6.09         9.65 o
  -5   5  17          7.67          1.45         4.86 o
  -4   5  17          1.70          0.00         1.89 o
  -3   5  17        152.36        194.87        37.68 o
  -2   5  17          1.62          2.48         4.37 o
  -1   5  17         32.00         51.29        12.77 o
   0   5  17          8.41          9.93         3.96 o
   1   5  17          5.15          1.70         4.65 o
   2   5  17         42.16         58.47        13.51 o
  -7   6  17         22.49          5.63         5.93 o
  -6   6  17         46.66         90.09        30.02 o
  -5   6  17          0.10          6.51         5.82 o
  -4   6  17         16.40          8.84         9.08 o
  -3   6  17        157.89        146.39        34.50 o
  -2   6  17          8.80          0.00         8.35 o
  -1   6  17        172.94        197.49        42.36 o
   0   6  17          0.65          0.00         4.45 o
  -6   7  17         22.41         11.83        11.97 o
  -5   7  17          4.33          0.00         7.55 o
  -4   7  17          5.40         15.98        11.51 o
  -3   7  17          2.99          0.00         5.20 o
  -2   7  17          0.47          9.14        12.15 o
   2  -8  18         11.81          7.45         6.11 o
  -1  -7  18          2.97          4.07         4.19 o
   0  -7  18         15.06         13.36        10.39 o
   1  -7  18          0.15          1.79         6.50 o
   2  -7  18         12.87          9.86         7.13 o
   3  -7  18         45.91         62.36        25.93 o
   4  -7  18          2.37          0.00         9.46 o
  -3  -6  18         69.23         72.58        25.20 o
  -2  -6  18         67.97         56.40        18.61 o
  -1  -6  18          0.28          0.00         3.20 o
   0  -6  18          3.13          2.79         3.56 o
   1  -6  18          0.16          1.67         1.48 o
   2  -6  18         70.97        101.64        21.28 o
   3  -6  18          0.09          1.25         4.29 o
   4  -6  18          2.67          0.00         9.32 o
   5  -6  18         25.03         25.79        14.31 o
  -4  -5  18         62.34         74.25        27.87 o
  -3  -5  18          4.23          9.54        11.70 o
  -2  -5  18         71.09         67.80        15.37 o
  -1  -5  18          4.11          7.16         8.30 o
   0  -5  18         34.86         25.52        16.12 o
   1  -5  18         10.13         13.73         5.86 o
   2  -5  18          0.66          0.00         5.25 o
   3  -5  18          1.44          3.18        10.17 o
   4  -5  18         40.32         25.90        13.91 o
   5  -5  18         23.52         20.99        10.51 o
  -5  -4  18          3.11         12.21         9.46 o
  -4  -4  18         16.44         15.20        18.68 o
  -3  -4  18         24.75         17.03         9.20 o
  -2  -4  18         19.84         30.77        10.21 o
  -1  -4  18         91.94         98.55        24.82 o
   0  -4  18        186.65        185.44        36.87 o
   1  -4  18        124.37        140.34        22.38 o
   2  -4  18        108.08        137.09        18.49 o
   3  -4  18         94.83         75.00        13.51 o
   4  -4  18         77.19         73.62        17.32 o
   5  -4  18         64.49         43.66        13.33 o
   6  -4  18         15.83         24.12        10.77 o
  -6  -3  18          0.00          0.00         2.94 o
  -5  -3  18         68.71         73.10        20.72 o
  -4  -3  18         10.11          8.48         5.70 o
  -3  -3  18         12.67          7.18         2.81 o
  -2  -3  18        141.91        142.12        22.67 o
  -1  -3  18         45.70         40.59         7.50 o
   0  -3  18        325.24        337.06        23.58 o
   1  -3  18          6.25          8.24         4.11 o
   2  -3  18         29.75         25.05         7.45 o
   3  -3  18         45.43         64.26        12.45 o
   4  -3  18         22.79         20.48         9.07 o
   5  -3  18          4.09          0.00         5.21 o
   6  -3  18         16.71         31.17        12.54 o
  -6  -2  18          8.01          9.57         8.25 o
  -5  -2  18          9.16         10.91         1.02 o
  -4  -2  18         17.64         27.35        10.54 o
  -3  -2  18        584.80        553.28        36.71 o
  -2  -2  18        420.92        383.28        26.68 o
  -1  -2  18        272.42        319.43        20.99 o
   0  -2  18        655.92        624.53        81.64 o
   1  -2  18        171.38        201.85        20.97 o
   2  -2  18         96.89         80.11        13.14 o
   3  -2  18         35.25         34.20         9.02 o
   4  -2  18          6.14          4.69         7.40 o
   5  -2  18        195.82        187.54        27.28 o
  -7  -1  18         19.14         17.95        10.65 o
  -6  -1  18         28.53         27.17        13.04 o
  -5  -1  18         85.22        120.22        19.90 o
  -4  -1  18        287.87        308.88        30.99 o
  -3  -1  18         11.35         10.38         8.73 o
  -2  -1  18         30.05         21.28         6.51 o
  -1  -1  18         44.88         54.13         8.37 o
   0  -1  18          3.53          4.41         5.20 o
   1  -1  18        304.31        349.66        33.58 o
   2  -1  18          4.93          4.16         2.97 o
   3  -1  18          0.91          0.00         5.88 o
   4  -1  18          0.00          0.00         4.38 o
   5  -1  18          3.16          8.61         3.99 o
  -7   0  18         46.48         46.85        16.80 o
  -6   0  18        101.43        104.96        19.77 o
  -5   0  18         46.47         39.61        29.44 o
  -4   0  18         30.16         18.36         5.34 o
  -3   0  18        387.27        428.25        30.31 o
  -2   0  18         82.05         68.76        11.71 o
  -1   0  18        418.84        535.22        62.93 o
   0   0  18       1076.08       1293.42        71.56 o
   1   0  18        184.59        210.50        24.95 o
   2   0  18         13.10         11.37         6.01 o
   3   0  18          2.89          1.19         7.47 o
   4   0  18        219.67        252.16        30.41 o
   5   0  18        112.76        132.58        22.47 o
  -8   1  18          0.29          0.00         3.11 o
  -7   1  18         46.88         56.53        14.94 o
  -6   1  18          1.39          0.94         4.97 o
  -5   1  18        489.36        593.88        47.57 o
  -4   1  18         18.76         11.17         5.16 o
  -3   1  18        529.54        634.25        56.78 o
  -2   1  18         53.92         73.19        22.07 o
  -1   1  18         45.05         55.76        18.19 o
   0   1  18         16.81         36.46        11.65 o
   1   1  18        105.47        108.00        17.39 o
   2   1  18        327.00        339.67        50.13 o
   3   1  18          5.70          3.72         6.55 o
   4   1  18          4.01          1.27         6.47 o
  -8   2  18          9.61          7.55         5.96 o
  -7   2  18         33.84         37.14        12.50 o
  -6   2  18          1.12          5.81         4.68 o
  -5   2  18         27.04         14.62         7.51 o
  -4   2  18        369.44        396.39        30.57 o
  -3   2  18         33.95         16.54         7.69 o
  -2   2  18        773.96        928.25        84.24 o
  -1   2  18        575.12        692.63        72.01 o
   0   2  18        149.25        124.86        29.91 o
   1   2  18         78.03         79.69        14.65 o
   2   2  18          1.12          0.00         7.41 o
   3   2  18         17.12         29.08        16.92 o
   4   2  18         62.03         42.20        13.03 o
  -8   3  18         18.76          3.84        11.49 o
  -7   3  18          4.55          0.00        16.49 o
  -6   3  18          9.60          4.63         2.10 o
  -5   3  18          2.90          0.00         5.20 o
  -4   3  18          0.15          0.00         1.28 o
  -3   3  18         11.57         27.78        14.31 o
  -2   3  18          8.27         15.79        10.65 o
  -1   3  18        110.10        141.27        31.96 o
   0   3  18         15.80          8.03         4.85 o
   1   3  18         38.69         50.15        12.87 o
   2   3  18          0.38          0.00         5.61 o
   3   3  18          0.04          0.37         5.43 o
  -8   4  18          0.85         12.57        11.14 o
  -7   4  18         64.47         58.16        24.15 o
  -6   4  18          5.90          3.27        25.87 o
  -5   4  18        195.92        239.40        29.72 o
  -4   4  18        210.61        185.90        25.89 o
  -3   4  18        178.21        190.29        36.52 o
  -2   4  18         42.20         37.14        16.25 o
  -1   4  18        170.44        153.57        24.28 o
   0   4  18          0.18          0.00         4.39 o
   1   4  18          1.80          0.00         7.48 o
   2   4  18         38.08         39.36        13.71 o
  -7   5  18          3.63          0.00        11.13 o
  -6   5  18          0.03          0.00        13.69 o
  -5   5  18         34.40         40.77        11.91 o
  -4   5  18          0.10          3.15         3.50 o
  -3   5  18         15.15         14.26         9.06 o
  -2   5  18         16.68         10.54        11.45 o
  -1   5  18          9.63          4.96        10.48 o
   0   5  18          0.06          0.00         5.57 o
   1   5  18         13.45          0.27        15.90 o
  -7   6  18         30.76         24.82        15.98 o
  -6   6  18        142.76        184.44        42.15 o
  -5   6  18          5.02         11.21         9.78 o
  -4   6  18          8.78         10.48        10.40 o
  -3   6  18         23.24         19.24        13.21 o
  -2   6  18          1.88         28.76        18.86 o
  -1   6  18        167.60        234.33        47.65 o
   0   6  18          2.60          0.00         6.66 o
  -5   7  18          0.06          1.29         2.36 o
  -4   7  18          1.81          0.00         4.99 o
  -3   7  18          0.27          0.00         6.87 o
  -1  -7  19          8.94          7.19         6.78 o
   0  -7  19         27.36         30.81        12.66 o
   1  -7  19          0.48          1.43         2.32 o
   2  -7  19          2.70          6.00         6.91 o
   3  -7  19         12.18          0.00         8.49 o
  -2  -6  19        161.24        131.48        23.63 o
  -1  -6  19         87.92         64.39        22.38 o
   0  -6  19         55.54         53.83        14.58 o
   1  -6  19          1.18         11.40         6.76 o
   2  -6  19          1.08          0.00         5.63 o
   3  -6  19         39.70         48.26        17.79 o
   4  -6  19        160.64        197.41        43.66 o
  -4  -5  19          4.72          1.72         8.97 o
  -3  -5  19         12.00         11.70         8.17 o
  -2  -5  19          0.01          0.00         2.91 o
  -1  -5  19         13.50         13.01         7.99 o
   0  -5  19         17.92         10.13         5.23 o
   1  -5  19          2.16          0.27         1.98 o
   2  -5  19          4.11          5.30         6.15 o
   3  -5  19          0.70          0.00         4.73 o
   4  -5  19          2.50          0.00         8.08 o
   5  -5  19         19.44         29.26        10.31 o
  -5  -4  19         10.86         15.42        15.50 o
  -4  -4  19         84.09        114.08        32.64 o
  -3  -4  19        298.56        395.24        60.42 o
  -2  -4  19         22.18         16.92         7.27 o
  -1  -4  19        268.94        266.15        46.76 o
   0  -4  19        499.47        576.75        68.72 o
   1  -4  19         12.64         21.33         9.48 o
   2  -4  19        204.29        269.21        27.29 o
   3  -4  19         80.73         75.43        14.41 o
   4  -4  19        257.70        290.84        36.16 o
   5  -4  19         17.18         20.96        10.69 o
  -5  -3  19          7.98          5.34        13.31 o
  -4  -3  19          1.90          0.00         5.45 o
  -3  -3  19        102.72         82.58        14.85 o
  -2  -3  19          7.42          5.25         3.90 o
  -1  -3  19          9.73         10.83         6.09 o
   0  -3  19         15.12         15.18         5.49 o
   1  -3  19          0.64          0.00         6.02 o
   2  -3  19         15.03         15.52         6.42 o
   3  -3  19         16.14         14.61         7.35 o
   4  -3  19         10.78          8.85         6.60 o
   5  -3  19         11.48          9.58         6.51 o
  -6  -2  19         18.35         12.18         8.60 o
  -5  -2  19        106.20        103.32        24.90 o
  -4  -2  19        294.24        267.37        38.16 o
  -3  -2  19        850.69        953.87        60.61 o
  -2  -2  19         10.45          7.70         2.67 o
  -1  -2  19         20.61         23.86         5.25 o
   0  -2  19        139.56        165.93        17.43 o
   1  -2  19          7.33         17.39        10.05 o
   2  -2  19          2.50          0.00         2.10 o
   3  -2  19         10.94          7.34         4.26 o
   4  -2  19         20.45         14.21        11.12 o
   5  -2  19        213.18        276.21        34.48 o
  -7  -1  19         16.19         39.20        13.27 o
  -6  -1  19          0.29          8.63         5.79 o
  -5  -1  19          4.74          0.00         4.42 o
  -4  -1  19         66.13         70.84        14.60 o
  -3  -1  19        146.15        156.38        21.40 o
  -2  -1  19         18.49         15.19         5.54 o
  -1  -1  19         54.88         51.39         8.24 o
   0  -1  19         68.35         60.27        14.29 o
   1  -1  19          2.41          9.71         7.13 o
   2  -1  19          1.39          0.36         5.11 o
   3  -1  19         14.79          8.75         6.72 o
   4  -1  19         25.53         30.33        10.85 o
   5  -1  19          8.45          7.65        13.96 o
  -7   0  19          0.10          1.93         4.09 o
  -6   0  19          0.40          0.00         7.32 o
  -5   0  19         22.87         10.65         5.68 o
  -4   0  19       1001.45       1148.82        68.29 o
  -3   0  19         11.09          4.08         4.99 o
  -2   0  19         19.04         18.80         6.55 o
  -1   0  19          4.29         17.95        11.51 o
   0   0  19        238.75        272.95        30.39 o
   1   0  19         32.43         28.63        11.26 o
   2   0  19        532.23        510.05        68.59 o
   3   0  19         58.99         60.55        14.72 o
   4   0  19        225.55        229.42        30.15 o
  -7   1  19         35.07         43.16        14.64 o
  -6   1  19          0.29          8.08         6.53 o
  -5   1  19         84.51         82.11        17.49 o
  -4   1  19        250.77        284.35        25.93 o
  -3   1  19        300.50        354.04        36.57 o
  -2   1  19          8.71         11.64         6.93 o
  -1   1  19          8.43         18.27        10.67 o
   0   1  19          4.39          0.00         6.24 o
   1   1  19         15.07          3.18         7.86 o
   2   1  19         70.91         97.42        27.95 o
   3   1  19         43.48         35.25        17.92 o
   4   1  19         68.36         60.96        23.31 o
  -7   2  19          5.50          0.74         5.13 o
  -6   2  19          1.92          7.15         4.46 o
  -5   2  19         15.55          9.69         4.94 o
  -4   2  19          0.84          0.00         3.47 o
  -3   2  19         85.45         72.94        16.16 o
  -2   2  19          2.10          6.04         4.47 o
  -1   2  19       1002.46       1407.39       112.49 o
   0   2  19         17.62          6.47        10.62 o
   1   2  19          4.41          7.71         7.41 o
   2   2  19         51.48         48.02        19.24 o
   3   2  19          1.40          1.91         9.19 o
  -7   3  19         34.26         40.20        14.53 o
  -6   3  19         25.71         25.21         7.77 o
  -5   3  19          0.37          3.01         4.03 o
  -4   3  19         63.93         54.29        14.06 o
  -3   3  19          1.76          7.09         6.71 o
  -2   3  19         69.88         78.42        24.79 o
  -1   3  19          0.14          0.65         3.31 o
   0   3  19          2.84          2.16         0.94 o
   1   3  19         12.24         25.55        13.64 o
   2   3  19         32.77         23.62        12.60 o
   3   3  19          4.09          0.59         5.39 o
  -7   4  19          9.10          9.51         6.01 o
  -6   4  19          2.39         14.34        11.02 o
  -5   4  19        168.86        189.85        27.23 o
  -4   4  19         47.19         57.92        14.46 o
  -3   4  19         89.12         65.03        21.45 o
  -2   4  19        223.23        242.33        43.95 o
  -1   4  19         45.11         36.56        19.89 o
   0   4  19          5.62          2.04         4.75 o
   1   4  19         56.65         45.46        13.23 o
   2   4  19          3.00          1.66         9.00 o
  -7   5  19         71.11        120.09        34.74 o
  -6   5  19         20.09         30.37        18.70 o
  -5   5  19        145.08        203.18        28.57 o
  -4   5  19          7.12          1.64         6.87 o
  -3   5  19          2.53          1.32         4.53 o
  -2   5  19         15.33          4.61         8.14 o
  -1   5  19         70.83         80.61        27.25 o
   0   5  19          7.35          2.64         9.08 o
  -6   6  19          8.69          0.00         3.99 o
  -5   6  19          0.57          2.86         2.05 o
  -4   6  19          2.70          0.00         7.76 o
  -3   6  19         30.77         38.03        19.22 o
  -2   6  19          0.00          3.34        10.16 o
  -1   6  19         64.54         71.52        29.40 o
   1  -7  20          1.07          3.16         6.99 o
   2  -7  20          4.19          1.29         4.34 o
  -2  -6  20        100.73         97.19        20.63 o
  -1  -6  20         53.34         35.18        12.95 o
   0  -6  20         46.48         54.24        15.31 o
   1  -6  20         50.78         56.07        17.28 o
   2  -6  20        219.36        297.22        38.11 o
   3  -6  20         50.79         71.13        19.18 o
   4  -6  20          4.27          5.63         8.84 o
  -3  -5  20         63.45         71.36        26.01 o
  -2  -5  20          1.44          0.65         8.42 o
  -1  -5  20         12.63         11.79         5.97 o
   0  -5  20         53.75         56.35        21.94 o
   1  -5  20          1.67          7.13         5.98 o
   2  -5  20          0.23          3.69         7.79 o
   3  -5  20          1.61          1.82         3.12 o
   4  -5  20          1.52          1.43         8.38 o
  -4  -4  20          3.68          0.00        11.45 o
  -3  -4  20          2.96         16.74        12.15 o
  -2  -4  20        269.67        312.12        36.17 o
  -1  -4  20          2.75         12.67         9.22 o
   0  -4  20        211.18        221.88        42.88 o
   1  -4  20        473.69        523.31        83.30 o
   2  -4  20          0.76          6.35         6.33 o
   3  -4  20         24.44         24.57         8.95 o
   4  -4  20         24.25          8.85         4.57 o
   5  -4  20        111.72        169.83        30.32 o
  -5  -3  20          3.42         11.21        10.05 o
  -4  -3  20         36.58         32.34        17.46 o
  -3  -3  20        280.05        306.25        52.90 o
  -2  -3  20        230.72        314.08        33.99 o
  -1  -3  20          7.35         14.93         6.92 o
   0  -3  20         47.54         60.94        14.52 o
   1  -3  20          0.04          0.00         5.03 o
   2  -3  20         11.98          8.19         5.54 o
   3  -3  20          0.57          3.59         3.82 o
   4  -3  20          0.01          5.44        10.32 o
   5  -3  20         82.55        131.56        24.37 o
  -6  -2  20         28.13         18.65        10.38 o
  -5  -2  20        131.43        138.95        29.67 o
  -4  -2  20         31.57         28.73        20.43 o
  -3  -2  20        135.88        159.40        18.38 o
  -2  -2  20        159.30        183.75        19.27 o
  -1  -2  20        584.00        671.62        33.52 o
   0  -2  20         29.95         41.84        13.44 o
   1  -2  20       1052.19        899.30       255.83 o
   2  -2  20         23.87         16.48         6.08 o
   3  -2  20         23.77         23.81         7.89 o
   4  -2  20          5.91          7.79         5.46 o
  -6  -1  20          8.04          2.52         2.36 o
  -5  -1  20          3.50          5.49         5.59 o
  -4  -1  20        105.22         97.26        17.88 o
  -3  -1  20        221.67        226.57        26.21 o
  -2  -1  20          0.17          0.01         2.22 o
  -1  -1  20         26.10         17.56         5.23 o
   0  -1  20          4.87          5.15         3.25 o
   1  -1  20        121.36        137.84        21.86 o
   2  -1  20         10.48          3.09         5.04 o
   3  -1  20          0.92          0.00         3.05 o
   4  -1  20         79.38         81.04        17.66 o
  -7   0  20          7.80          5.34         4.94 o
  -6   0  20         23.98          7.19         8.93 o
  -5   0  20         32.99         13.85         7.18 o
  -4   0  20         40.35         26.41         9.06 o
  -3   0  20        126.23        147.61        18.63 o
  -2   0  20          2.75          1.11         6.56 o
  -1   0  20         79.57         67.30        24.60 o
   0   0  20         52.74         57.33        14.55 o
   1   0  20        651.88        729.52        66.32 o
   2   0  20         87.75         91.55        17.38 o
   3   0  20         13.88         15.68        12.10 o
   4   0  20         60.87         39.02        12.47 o
  -7   1  20          5.93          5.99         7.14 o
  -6   1  20         20.35         16.72        13.88 o
  -5   1  20        116.85        131.37        22.19 o
  -4   1  20         52.39         50.07        10.97 o
  -3   1  20        175.81        216.72        28.28 o
  -2   1  20          0.00         31.29        16.95 o
  -1   1  20         93.50         93.35        26.84 o
   0   1  20          1.02          9.23         5.90 o
   1   1  20          0.54          2.70         2.31 o
   2   1  20          5.88          3.26         4.39 o
   3   1  20         18.99          6.14         6.98 o
  -7   2  20          0.68         17.14        10.13 o
  -6   2  20         69.11         69.13        17.79 o
  -5   2  20          6.02         10.54         4.69 o
  -4   2  20        249.03        233.32        29.48 o
  -3   2  20         28.42         12.26         6.47 o
  -2   2  20         43.11         46.08        18.54 o
  -1   2  20        219.92        275.91        45.87 o
   0   2  20         52.41         52.35        13.04 o
   1   2  20          7.57         10.19         9.62 o
   2   2  20          2.88          0.00         9.94 o
   3   2  20         35.14         15.79        11.16 o
  -7   3  20         33.05         24.75        15.27 o
  -6   3  20         15.39         13.62         6.24 o
  -5   3  20          9.72         15.09         7.52 o
  -4   3  20          1.58          0.00         5.21 o
  -3   3  20          7.38          0.00         2.40 o
  -2   3  20         10.94         12.85        10.78 o
  -1   3  20         32.62         52.04        20.19 o
   0   3  20         26.65         22.37        14.77 o
   1   3  20          7.96          3.24         1.25 o
   2   3  20          6.80          9.92        10.87 o
  -7   4  20         47.67         72.39        26.41 o
  -6   4  20          0.03          0.00         9.11 o
  -5   4  20          0.21          7.82         6.63 o
  -4   4  20          9.80          7.59         3.21 o
  -3   4  20          0.08          5.55         8.30 o
  -2   4  20        120.04        121.19        31.83 o
  -1   4  20         11.42         15.28         9.08 o
   0   4  20         55.04         45.97        12.67 o
   1   4  20          0.12          0.00         4.43 o
  -6   5  20          0.54          7.09         6.82 o
  -5   5  20         70.95         75.69        30.56 o
  -4   5  20          5.88         15.01        13.31 o
  -3   5  20          8.09          0.00        10.43 o
  -2   5  20         14.61          1.32         5.58 o
  -1   5  20         41.25         56.67        24.28 o
   0   5  20          6.66         10.21        13.53 o
  -5   6  20         22.38         28.63        12.38 o
  -4   6  20         23.94         11.29        12.24 o
  -3   6  20         14.96         12.26        11.00 o
  -2   6  20          1.00          7.38         9.57 o
  -1  -6  21        161.53        177.88        35.12 o
   0  -6  21         27.65         34.13        10.58 o
   1  -6  21         49.65         58.64        17.20 o
   2  -6  21         99.34        120.01        23.90 o
   3  -6  21         34.34         16.38         6.21 o
  -3  -5  21          0.89          0.35         2.78 o
  -2  -5  21         16.65         12.73         6.71 o
  -1  -5  21         30.40         19.74         8.46 o
   0  -5  21          0.21          0.00        12.05 o
   1  -5  21         73.32        117.27        22.99 o
   2  -5  21         10.92         13.71         8.09 o
   3  -5  21         12.75         11.52         4.64 o
   4  -5  21          0.07          0.00         9.27 o
  -4  -4  21         15.58         12.02        11.59 o
  -3  -4  21         29.56         48.27        22.23 o
  -2  -4  21        149.44        175.25        33.12 o
  -1  -4  21        161.93        186.46        40.59 o
   0  -4  21          8.86         14.66        10.54 o
   1  -4  21        173.71        208.64        43.25 o
   2  -4  21          8.15          8.88         9.30 o
   3  -4  21         24.09         15.21         4.80 o
   4  -4  21         98.88        170.01        28.11 o
  -5  -3  21        103.42        119.60        34.71 o
  -4  -3  21          0.60          9.16         4.15 o
  -3  -3  21         94.65        106.38        20.37 o
  -2  -3  21         10.29          6.01        12.77 o
  -1  -3  21          9.78          9.09         5.69 o
   0  -3  21         10.43         30.51        12.01 o
   1  -3  21        138.15        118.56        22.22 o
   2  -3  21         49.20         54.59        12.63 o
   3  -3  21          3.93          8.11         6.36 o
   4  -3  21          9.46          0.00         5.97 o
  -5  -2  21          0.23          0.00         2.14 o
  -4  -2  21        235.51        248.08        25.12 o
  -3  -2  21         24.67         16.10         5.75 o
  -2  -2  21        183.09        159.72        18.00 o
  -1  -2  21         16.88         16.65         4.97 o
   0  -2  21         24.05         22.27         7.42 o
   1  -2  21         20.22         33.28        15.12 o
   2  -2  21         22.22         14.23         5.33 o
   3  -2  21         67.15         94.25        15.48 o
   4  -2  21          0.55          0.00        14.51 o
  -6  -1  21          3.51          4.74         3.25 o
  -5  -1  21          2.62          2.99         4.46 o
  -4  -1  21          8.91          3.83         4.87 o
  -3  -1  21          3.16          0.97         3.05 o
  -2  -1  21         62.72         66.63        14.02 o
  -1  -1  21         30.44         27.97         8.75 o
   0  -1  21          5.01          2.40         3.12 o
   1  -1  21        288.41        343.17        59.14 o
   2  -1  21         10.67          0.55         4.80 o
   3  -1  21          0.10          0.00         6.05 o
   4  -1  21          5.45          6.13        14.09 o
  -6   0  21          8.68          3.13         5.94 o
  -5   0  21         11.07         25.33        10.15 o
  -4   0  21          2.75          1.78         3.48 o
  -3   0  21         80.59         64.30        11.85 o
  -2   0  21         34.23         32.18        10.56 o
  -1   0  21        117.57        141.60        36.89 o
   0   0  21        144.72        167.89        25.78 o
   1   0  21        205.65        249.49        30.16 o
   2   0  21          0.68          0.00         6.93 o
   3   0  21          0.50          3.15         5.74 o
  -6   1  21          5.81          0.00         3.35 o
  -5   1  21         97.53        103.05        20.09 o
  -4   1  21          5.37          6.56         5.83 o
  -3   1  21          0.00          0.00         4.59 o
  -2   1  21          0.31          0.00         5.85 o
  -1   1  21         27.98         32.20        15.93 o
   0   1  21         63.49         63.09        14.61 o
   1   1  21         11.26          7.25         6.06 o
   2   1  21          3.66          6.47         9.81 o
   3   1  21          0.53          0.00         6.87 o
  -7   2  21          9.11          9.86        10.75 o
  -6   2  21        117.31        101.71        21.73 o
  -5   2  21          0.01          4.78         5.28 o
  -4   2  21          9.97          4.17        11.35 o
  -3   2  21         31.58         27.54        12.03 o
  -2   2  21         97.73         98.64        28.54 o
  -1   2  21          0.16          0.43        10.35 o
   0   2  21        133.43        160.23        27.34 o
   1   2  21         27.77         36.33        19.32 o
   2   2  21         11.61          0.00         7.22 o
  -6   3  21          4.35          0.00         3.84 o
  -5   3  21          2.15          0.60         7.76 o
  -4   3  21          9.89         10.66        11.32 o
  -3   3  21         17.16         11.24        10.65 o
  -2   3  21          1.16          2.75         5.07 o
  -1   3  21          1.25         16.65        12.24 o
   0   3  21          6.96         14.58         9.62 o
   1   3  21          2.62          5.45         3.91 o
  -6   4  21          4.18          0.00        10.08 o
  -5   4  21          5.37          3.84         4.32 o
  -4   4  21          7.64          7.81         5.67 o
  -3   4  21         13.60         12.02        11.00 o
  -2   4  21         83.92        124.70        33.42 o
  -1   4  21          0.25          0.00         6.90 o
   0   4  21         26.05         30.89        14.31 o
  -5   5  21          5.41          0.00         2.78 o
  -4   5  21          4.41          0.00         6.46 o
  -3   5  21         21.16         24.71        15.09 o
  -2   5  21          3.86          9.84        10.05 o
  -1   5  21         22.48         10.29         7.92 o
   1  -6  22         12.39         26.06        16.22 o
  -2  -5  22          6.32         12.83         9.41 o
  -1  -5  22          5.20          1.84         6.25 o
   0  -5  22          3.69          0.00         6.79 o
   1  -5  22         57.31         31.58        15.44 o
   2  -5  22         17.63         16.29        18.76 o
   3  -5  22          3.45          1.62         5.38 o
  -3  -4  22          1.09          1.05         1.54 o
  -2  -4  22         58.52         66.90        16.10 o
  -1  -4  22        140.41        155.96        37.86 o
   0  -4  22         54.94         56.14        22.04 o
   1  -4  22          1.13         16.14        11.80 o
   2  -4  22         17.47          5.19         6.63 o
   3  -4  22         15.43         12.27         8.28 o
  -4  -3  22         20.57         23.44        10.40 o
  -3  -3  22          7.56         22.70         9.60 o
  -2  -3  22          0.60          0.00        11.72 o
  -1  -3  22         61.64         53.95        22.13 o
   0  -3  22         28.50         13.82        11.72 o
   1  -3  22         70.95         81.22        24.56 o
   2  -3  22         25.14         15.74         8.98 o
   3  -3  22         33.34         19.87         7.37 o
  -5  -2  22          3.72          0.50         2.67 o
  -4  -2  22          2.69          6.02         4.84 o
  -3  -2  22          6.19          7.21         2.83 o
  -2  -2  22         68.80         57.28        10.57 o
  -1  -2  22         14.40         16.00         7.42 o
   0  -2  22         17.31         15.72         8.26 o
   1  -2  22        123.07        115.01        21.80 o
   2  -2  22         39.64         69.53        16.57 o
   3  -2  22          0.67          3.10        15.11 o
  -5  -1  22          0.16          7.56         6.12 o
  -4  -1  22         10.74         13.42         7.72 o
  -3  -1  22          0.06          0.00         3.88 o
  -2  -1  22         13.32          6.55         3.06 o
  -1  -1  22          0.89          2.36         2.28 o
   0  -1  22         10.01          7.32         7.91 o
   1  -1  22        173.02        247.92        31.92 o
   2  -1  22          1.64          0.20         3.94 o
   3  -1  22          0.00          0.00        10.29 o
  -6   0  22          0.06         11.41         7.78 o
  -5   0  22         13.34          8.44         5.11 o
  -4   0  22         12.21          5.92        12.41 o
  -3   0  22         28.09         12.07         7.74 o
  -2   0  22        151.99        193.67        27.43 o
  -1   0  22         24.07         23.18        10.65 o
   0   0  22         30.35         52.56        14.37 o
   1   0  22         44.31         57.11        14.63 o
   2   0  22         14.55         22.77        14.98 o
   3   0  22         11.21          9.03         8.06 o
  -6   1  22          0.11          0.00         3.50 o
  -5   1  22         95.56         89.76        19.34 o
  -4   1  22          9.53          4.36         3.59 o
  -3   1  22          6.29          1.00         3.01 o
  -2   1  22         30.41         23.42        16.47 o
  -1   1  22          0.01          3.27         2.48 o
   0   1  22        110.07        150.60        32.61 o
   1   1  22         18.51          0.00        10.81 o
   2   1  22         38.90         34.52        18.41 o
  -6   2  22          0.23          0.00         3.90 o
  -5   2  22          2.93          5.68         3.43 o
  -4   2  22         77.22         92.19        20.24 o
  -3   2  22          2.72          1.36         7.18 o
  -2   2  22         28.23         33.04        17.92 o
  -1   2  22         62.26         80.31        26.52 o
   0   2  22         95.99        108.18        31.69 o
   1   2  22          0.00          0.00         3.02 o
  -6   3  22         10.30         10.21         6.12 o
  -5   3  22          0.51          0.14         6.96 o
  -4   3  22          0.99          0.00         2.74 o
  -3   3  22        104.88        107.15        30.70 o
  -2   3  22          9.31          8.08         6.98 o
  -1   3  22         26.87         39.94        19.22 o
   0   3  22          3.23          7.39        15.91 o
   1   3  22          5.69          7.36         6.58 o
  -5   4  22         24.21          7.06         6.06 o
  -4   4  22         79.08        110.24        22.88 o
  -3   4  22          0.02          0.00         6.39 o
  -2   4  22        125.74        131.35        35.22 o
  -1   4  22          1.21         15.50         9.27 o
  -4   5  22         12.39         10.57         7.21 o
  -3   5  22          0.07          6.20         8.84 o
  -1  -5  23          1.91         13.72         9.79 o
   0  -5  23          2.48          1.46        10.83 o
   1  -5  23          5.43         19.75        15.39 o
  -2  -4  23         51.04         62.55        27.19 o
  -1  -4  23        114.68        126.64        34.90 o
   0  -4  23          1.01          0.00         5.09 o
   1  -4  23          9.63         16.55        12.10 o
   2  -4  23         47.73         33.34         9.75 o
  -3  -3  23         27.57         29.65        12.34 o
  -2  -3  23         57.73         49.74        14.34 o
  -1  -3  23          0.13          0.00         7.82 o
   0  -3  23         26.76          1.67        12.37 o
   1  -3  23          2.22          1.92         8.57 o
   2  -3  23          7.30          7.42         5.52 o
   3  -3  23          7.74         12.25         6.28 o
  -4  -2  23          2.72          3.16         7.88 o
  -3  -2  23          1.53          0.00         3.96 o
  -2  -2  23          0.99          2.72         4.68 o
  -1  -2  23         63.82         62.16        17.14 o
   0  -2  23          0.22          1.28         4.57 o
   1  -2  23        212.21        237.11        51.85 o
   2  -2  23         18.61         10.56         7.21 o
   3  -2  23          9.64          1.77        11.17 o
  -5  -1  23          0.14          2.23         4.60 o
  -4  -1  23          0.56          0.38         4.11 o
  -3  -1  23         24.89         27.98         8.88 o
  -2  -1  23          1.48          1.37         3.30 o
  -1  -1  23          0.20          2.50         2.60 o
   0  -1  23         19.58         16.60         8.45 o
   1  -1  23          1.17         19.82        11.32 o
   2  -1  23         18.25         11.78        10.78 o
  -5   0  23         17.35         11.80         6.84 o
  -4   0  23          1.14          3.40         7.76 o
  -3   0  23         61.95         68.98        13.29 o
  -2   0  23        171.51        189.96        23.22 o
  -1   0  23          7.45         16.29         8.93 o
   0   0  23        134.20        155.64        25.68 o
   1   0  23         97.09         84.71        18.07 o
   2   0  23         42.52         74.27        26.38 o
  -5   1  23         22.10         11.49         7.40 o
  -4   1  23          0.00          4.43         4.40 o
  -3   1  23          0.54          0.00         4.08 o
  -2   1  23         40.31         55.47        15.20 o
  -1   1  23         20.90         24.56        10.74 o
   0   1  23         17.23         18.84        21.95 o
   1   1  23          7.00          0.00         9.43 o
  -5   2  23         30.68         29.67        11.35 o
  -4   2  23        102.59        128.93        24.59 o
  -3   2  23          4.13          1.24         9.01 o
  -2   2  23         85.33        117.18        33.36 o
  -1   2  23         27.03         28.11        17.60 o
   0   2  23         57.30         74.35        26.28 o
   1   2  23          6.53         18.35        11.91 o
  -5   3  23          0.77          0.00         5.23 o
  -4   3  23         57.58         77.32        19.25 o
  -3   3  23        110.04         82.06        29.16 o
  -2   3  23          2.09          4.10         1.75 o
  -1   3  23         51.89         55.81        24.01 o
   0   3  23         13.12         15.71        14.85 o
  -4   4  23          4.95          0.00         7.09 o
  -3   4  23          3.16          5.77         7.84 o
  -2   4  23          0.46          3.67         5.01 o
  -1  -4  24          0.90          0.00         5.50 o
   0  -4  24          6.17          0.00        12.21 o
   1  -4  24         72.07         83.62        28.78 o
  -3  -3  24         56.85         71.01        17.51 o
  -2  -3  24         17.61         15.93        11.29 o
  -1  -3  24          0.29          6.01        10.73 o
   0  -3  24          9.09          4.88        16.71 o
   1  -3  24          3.19          1.76         6.07 o
  -3  -2  24         54.64         45.74        17.02 o
  -2  -2  24         24.20         40.53        22.07 o
  -1  -2  24         77.65         96.47        22.00 o
   0  -2  24          3.98          5.08         7.06 o
   1  -2  24         65.36         77.15        19.08 o
   2  -2  24        123.59        137.79        25.15 o
  -4  -1  24          2.81          0.19         8.00 o
  -3  -1  24          6.54          8.41         4.30 o
  -2  -1  24         37.19         33.16        11.30 o
  -1  -1  24          0.34          0.00         1.97 o
   0  -1  24        101.87        129.12        30.10 o
   1  -1  24          4.61          2.91         3.10 o
  -4   0  24          3.27          1.24         1.68 o
  -3   0  24        172.15        192.16        29.55 o
  -2   0  24        274.88        372.83        33.63 o
  -1   0  24         35.88         27.68        10.99 o
   0   0  24         44.51         60.42        16.34 o
   1   0  24         25.00         58.26        24.69 o
  -5   1  24          0.89          0.98         3.68 o
  -4   1  24         28.34         24.96         9.27 o
  -3   1  24         16.61         10.09        13.35 o
  -2   1  24         17.89         22.07         9.82 o
  -1   1  24         92.98        119.58        39.71 o
   0   1  24         35.30         41.19        13.63 o
  -4   2  24          9.11          4.83         6.25 o
  -3   2  24         39.48         74.30        19.06 o
  -2   2  24         47.66         34.31        21.37 o
  -1   2  24          1.68          1.45         3.84 o
   0   2  24          2.15          0.00        16.84 o
  -4   3  24         15.94         20.83         9.85 o
  -3   3  24          7.29         10.55        12.81 o
  -2   3  24          0.01          0.00         4.15 o
  -2  -2  25          3.01         16.60        14.31 o
  -1  -2  25        151.24        213.11        32.87 o
   0  -2  25         18.82         25.89        11.66 o
  -3  -1  25        132.42        153.47        25.56 o
  -2  -1  25         17.59         20.61         9.44 o
  -1  -1  25         49.28         70.34        19.04 o
   0  -1  25         27.03         40.07        14.11 o
  -3   0  25         19.51         20.19        10.46 o
  -2   0  25        100.47        133.05        20.38 o
  -1   0  25         10.24         16.57         9.55 o
   0   0  25        142.81        167.21        28.05 o
  -3   1  25          0.05          1.49         3.75 o
  -2   1  25         73.90         94.17        17.11 o
  -1   1  25         42.49         39.26        14.90 o
                                                
